# Supplementary material for: PI3K-AKT, JAK2-STAT3 pathways and cell–cell contact regulate maspin subcellular localization
Source: Cell Commun Signal. 2021 Aug 14;19:86. doi: 10.1186/s12964-021-00758-3 (PMC8364028; doi:10.1186/s12964-021-00758-3)
Supplement: Supplementary file 3 — Additional file 2. Table S1: All maspin ligands identified by co-IP/MS [file 12964_2021_758_MOESM2_ESM.xlsx]

## Sheet: All proteins
Starved_IgG_rep1	Starved_IgG_rep2	Starved_IgG_rep3	60min EGF_IgG_rep1	60min EGF_IgG_rep2	60min EGF_IgG_rep3		Starved_masp_rep1	Starved_masp_rep2	Starved_masp_rep3	5min EGF_masp_rep1	5min EGF_masp_rep2	5min EGF_masp_rep3	15min EGF_masp_rep1	15min EGF_masp_rep2	15min EGF_masp_rep3	60min EGF_masp_rep1	60min EGF_masp_rep2	60min EGF_masp_rep3		Protein IDs	Reverse	Potential contaminant	Peptides	Razor + unique peptides	Unique peptides	Sequence coverage [%]	Unique + razor sequence coverage [%]	Unique sequence coverage [%]	Mol. weight [kDa]	Q-value	Score	Intensity	MS/MS count		Majority protein IDs
NaN	NaN	NaN	NaN	NaN	NaN		NaN	NaN	NaN	2425674	2398338	227768	2470171	2443288	2430598	2457986	2469083	2402259		sp|A2NJV5|KV229_HUMAN;sp|A0A0A0MRZ7|KVD26_HUMAN;sp|A0A075B6S2|KVD29_HUMAN;sp|P06310|KV230_HUMAN;sp|P01615|KVD28_HUMAN;sp|A0A075B6S6|KVD30_HUMAN;sp|A0A075B6P5|KV228_HUMAN;sp|A0A0C4DH68|KV224_HUMAN;sp|P01614|KVD40_HUMAN;sp|A0A087WW87|KV240_HUMAN			3	3	3	16.7	16.7	16.7	13085	0	59958	172020000	32		sp|A2NJV5|KV229_HUMAN;sp|A0A0A0MRZ7|KVD26_HUMAN;sp|A0A075B6S2|KVD29_HUMAN
1746643	2057496	202143	NaN	NaN	NaN		2179444	1857241	2024934	1900695	2090316	1958014	NaN	NaN	NaN	2055675	2119773	2056188		sp|P0DOY3|IGLC3_HUMAN;sp|P0DOY2|IGLC2_HUMAN;sp|P0CG04|IGLC1_HUMAN;sp|P0CF74|IGLC6_HUMAN;sp|B9A064|IGLL5_HUMAN;sp|P0DOX8|IGL1_HUMAN			1	1	1	14.2	14.2	14.2	11265	0	27296	11910000	16		sp|P0DOY3|IGLC3_HUMAN;sp|P0DOY2|IGLC2_HUMAN;sp|P0CG04|IGLC1_HUMAN;sp|P0CF74|IGLC6_HUMAN;sp|B9A064|IGLL5_HUMAN;sp|P0DOX8|IGL1_HUMAN
NaN	1844879	1947831	1945121	2169158	NaN		2005748	NaN	1855936	1753594	1944756	1799303	1938351	1817816	1867807	1964125	2023152	1849021		sp|O00571|DDX3X_HUMAN;sp|P17844|DDX5_HUMAN;sp|Q9NQI0|DDX4_HUMAN;sp|Q92841|DDX17_HUMAN			9	9	1	16.8	16.8	2.1	73243	0	82789	8571100	40		sp|O00571|DDX3X_HUMAN
NaN	NaN	NaN	NaN	NaN	NaN		1832259	180615	1826993	NaN	NaN	NaN	NaN	1758299	1774924	NaN	NaN	NaN		sp|P19105|ML12A_HUMAN;sp|O14950|ML12B_HUMAN;sp|P24844|MYL9_HUMAN			2	2	2	12.3	12.3	12.3	19794	0	19017	1026600	9		sp|P19105|ML12A_HUMAN;sp|O14950|ML12B_HUMAN;sp|P24844|MYL9_HUMAN
NaN	NaN	NaN	NaN	NaN	NaN		NaN	NaN	NaN	NaN	NaN	NaN	1886505	1704761	1782339	NaN	NaN	NaN		sp|O14979|HNRDL_HUMAN			3	2	2	7.6	5.7	5.7	46437	0	13843	1888600	9		sp|O14979|HNRDL_HUMAN
NaN	NaN	NaN	1878197	2003845	NaN		NaN	NaN	NaN	NaN	NaN	NaN	1835591	1805547	NaN	NaN	NaN	NaN		sp|O15027|SC16A_HUMAN			4	4	4	3	3	3	233.51	0	24233	1448900	6		sp|O15027|SC16A_HUMAN
NaN	NaN	NaN	NaN	NaN	NaN		NaN	NaN	NaN	NaN	NaN	NaN	1920793	1705208	1738558	NaN	NaN	NaN		sp|O43707|ACTN4_HUMAN;sp|Q08043|ACTN3_HUMAN			4	4	3	4.1	4.1	3.2	104.85	0	26867	849880	4		sp|O43707|ACTN4_HUMAN
NaN	NaN	NaN	1831106	1806308	NaN		NaN	NaN	NaN	NaN	NaN	NaN	NaN	NaN	NaN	NaN	NaN	NaN		sp|O60506|HNRPQ_HUMAN;sp|O43390|HNRPR_HUMAN			3	3	3	5.8	5.8	5.8	69602	0	25189	928360	7		sp|O60506|HNRPQ_HUMAN
NaN	NaN	NaN	2040239	1884491	1803451		NaN	189535	1947467	1848385	1880243	2022176	1909233	1876338	1900654	2018435	206248	2049629		sp|P00338|LDHA_HUMAN;sp|Q6ZMR3|LDH6A_HUMAN;sp|P07864|LDHC_HUMAN			3	3	2	9.3	9.3	5.7	36688	0	35286	8351000	24		sp|P00338|LDHA_HUMAN
NaN	NaN	NaN	NaN	NaN	NaN		NaN	NaN	NaN	1774531	1865183	18494	NaN	NaN	NaN	NaN	NaN	NaN		sp|P01040|CYTA_HUMAN			3	3	3	44.9	44.9	44.9	11006	0	37721	1419800	8		sp|P01040|CYTA_HUMAN
NaN	NaN	NaN	1636338	184086	NaN		NaN	NaN	NaN	NaN	NaN	NaN	NaN	NaN	NaN	NaN	NaN	NaN		sp|P01857|IGHG1_HUMAN;sp|P0DOX5|IGG1_HUMAN;sp|P01859|IGHG2_HUMAN;sp|P01861|IGHG4_HUMAN;sp|P01860|IGHG3_HUMAN			3	3	3	8.8	8.8	8.8	36105	0	19189	326690	4		sp|P01857|IGHG1_HUMAN;sp|P0DOX5|IGG1_HUMAN;sp|P01859|IGHG2_HUMAN;sp|P01861|IGHG4_HUMAN;sp|P01860|IGHG3_HUMAN
NaN	NaN	NaN	NaN	NaN	NaN		NaN	NaN	NaN	1737263	NaN	1680133	NaN	NaN	NaN	NaN	NaN	NaN		sp|P02545|LMNA_HUMAN			2	2	2	3	3	3	74139	0	11726	307420	2		sp|P02545|LMNA_HUMAN
NaN	NaN	NaN	NaN	NaN	NaN		NaN	NaN	NaN	1697152	NaN	178675	NaN	NaN	NaN	NaN	NaN	NaN		sp|P04075|ALDOA_HUMAN			3	3	3	10.7	10.7	10.7	39.42	0	18273	1164800	6		sp|P04075|ALDOA_HUMAN
NaN	NaN	NaN	1778264	NaN	NaN		NaN	NaN	NaN	NaN	NaN	NaN	NaN	NaN	NaN	1710206	1693215	1740665		sp|P04083|ANXA1_HUMAN			3	3	3	12.4	12.4	12.4	38714	0	20344	1106500	8		sp|P04083|ANXA1_HUMAN
NaN	NaN	NaN	NaN	NaN	NaN		NaN	NaN	NaN	1822581	NaN	1928491	1910531	1931478	1882802	196357	2010008	1951002		sp|P04406|G3P_HUMAN			4	4	4	16.1	16.1	16.1	36053	0	29105	4896900	11		sp|P04406|G3P_HUMAN
NaN	NaN	NaN	NaN	NaN	NaN		NaN	NaN	NaN	NaN	NaN	NaN	NaN	NaN	NaN	1798176	1824386	182372		sp|P04632|CPNS1_HUMAN			1	1	1	5.6	5.6	5.6	28315	0.0040486	7086	1739500	10		sp|P04632|CPNS1_HUMAN
NaN	NaN	NaN	1970823	1861256	NaN		NaN	NaN	NaN	NaN	NaN	NaN	1918132	1850591	1878874	NaN	1864692	NaN		sp|P04792|HSPB1_HUMAN			3	3	3	18	18	18	22782	0	20645	2726500	10		sp|P04792|HSPB1_HUMAN
NaN	NaN	NaN	NaN	NaN	NaN		NaN	NaN	NaN	NaN	NaN	NaN	1653187	1826233	NaN	NaN	NaN	NaN		sp|P05109|S10A8_HUMAN			2	2	2	19.4	19.4	19.4	10834	0	13619	1945000	11		sp|P05109|S10A8_HUMAN
NaN	1852064	194773	2091211	1878139	NaN		1883189	NaN	1921169	2088978	2057644	1942136	1950229	1971213	2023713	1979639	197023	2000072		sp|P05387|RLA2_HUMAN;sp|P05386|RLA1_HUMAN			4	4	4	67.8	67.8	67.8	11665	0	41875	12481000	31		sp|P05387|RLA2_HUMAN
NaN	NaN	NaN	1897687	1879106	NaN		1774721	NaN	NaN	1891514	1797712	190422	1854932	1836205	NaN	1873836	1802464	1823795		sp|P05388|RLA0_HUMAN;sp|Q8NHW5|RLA0L_HUMAN			4	4	4	22.7	22.7	22.7	34273	0	28627	3941700	23		sp|P05388|RLA0_HUMAN;sp|Q8NHW5|RLA0L_HUMAN
NaN	1964746	1858311	NaN	NaN	NaN		NaN	NaN	NaN	NaN	NaN	NaN	190013	2049726	NaN	1915965	1808804	1912053		sp|P06702|S10A9_HUMAN			4	4	4	19.3	19.3	19.3	13242	0	26001	7275000	16		sp|P06702|S10A9_HUMAN
NaN	NaN	NaN	2037071	1899239	NaN		NaN	NaN	NaN	NaN	NaN	NaN	NaN	NaN	NaN	1991853	NaN	2036784		sp|P06733|ENOA_HUMAN			4	4	4	10.6	10.6	10.6	47168	0	25803	6417100	10		sp|P06733|ENOA_HUMAN
NaN	NaN	NaN	2049189	2003187	NaN		2055656	2015029	2022376	1959374	1953014	2088435	1998315	2020012	1985685	2081135	2056412	2114551		sp|P07355|ANXA2_HUMAN;sp|A6NMY6|AXA2L_HUMAN			11	11	11	30.7	30.7	30.7	38604	0	113.18	13403000	41		sp|P07355|ANXA2_HUMAN;sp|A6NMY6|AXA2L_HUMAN
NaN	2006723	2047813	2164667	2121602	2219967		2065849	2147872	2148262	NaN	2154849	2014233	2143074	2088748	1995461	2111959	2160973	2196063		sp|P07437|TBB5_HUMAN;sp|Q9H4B7|TBB1_HUMAN;CON__ENSEMBL:ENSBTAP00000025008			14	4	3	30.6	10.4	7	49.67	0	61397	25492000	41		sp|P07437|TBB5_HUMAN
NaN	NaN	NaN	NaN	NaN	NaN		1909378	2060223	199607	225973	2367584	2211975	2260802	2343288	2235426	2137655	2235081	1923977		sp|P07476|INVO_HUMAN			19	19	19	41.7	41.7	41.7	68478	0	323.31	53762000	87		sp|P07476|INVO_HUMAN
NaN	NaN	NaN	NaN	NaN	NaN		NaN	NaN	NaN	1752359	1753009	1739255	NaN	NaN	NaN	NaN	NaN	NaN		sp|P07858|CATB_HUMAN			3	3	3	12.7	12.7	12.7	37821	0	18.98	963810	6		sp|P07858|CATB_HUMAN
NaN	NaN	NaN	NaN	NaN	NaN		NaN	NaN	NaN	NaN	NaN	NaN	1937133	1892074	1927102	NaN	NaN	NaN		sp|P07900|HS90A_HUMAN			9	4	3	13.3	5.5	4.1	84659	0	30993	1709800	6		sp|P07900|HS90A_HUMAN
1760748	1868678	200069	NaN	NaN	NaN		NaN	NaN	NaN	1897581	1834412	1903217	2032246	1791322	2081691	NaN	NaN	NaN		sp|P07910|HNRPC_HUMAN;sp|P0DMR1|HNRC4_HUMAN;sp|O60812|HNRC1_HUMAN;sp|B7ZW38|HNRC3_HUMAN;sp|B2RXH8|HNRC2_HUMAN			7	7	7	21.9	21.9	21.9	33.67	0	45117	5269800	20		sp|P07910|HNRPC_HUMAN
NaN	NaN	1900988	2005881	1961178	20381		1979918	1958527	2021478	2108518	2055093	2080577	2074706	2039268	2103537	201801	2007392	2028681		sp|P08238|HS90B_HUMAN;sp|Q58FF7|H90B3_HUMAN;sp|Q14568|HS902_HUMAN;sp|Q58FF8|H90B2_HUMAN;sp|Q58FF6|H90B4_HUMAN			9	9	4	14.4	14.4	6.5	83263	0	93.57	16583000	50		sp|P08238|HS90B_HUMAN
2029098	NaN	1962754	1905197	1901264	2106618		2111965	2016276	2082493	2065988	199234	1994106	1993064	1914268	1992663	1939776	1956037	2045322		sp|P08670|VIME_HUMAN;sp|P17661|DESM_HUMAN			12	11	11	27.7	26.2	26.2	53651	0	134.18	12449000	47		sp|P08670|VIME_HUMAN
NaN	NaN	NaN	1901868	1808861	1957041		NaN	NaN	NaN	NaN	NaN	NaN	NaN	NaN	NaN	1810866	NaN	1868733		sp|P08865|RSSA_HUMAN			4	4	4	14.2	14.2	14.2	32854	0	24948	2074900	8		sp|P08865|RSSA_HUMAN
NaN	NaN	NaN	1913237	1732334	NaN		NaN	NaN	NaN	NaN	NaN	NaN	NaN	NaN	NaN	184958	1798248	1902526		sp|P09211|GSTP1_HUMAN			3	3	3	18.6	18.6	18.6	23356	0	20.46	1782100	14		sp|P09211|GSTP1_HUMAN
NaN	1998357	218314	2176693	2048168	NaN		2112288	NaN	2177258	NaN	2122582	NaN	2197467	2184762	2277002	2144121	2242596	2120413		sp|Q99878|H2A1J_HUMAN;sp|Q96KK5|H2A1H_HUMAN;sp|Q9BTM1|H2AJ_HUMAN;sp|Q16777|H2A2C_HUMAN;sp|Q6FI13|H2A2A_HUMAN;sp|P20671|H2A1D_HUMAN;sp|P0C0S8|H2A1_HUMAN;sp|Q93077|H2A1C_HUMAN;sp|Q7L7L0|H2A3_HUMAN;sp|P04908|H2A1B_HUMAN			4	4	2	35.9	35.9	23.4	13936	0	29345	36934000	30		sp|Q99878|H2A1J_HUMAN;sp|Q96KK5|H2A1H_HUMAN;sp|Q9BTM1|H2AJ_HUMAN;sp|Q16777|H2A2C_HUMAN;sp|Q6FI13|H2A2A_HUMAN;sp|P20671|H2A1D_HUMAN;sp|P0C0S8|H2A1_HUMAN;sp|Q93077|H2A1C_HUMAN;sp|Q7L7L0|H2A3_HUMAN;sp|P04908|H2A1B_HUMAN
1906031	1905754	17718	1880199	1804772	1876879		1785501	1975869	1869571	1862824	1862292	1846838	1799479	1800668	1831884	NaN	NaN	NaN		sp|P62987|RL40_HUMAN;sp|P62979|RS27A_HUMAN;sp|P0CG47|UBB_HUMAN;sp|P0CG48|UBC_HUMAN			3	3	3	26.6	26.6	26.6	14728	0	24929	4756000	22		sp|P62987|RL40_HUMAN;sp|P62979|RS27A_HUMAN;sp|P0CG47|UBB_HUMAN;sp|P0CG48|UBC_HUMAN
NaN	NaN	NaN	1883849	181819	NaN		NaN	NaN	NaN	1818456	NaN	1807054	176905	1779367	1899031	1809877	NaN	NaN		sp|P0DMV9|HS71B_HUMAN;sp|P0DMV8|HS71A_HUMAN			6	5	3	12.8	10.8	5.8	70051	0	30796	3627100	14		sp|P0DMV9|HS71B_HUMAN;sp|P0DMV8|HS71A_HUMAN
2271207	2147025	2233443	2418563	2373355	236953		2242103	2344076	2260359	2393355	2336078	2292575	2332553	2316772	2370778	2382677	2345801	2394806		sp|P10412|H14_HUMAN;sp|P16402|H13_HUMAN;sp|P22492|H1T_HUMAN			10	10	3	26.9	26.9	9.6	21865	0	71.85	131490000	76		sp|P10412|H14_HUMAN;sp|P16402|H13_HUMAN
NaN	NaN	NaN	NaN	NaN	NaN		NaN	NaN	1960962	199412	1989617	1965029	1958727	NaN	NaN	1838579	1873972	1869469		sp|P10809|CH60_HUMAN			6	6	6	13.6	13.6	13.6	61054	0	42075	5514700	23		sp|P10809|CH60_HUMAN
NaN	NaN	NaN	NaN	NaN	NaN		1806123	1832668	1865819	1778117	1766775	1838203	1764653	1737152	1878165	1766449	1780989	1853446		sp|P11021|GRP78_HUMAN			5	4	4	10.6	8.1	8.1	72332	0	31067	2397600	19		sp|P11021|GRP78_HUMAN
2170299	2149341	2158348	2279584	2214323	2321712		2271716	2201862	2256425	2218498	2196028	2214473	2195262	2165093	2216451	2311324	2300393	2372036		sp|P11142|HSP7C_HUMAN;sp|P54652|HSP72_HUMAN			17	17	14	29.4	29.4	26	70897	0	323.31	71911000	139		sp|P11142|HSP7C_HUMAN
NaN	NaN	NaN	NaN	NaN	NaN		NaN	NaN	NaN	NaN	NaN	NaN	NaN	NaN	NaN	1856488	1915019	1897514		sp|P11940|PABP1_HUMAN;sp|Q4VXU2|PAP1L_HUMAN;sp|Q9H361|PABP3_HUMAN;sp|Q13310|PABP4_HUMAN			3	3	3	5.7	5.7	5.7	70.67	0	18782	1881800	5		sp|P11940|PABP1_HUMAN
NaN	NaN	NaN	NaN	NaN	NaN		NaN	NaN	NaN	1798354	17826	1832895	1837594	1790607	1842657	NaN	NaN	NaN		sp|P13489|RINI_HUMAN			3	3	3	7.6	7.6	7.6	49973	0	32928	1698500	13		sp|P13489|RINI_HUMAN
NaN	NaN	NaN	NaN	NaN	NaN		NaN	NaN	NaN	NaN	NaN	NaN	NaN	NaN	NaN	1858377	1953351	1854702		sp|P14618|KPYM_HUMAN			2	2	2	5.5	5.5	5.5	57936	0	22334	2405300	7		sp|P14618|KPYM_HUMAN
1885681	1903752	1833189	NaN	NaN	NaN		NaN	NaN	NaN	1825608	1902302	197375	1886327	1941572	1801465	NaN	NaN	NaN		sp|P14923|PLAK_HUMAN			7	7	7	11.1	11.1	11.1	81744	0	44.57	3306100	17		sp|P14923|PLAK_HUMAN
2201461	2015388	2170295	2293607	2322874	2391296		2094992	2019111	2088815	2124022	2035499	2175674	215914	2090183	2177294	2163254	2028873	2133298		sp|P15880|RS2_HUMAN			8	8	8	29.4	29.4	29.4	31324	0	106.13	41382000	55		sp|P15880|RS2_HUMAN
NaN	1977852	1945864	1864695	1936224	NaN		NaN	NaN	NaN	1997869	1985217	2061872	1915502	2001236	1915953	NaN	NaN	NaN		sp|P15924|DESP_HUMAN			14	14	14	4.9	4.9	4.9	331.77	0	86115	7127400	39		sp|P15924|DESP_HUMAN
NaN	1936692	1989175	2222211	2163232	2222838		2086439	2146344	2069973	2178831	211128	2074952	2109223	2084192	2182314	2164764	2146134	215787		sp|P16401|H15_HUMAN			6	6	6	22.1	22.1	22.1	22.58	0	82826	32179000	60		sp|P16401|H15_HUMAN
NaN	NaN	NaN	2000113	197972	228413		NaN	NaN	NaN	NaN	NaN	NaN	NaN	NaN	NaN	NaN	NaN	NaN		sp|P16403|H12_HUMAN			9	2	2	27.2	9.4	9.4	21364	0	11841	4663600	9		sp|P16403|H12_HUMAN
NaN	NaN	NaN	NaN	NaN	NaN		NaN	NaN	NaN	1890938	1855202	1944591	1933014	1859994	1922454	1838961	NaN	1866532		sp|P17987|TCPA_HUMAN			7	7	7	13.8	13.8	13.8	60343	0	43.14	3506400	22		sp|P17987|TCPA_HUMAN
NaN	NaN	NaN	NaN	NaN	NaN		NaN	NaN	NaN	1964322	1891161	1906426	1962927	1868644	1919722	NaN	NaN	NaN		sp|P18124|RL7_HUMAN			2	2	2	12.1	12.1	12.1	29225	0	31885	4220000	17		sp|P18124|RL7_HUMAN
NaN	NaN	NaN	2001645	2051749	192825		NaN	NaN	NaN	NaN	NaN	NaN	NaN	NaN	NaN	NaN	NaN	NaN		sp|P18621|RL17_HUMAN			3	3	3	17.9	17.9	17.9	21397	0	20618	8626700	9		sp|P18621|RL17_HUMAN
NaN	NaN	NaN	NaN	NaN	NaN		NaN	NaN	NaN	NaN	1796652	1706729	NaN	NaN	NaN	NaN	NaN	NaN		sp|P19338|NUCL_HUMAN			2	2	2	3.4	3.4	3.4	76613	0	12791	673080	3		sp|P19338|NUCL_HUMAN
NaN	NaN	NaN	1999838	2046364	NaN		NaN	NaN	NaN	NaN	NaN	NaN	NaN	NaN	NaN	NaN	NaN	NaN		sp|P22087|FBRL_HUMAN			2	2	2	8.4	8.4	8.4	33784	0	15915	2107200	5		sp|P22087|FBRL_HUMAN
NaN	1852806	2043186	1999838	2107874	2114687		2078229	1875548	2002012	2100997	2039299	1961022	2210773	1893145	1949588	1984537	2030508	19932		sp|P22626|ROA2_HUMAN			7	7	7	26.1	26.1	26.1	37429	0	77528	18034000	41		sp|P22626|ROA2_HUMAN
NaN	NaN	NaN	NaN	NaN	NaN		NaN	NaN	NaN	NaN	NaN	NaN	1825649	1819964	1918911	NaN	NaN	NaN		sp|P23396|RS3_HUMAN			5	5	5	25.1	25.1	25.1	26688	0	34568	5030200	11		sp|P23396|RS3_HUMAN
NaN	NaN	NaN	NaN	NaN	NaN		NaN	NaN	NaN	1816928	NaN	1716693	1815413	1733009	1738093	NaN	NaN	NaN		sp|P25705|ATPA_HUMAN			4	4	4	8.1	8.1	8.1	59.75	0	25543	1650200	12		sp|P25705|ATPA_HUMAN
NaN	NaN	NaN	2140515	2208735	1984107		2121898	2054359	2070936	2034234	2106355	2156644	220283	2099762	2196916	2136009	2186929	2101038		sp|P26373|RL13_HUMAN			8	8	8	36	36	36	24261	0	165.62	27875000	45		sp|P26373|RL13_HUMAN
NaN	NaN	NaN	181323	2106375	NaN		NaN	NaN	NaN	182702	1801116	NaN	NaN	NaN	NaN	NaN	NaN	NaN		sp|P28799|GRN_HUMAN			4	4	4	7.9	7.9	7.9	63544	0	80178	2099400	9		sp|P28799|GRN_HUMAN
NaN	NaN	NaN	1824456	1712252	1884414		NaN	NaN	NaN	NaN	1828568	1830853	1782613	17.91	1814315	NaN	NaN	NaN		sp|P29692|EF1D_HUMAN			3	3	3	12.5	12.5	12.5	31121	0	21936	2151600	9		sp|P29692|EF1D_HUMAN
NaN	1956804	204109	2110936	2124574	2068423		2002378	NaN	NaN	2093395	2140536	2047981	2126539	2041349	2107666	2111807	2036944	2056746		sp|P30050|RL12_HUMAN			4	4	4	35.8	35.8	35.8	17818	0	70162	21611000	30		sp|P30050|RL12_HUMAN
NaN	NaN	NaN	1788059	NaN	1829724		NaN	NaN	NaN	1794975	181432	1758248	1856588	NaN	NaN	NaN	NaN	NaN		sp|P31942|HNRH3_HUMAN			3	3	3	15	15	15	36926	0	51461	1741300	9		sp|P31942|HNRH3_HUMAN
NaN	1930841	2116595	2067702	2205172	1922952		2049199	1872221	1952022	1962476	2071892	2018071	2164306	1969916	1935104	2009995	2169413	1992318		sp|P31943|HNRH1_HUMAN			7	7	4	21.2	21.2	11.6	49229	0	86086	17958000	46		sp|P31943|HNRH1_HUMAN
NaN	NaN	NaN	NaN	NaN	NaN		NaN	2013859	1837602	1674412	NaN	188793	1710758	1750067	1754902	NaN	NaN	NaN		sp|P35579|MYH9_HUMAN			4	4	4	2.2	2.2	2.2	226.53	0	28077	1756200	11		sp|P35579|MYH9_HUMAN
NaN	NaN	NaN	2029019	2253526	1868887		NaN	NaN	NaN	2006184	2181722	190611	2205904	1961259	2022081	NaN	2125136	1897306		sp|P35637|FUS_HUMAN			6	6	4	12.5	12.5	10.8	53425	0	68612	17881000	23		sp|P35637|FUS_HUMAN
NaN	NaN	NaN	NaN	NaN	NaN		2253017	219699	2221759	234467	2374037	2362478	2449106	2370314	2384076	242379	2349485	2265001		sp|P36952|SPB5_HUMAN			16	16	16	54.1	54.1	54.1	42.1	0	173.78	124340000	88		sp|P36952|SPB5_HUMAN
2349814	232324	2441145	2390343	2298468	2374016		2398407	244789	2455742	2370197	2283187	2324216	234784	2298348	24328	2302296	2360309	2322584		sp|P38646|GRP75_HUMAN			26	26	26	41.7	41.7	41.7	73.68	0	323.31	158590000	239		sp|P38646|GRP75_HUMAN
NaN	NaN	NaN	NaN	NaN	NaN		1835359	NaN	1815086	1885626	1874406	1835052	1898951	1824195	1816673	NaN	NaN	NaN		sp|P39023|RL3_HUMAN			3	3	3	6.9	6.9	6.9	46108	0	18999	3447800	14		sp|P39023|RL3_HUMAN
NaN	NaN	NaN	NaN	NaN	NaN		NaN	NaN	NaN	1758292	1752321	1878197	NaN	NaN	NaN	NaN	NaN	NaN		sp|P40227|TCPZ_HUMAN;sp|Q92526|TCPW_HUMAN			4	4	4	6.2	6.2	6.2	58024	0	22269	1271200	5		sp|P40227|TCPZ_HUMAN;sp|Q92526|TCPW_HUMAN
NaN	NaN	NaN	NaN	NaN	NaN		NaN	NaN	NaN	1709939	1707567	1783263	1845214	1738928	1806382	NaN	NaN	NaN		sp|P42677|RS27_HUMAN;sp|Q71UM5|RS27L_HUMAN			4	4	4	40.5	40.5	40.5	9461	0	23748	2599400	9		sp|P42677|RS27_HUMAN;sp|Q71UM5|RS27L_HUMAN
NaN	NaN	NaN	NaN	NaN	NaN		NaN	NaN	NaN	2094106	2125661	2088748	NaN	NaN	NaN	NaN	NaN	NaN		sp|P42766|RL35_HUMAN			2	2	2	15.4	15.4	15.4	14551	0	75814	11778000	8		sp|P42766|RL35_HUMAN
NaN	NaN	NaN	1853818	1956609	NaN		NaN	NaN	NaN	NaN	NaN	NaN	NaN	NaN	NaN	NaN	NaN	NaN		sp|P46776|RL27A_HUMAN			2	2	2	15.5	15.5	15.5	16561	0	12364	1755800	7		sp|P46776|RL27A_HUMAN
NaN	NaN	NaN	1879262	NaN	NaN		NaN	NaN	NaN	NaN	1863137	1859496	1996437	1924788	2070033	NaN	NaN	NaN		sp|P46779|RL28_HUMAN			3	3	3	19.7	19.7	19.7	15747	0	19.05	4634800	14		sp|P46779|RL28_HUMAN
NaN	NaN	NaN	NaN	NaN	NaN		NaN	NaN	NaN	NaN	NaN	NaN	1865127	1867093	1882867	NaN	NaN	NaN		sp|P46781|RS9_HUMAN			5	5	5	20.1	20.1	20.1	22591	0	30304	3673700	12		sp|P46781|RS9_HUMAN
2039121	NaN	2019424	2152993	NaN	NaN		2032279	2085102	2042573	2089608	2062257	2078061	2085818	2032367	2115357	2076975	2059978	206802		sp|P47914|RL29_HUMAN			2	2	2	10.1	10.1	10.1	17752	0	18003	20914000	19		sp|P47914|RL29_HUMAN
NaN	NaN	NaN	NaN	NaN	NaN		NaN	NaN	NaN	NaN	NaN	NaN	NaN	NaN	NaN	1902497	NaN	1751853		sp|P49207|RL34_HUMAN			2	2	2	13.7	13.7	13.7	13293	0	11205	2044000	4		sp|P49207|RL34_HUMAN
NaN	NaN	NaN	NaN	NaN	NaN		NaN	NaN	NaN	1806071	1734239	1912412	180058	1784837	1935027	NaN	NaN	NaN		sp|P49368|TCPG_HUMAN			4	4	4	8.8	8.8	8.8	60533	0	27.27	2237100	13		sp|P49368|TCPG_HUMAN
NaN	NaN	NaN	NaN	NaN	NaN		NaN	NaN	NaN	1869809	1986269	1892749	NaN	NaN	NaN	NaN	NaN	NaN		sp|P49411|EFTU_HUMAN			6	6	6	16.6	16.6	16.6	49541	0	46204	3707000	8		sp|P49411|EFTU_HUMAN
NaN	NaN	NaN	NaN	NaN	NaN		NaN	NaN	NaN	NaN	NaN	NaN	1729149	1682948	1789989	NaN	NaN	NaN		sp|P50990|TCPQ_HUMAN			4	4	4	8.6	8.6	8.6	59.62	0	27216	808740	8		sp|P50990|TCPQ_HUMAN
NaN	NaN	NaN	NaN	NaN	NaN		NaN	NaN	NaN	NaN	NaN	NaN	1730733	1662385	1736299	NaN	NaN	NaN		sp|P52272|HNRPM_HUMAN			2	2	2	4.1	4.1	4.1	77515	0	13194	362330	2		sp|P52272|HNRPM_HUMAN
NaN	NaN	1860027	182007	1792486	NaN		NaN	NaN	NaN	1773853	1742251	1837611	1895833	1761533	176862	1800157	1780505	1679842		sp|P52597|HNRPF_HUMAN			3	2	2	9.4	7	7	45671	0	15.19	2743900	18		sp|P52597|HNRPF_HUMAN
NaN	NaN	NaN	1787147	174981	NaN		NaN	NaN	NaN	NaN	NaN	NaN	NaN	NaN	NaN	NaN	NaN	NaN		sp|P55735|SEC13_HUMAN			2	2	2	8.7	8.7	8.7	35.54	0	15088	716890	10		sp|P55735|SEC13_HUMAN
NaN	NaN	NaN	NaN	NaN	NaN		NaN	NaN	NaN	NaN	NaN	NaN	1822548	1607293	1621977	NaN	NaN	NaN		sp|P55795|HNRH2_HUMAN			4	1	1	13.8	4.2	4.2	49263	0.010563	6178	833970	7		sp|P55795|HNRH2_HUMAN
NaN	NaN	NaN	2125609	2043431	NaN		NaN	NaN	2189966	2152569	2070261	2014158	2133941	2088293	2044061	2131069	2153758	2217691		sp|Q99880|H2B1L_HUMAN;sp|Q99879|H2B1M_HUMAN;sp|Q99877|H2B1N_HUMAN;sp|Q93079|H2B1H_HUMAN;sp|Q5QNW6|H2B2F_HUMAN;sp|P62807|H2B1C_HUMAN;sp|P58876|H2B1D_HUMAN;sp|P57053|H2BFS_HUMAN;sp|O60814|H2B1K_HUMAN;sp|Q16778|H2B2E_HUMAN;sp|P33778|H2B1B_HUMAN;sp|P23527|H2B1O_HUMAN;sp|Q8N257|H2B3B_HUMAN;sp|P06899|H2B1J_HUMAN;sp|Q96A08|H2B1A_HUMAN			7	7	7	47.6	47.6	47.6	13952	0	68658	24768000	29		sp|Q99880|H2B1L_HUMAN;sp|Q99879|H2B1M_HUMAN;sp|Q99877|H2B1N_HUMAN;sp|Q93079|H2B1H_HUMAN;sp|Q5QNW6|H2B2F_HUMAN;sp|P62807|H2B1C_HUMAN;sp|P58876|H2B1D_HUMAN;sp|P57053|H2BFS_HUMAN;sp|O60814|H2B1K_HUMAN;sp|Q16778|H2B2E_HUMAN;sp|P33778|H2B1B_HUMAN;sp|P23527|H2B1O_HUMAN
NaN	NaN	NaN	NaN	NaN	NaN		NaN	NaN	NaN	NaN	NaN	NaN	1865843	1868555	1876322	NaN	NaN	NaN		sp|P60660|MYL6_HUMAN;sp|P14649|MYL6B_HUMAN			3	3	3	21.2	21.2	21.2	16.93	0	33325	3823800	17		sp|P60660|MYL6_HUMAN;sp|P14649|MYL6B_HUMAN
2299447	2111197	2267245	2201202	2194564	220627		2305205	2344202	2379778	2253062	2153588	223863	2265421	2174563	2260085	2185015	2145999	2223798		sp|P60709|ACTB_HUMAN;sp|P68133|ACTS_HUMAN;sp|P68032|ACTC_HUMAN;sp|P63267|ACTH_HUMAN;sp|P62736|ACTA_HUMAN;sp|Q6S8J3|POTEE_HUMAN;sp|A5A3E0|POTEF_HUMAN;sp|P0CG38|POTEI_HUMAN;sp|Q9BYX7|ACTBM_HUMAN;sp|P0CG39|POTEJ_HUMAN			19	19	1	48	48	4.5	41736	0	227.45	71441000	122		sp|P60709|ACTB_HUMAN;sp|P68133|ACTS_HUMAN;sp|P68032|ACTC_HUMAN;sp|P63267|ACTH_HUMAN;sp|P62736|ACTA_HUMAN
NaN	NaN	NaN	NaN	NaN	NaN		NaN	NaN	NaN	NaN	NaN	NaN	222573	NaN	1977637	NaN	NaN	NaN		sp|P60842|IF4A1_HUMAN;sp|Q14240|IF4A2_HUMAN			6	6	6	18.7	18.7	18.7	46153	0	41783	27279000	14		sp|P60842|IF4A1_HUMAN;sp|Q14240|IF4A2_HUMAN
NaN	NaN	NaN	NaN	NaN	NaN		NaN	NaN	NaN	1936127	2066527	1973802	NaN	NaN	NaN	NaN	NaN	NaN		sp|P60866|RS20_HUMAN			3	3	3	15.1	15.1	15.1	13373	0	20728	6230700	8		sp|P60866|RS20_HUMAN
NaN	NaN	NaN	NaN	NaN	NaN		NaN	NaN	NaN	NaN	NaN	NaN	1910572	1900042	NaN	NaN	NaN	NaN		sp|P61247|RS3A_HUMAN			4	4	4	15.9	15.9	15.9	29945	0	24717	3956200	5		sp|P61247|RS3A_HUMAN
NaN	NaN	NaN	1902799	1907507	NaN		NaN	NaN	NaN	NaN	NaN	NaN	NaN	1850164	1981775	NaN	NaN	NaN		sp|P61353|RL27_HUMAN			3	3	3	20.6	20.6	20.6	15798	0	18.97	5124700	10		sp|P61353|RL27_HUMAN
NaN	NaN	NaN	1853678	1824261	1879414		NaN	NaN	NaN	NaN	NaN	NaN	1848644	1801433	1785532	1860502	1799187	1800157		sp|P61978|HNRPK_HUMAN			4	4	4	11	11	11	50976	0	26.72	2311500	18		sp|P61978|HNRPK_HUMAN
NaN	NaN	NaN	189732	1926803	NaN		NaN	NaN	NaN	1845113	1861931	1813696	1849408	1819167	1812782	1826385	1846985	180718		sp|P62241|RS8_HUMAN			4	4	4	24.5	24.5	24.5	24205	0	58846	3433100	20		sp|P62241|RS8_HUMAN
NaN	NaN	NaN	2021963	1946034	NaN		NaN	NaN	NaN	2009262	2006658	2039645	1986855	1992719	1997337	202214	1971587	2013345		sp|P62249|RS16_HUMAN			6	6	6	41.8	41.8	41.8	16445	0	37897	10114000	24		sp|P62249|RS16_HUMAN
NaN	181166	194605	191447	1848259	NaN		NaN	NaN	NaN	1939257	188889	1907512	19259	1877372	2020455	1951574	1902618	1833119		sp|P62263|RS14_HUMAN			3	3	3	16.6	16.6	16.6	16273	0	20543	6516300	24		sp|P62263|RS14_HUMAN
2095773	1971791	2132811	2218262	2194185	2101236		219903	2169502	2195305	2225603	2280316	2268357	2235003	2255276	2323857	2289151	2283507	2296441		sp|P62269|RS18_HUMAN			7	7	7	38.2	38.2	38.2	17718	0	98.97	70166000	77		sp|P62269|RS18_HUMAN
NaN	NaN	NaN	1925343	1979954	NaN		NaN	NaN	NaN	NaN	NaN	NaN	NaN	NaN	NaN	NaN	NaN	NaN		sp|P62277|RS13_HUMAN			2	2	2	7.3	7.3	7.3	17222	0	11282	1806800	3		sp|P62277|RS13_HUMAN
NaN	1838115	1996409	1985139	2058564	1860237		NaN	NaN	NaN	NaN	2107887	NaN	2044839	195945	2030797	1980796	1973036	1937076		sp|P62280|RS11_HUMAN			5	5	5	29.7	29.7	29.7	18431	0	32223	10159000	22		sp|P62280|RS11_HUMAN
NaN	NaN	NaN	1888011	1804479	NaN		NaN	NaN	NaN	NaN	NaN	NaN	NaN	NaN	NaN	NaN	NaN	NaN		sp|P62318|SMD3_HUMAN			3	3	3	30.2	30.2	30.2	13916	0	21088	1035000	7		sp|P62318|SMD3_HUMAN
NaN	NaN	NaN	NaN	NaN	NaN		NaN	NaN	NaN	NaN	1931254	NaN	1947392	1865802	1912123	NaN	NaN	NaN		sp|P62424|RL7A_HUMAN			6	6	6	27.8	27.8	27.8	29995	0	45576	3798100	10		sp|P62424|RL7A_HUMAN
NaN	NaN	NaN	2154194	208634	NaN		NaN	NaN	NaN	205484	2136821	2050988	2141844	2025615	1990754	2144066	2166809	2107097		sp|P62701|RS4X_HUMAN;sp|P22090|RS4Y1_HUMAN;sp|Q8TD47|RS4Y2_HUMAN			8	8	8	27.4	27.4	27.4	29597	0	55.61	20518000	27		sp|P62701|RS4X_HUMAN;sp|P22090|RS4Y1_HUMAN;sp|Q8TD47|RS4Y2_HUMAN
NaN	NaN	NaN	2062176	1943355	NaN		NaN	NaN	NaN	NaN	NaN	NaN	1955448	1962029	2031827	NaN	NaN	NaN		sp|P62750|RL23A_HUMAN			4	4	4	25.6	25.6	25.6	17695	0	24473	5064600	10		sp|P62750|RL23A_HUMAN
NaN	NaN	NaN	2014333	2098169	NaN		NaN	NaN	NaN	2001195	2028161	1983346	2022635	1938741	1830238	NaN	NaN	NaN		sp|P62753|RS6_HUMAN			3	3	3	12.9	12.9	12.9	28.68	0	20334	9200600	15		sp|P62753|RS6_HUMAN
2201866	2179535	2225165	226956	229601	2378437		2215663	NaN	230518	2407267	2222891	2296155	2257932	2221386	2270123	2195408	2286599	2307181		sp|P62805|H4_HUMAN			6	6	6	48.5	48.5	48.5	11367	0	88453	84751000	56		sp|P62805|H4_HUMAN
NaN	NaN	NaN	1842686	1923131	NaN		NaN	NaN	NaN	1840478	1971141	1798593	1821029	1861007	1878718	1877806	1918071	1966004		sp|P62829|RL23_HUMAN			4	4	4	32.9	32.9	32.9	14865	0	25309	5250100	23		sp|P62829|RL23_HUMAN
NaN	NaN	NaN	NaN	NaN	NaN		NaN	NaN	NaN	NaN	NaN	NaN	1935539	1927814	2113502	NaN	NaN	NaN		sp|P62851|RS25_HUMAN			4	4	4	24	24	24	13742	0	26897	8512600	13		sp|P62851|RS25_HUMAN
NaN	NaN	NaN	NaN	NaN	NaN		NaN	NaN	NaN	NaN	NaN	NaN	NaN	NaN	NaN	1839469	NaN	1833908		sp|P62861|RS30_HUMAN			2	2	2	18.6	18.6	18.6	66478	0	11816	2113100	7		sp|P62861|RS30_HUMAN
NaN	NaN	NaN	NaN	NaN	NaN		1932331	2068175	1963254	1955792	1992883	197075	NaN	NaN	NaN	NaN	NaN	NaN		sp|P62899|RL31_HUMAN			4	4	4	36	36	36	14463	0	28883	9088200	15		sp|P62899|RL31_HUMAN
NaN	NaN	NaN	NaN	NaN	NaN		NaN	NaN	NaN	NaN	NaN	NaN	1917969	1883238	1918565	NaN	NaN	NaN		sp|P62906|RL10A_HUMAN			4	4	4	24	24	24	24831	0	27178	3831100	7		sp|P62906|RL10A_HUMAN
NaN	NaN	NaN	1848585	1827358	1765955		NaN	NaN	NaN	1813601	1888727	1833298	1894564	1833071	1917001	NaN	NaN	NaN		sp|P62917|RL8_HUMAN			2	2	2	10.9	10.9	10.9	28024	0	13237	4246500	19		sp|P62917|RL8_HUMAN
NaN	NaN	NaN	1772134	NaN	NaN		NaN	NaN	NaN	171948	163279	183987	NaN	NaN	NaN	1898443	1827194	1812732		sp|P62937|PPIA_HUMAN			3	3	3	13.3	13.3	13.3	18012	0	20.91	1676400	11		sp|P62937|PPIA_HUMAN
1774353	1897228	1780971	NaN	NaN	NaN		1924618	1966265	1834824	1824126	1778922	1905815	191659	1814046	1937445	2003174	2041926	1905481		sp|P63104|1433Z_HUMAN;sp|Q04917|1433F_HUMAN;sp|P31946|1433B_HUMAN;sp|P62258|1433E_HUMAN			4	4	3	17.6	17.6	14.3	27745	0	161.77	7194500	30		sp|P63104|1433Z_HUMAN
NaN	1761899	1883895	NaN	NaN	NaN		NaN	NaN	NaN	1869978	1944433	1873652	1952892	1829311	1829916	1835548	NaN	NaN		sp|P67809|YBOX1_HUMAN			5	5	4	36.1	36.1	31.2	35924	0	66986	4080000	19		sp|P67809|YBOX1_HUMAN
NaN	NaN	NaN	2235027	2224426	2178544		NaN	NaN	NaN	2280089	2327966	2234042	2261616	2218716	2183187	2242995	2287836	2261345		sp|Q5VTE0|EF1A3_HUMAN;sp|P68104|EF1A1_HUMAN;sp|Q05639|EF1A2_HUMAN			7	7	7	22.3	22.3	22.3	50184	0	60119	59135000	42		sp|Q5VTE0|EF1A3_HUMAN;sp|P68104|EF1A1_HUMAN;sp|Q05639|EF1A2_HUMAN
2043563	2168509	2193682	2300898	2363622	NaN		2267592	2200508	2302042	2266395	2309024	226313	2324439	230421	2264471	2297904	2320749	2280872		sp|P68363|TBA1B_HUMAN;sp|A6NHL2|TBAL3_HUMAN			16	16	0	38.4	38.4	0	50151	0	139.85	95124000	105		sp|P68363|TBA1B_HUMAN
NaN	NaN	NaN	NaN	NaN	NaN		NaN	NaN	NaN	1850164	NaN	1902248	1860005	1870448	1942657	NaN	NaN	NaN		sp|P68366|TBA4A_HUMAN			14	2	2	30.8	4.2	4.2	49924	0	13517	3301400	14		sp|P68366|TBA4A_HUMAN
213829	2158412	2154109	2319646	2388204	2357184		2294796	2335138	2336319	2266414	2324977	2339126	2318217	2294385	23503	2330285	2373985	2314591		sp|P68371|TBB4B_HUMAN;sp|P04350|TBB4A_HUMAN;sp|Q3ZCM7|TBB8_HUMAN;sp|A6NNZ2|TBB8L_HUMAN			16	16	5	34.8	34.8	11.2	49.83	0	323.31	147970000	233		sp|P68371|TBB4B_HUMAN;sp|P04350|TBB4A_HUMAN
NaN	NaN	NaN	NaN	NaN	NaN		NaN	NaN	NaN	NaN	NaN	218068	2250937	2165905	222058	NaN	NaN	NaN		sp|Q6NXT2|H3C_HUMAN;sp|Q71DI3|H32_HUMAN;sp|Q16695|H31T_HUMAN;sp|P84243|H33_HUMAN;sp|P68431|H31_HUMAN			2	2	2	11.9	11.9	11.9	15214	0	13724	38113000	13		sp|Q6NXT2|H3C_HUMAN;sp|Q71DI3|H32_HUMAN;sp|Q16695|H31T_HUMAN;sp|P84243|H33_HUMAN;sp|P68431|H31_HUMAN
1982789	1844237	1818829	NaN	NaN	NaN		1847967	1912707	NaN	1806203	NaN	1779348	NaN	NaN	NaN	1786429	1781735	1884794		sp|P81605|DCD_HUMAN			2	2	2	20	20	20	11284	0	13522	2808000	11		sp|P81605|DCD_HUMAN
NaN	NaN	NaN	NaN	NaN	NaN		NaN	NaN	NaN	NaN	NaN	NaN	2013069	178396	1921017	NaN	NaN	NaN		sp|Q00839|HNRPU_HUMAN			7	7	7	12.5	12.5	12.5	90583	0	143.91	2614100	12		sp|Q00839|HNRPU_HUMAN
2062275	1833625	1850141	NaN	NaN	NaN		1968303	18689	1968212	NaN	NaN	NaN	NaN	NaN	NaN	NaN	NaN	NaN		sp|Q01082|SPTB2_HUMAN			9	9	9	4.7	4.7	4.7	274.61	0	59647	2008600	15		sp|Q01082|SPTB2_HUMAN
NaN	NaN	NaN	NaN	NaN	NaN		NaN	NaN	NaN	1929104	1928611	1893851	203538	1832232	1810477	NaN	NaN	NaN		sp|Q01085|TIAR_HUMAN;sp|P31483|TIA1_HUMAN			4	4	4	10.7	10.7	10.7	41.59	0	34921	4283700	12		sp|Q01085|TIAR_HUMAN
1867996	2020323	1907911	NaN	NaN	NaN		NaN	NaN	NaN	NaN	NaN	1915031	1819065	1927143	1842759	NaN	NaN	NaN		sp|Q02413|DSG1_HUMAN			4	4	4	5.7	5.7	5.7	113.75	0	29993	3897100	14		sp|Q02413|DSG1_HUMAN
NaN	NaN	NaN	NaN	NaN	NaN		NaN	NaN	NaN	1911642	2034375	2069888	2026957	1974434	2006697	1990269	2067055	1968789		sp|Q02543|RL18A_HUMAN			2	2	2	13.1	13.1	13.1	20762	0	16399	9301600	11		sp|Q02543|RL18A_HUMAN
NaN	NaN	NaN	NaN	NaN	NaN		NaN	NaN	NaN	1837865	1816707	184606	1893139	1751669	NaN	NaN	NaN	NaN		sp|Q02878|RL6_HUMAN			4	4	4	17.7	17.7	17.7	32728	0	24.05	2604000	10		sp|Q02878|RL6_HUMAN
NaN	NaN	NaN	1793968	NaN	NaN		NaN	NaN	NaN	NaN	NaN	NaN	1806618	1795538	1800448	1797382	NaN	184246		sp|Q06830|PRDX1_HUMAN			3	3	2	14.6	14.6	9	22.11	0	18908	1858400	12		sp|Q06830|PRDX1_HUMAN
NaN	NaN	NaN	1954802	2068782	NaN		NaN	NaN	NaN	1835789	1902161	1850746	NaN	1873675	178524	1888432	1888572	1809769		sp|Q07020|RL18_HUMAN			4	4	4	25	25	25	21634	0	28.48	4751200	19		sp|Q07020|RL18_HUMAN
NaN	NaN	NaN	176875	1825843	NaN		NaN	NaN	NaN	NaN	NaN	NaN	1858406	1658068	1742111	NaN	NaN	NaN		sp|Q12906|ILF3_HUMAN			4	4	4	7.5	7.5	7.5	95337	0	29881	1190700	12		sp|Q12906|ILF3_HUMAN
205935	1796623	1923538	NaN	NaN	NaN		2083584	1906781	205781	NaN	NaN	NaN	NaN	NaN	NaN	NaN	NaN	NaN		sp|Q13813|SPTN1_HUMAN			14	14	14	6.2	6.2	6.2	284.54	0	89017	3077100	22		sp|Q13813|SPTN1_HUMAN
NaN	NaN	NaN	1899308	1840287	NaN		NaN	NaN	NaN	NaN	NaN	NaN	1954376	1799358	1899148	NaN	NaN	NaN		sp|Q14103|HNRPD_HUMAN			3	3	2	9	9	6.8	38434	0	20074	3472600	16		sp|Q14103|HNRPD_HUMAN
NaN	NaN	NaN	NaN	197924	1970082		NaN	NaN	NaN	NaN	NaN	NaN	NaN	NaN	NaN	NaN	NaN	NaN		sp|Q14764|MVP_HUMAN			6	6	6	10	10	10	99326	0	40441	1096200	7		sp|Q14764|MVP_HUMAN
2005457	NaN	1916585	196166	2038869	1999189		2021715	1995943	2072484	2043349	2039005	2040062	2035563	1971832	1937431	204107	2081355	1999479		sp|Q15149|PLEC_HUMAN			31	31	31	7.9	7.9	7.9	531.78	0	188.62	14028000	74		sp|Q15149|PLEC_HUMAN
NaN	NaN	NaN	NaN	NaN	NaN		NaN	NaN	NaN	1813726	1761188	NaN	NaN	NaN	NaN	NaN	NaN	NaN		sp|Q15365|PCBP1_HUMAN;sp|Q15366|PCBP2_HUMAN;sp|P57721|PCBP3_HUMAN			2	2	2	6.7	6.7	6.7	37497	0	13068	1767200	9		sp|Q15365|PCBP1_HUMAN;sp|Q15366|PCBP2_HUMAN;sp|P57721|PCBP3_HUMAN
NaN	NaN	NaN	NaN	NaN	NaN		1952589	2008278	1935091	1854291	2015116	1981284	1913358	1899529	1944676	NaN	NaN	NaN		sp|Q5T749|KPRP_HUMAN			5	5	5	8.6	8.6	8.6	64135	0	32633	6160300	16		sp|Q5T749|KPRP_HUMAN
NaN	NaN	NaN	NaN	NaN	NaN		NaN	NaN	NaN	NaN	NaN	NaN	1661727	1785532	1662228	NaN	NaN	NaN		sp|Q5T750|XP32_HUMAN			2	2	2	9.2	9.2	9.2	26238	0	12747	805790	3		sp|Q5T750|XP32_HUMAN
NaN	1889897	2059933	2021857	1807201	2102553		NaN	NaN	NaN	1960545	1881413	1969978	1979829	1980327	2043868	2046812	2063405	1876017		sp|Q86UA1|PRP39_HUMAN			11	11	11	16.4	16.4	16.4	78429	0	71.22	10288000	39		sp|Q86UA1|PRP39_HUMAN
1731973	1737797	1828528	NaN	NaN	NaN		NaN	NaN	NaN	NaN	NaN	NaN	NaN	NaN	NaN	NaN	NaN	NaN		sp|Q8IXB1|DJC10_HUMAN			4	4	4	5.3	5.3	5.3	91079	0	36372	1254500	6		sp|Q8IXB1|DJC10_HUMAN
NaN	NaN	NaN	NaN	NaN	NaN		NaN	NaN	NaN	NaN	NaN	NaN	1773589	1718292	1737636	NaN	NaN	NaN		sp|Q92597|NDRG1_HUMAN			2	2	2	9.9	9.9	9.9	42835	0	16372	1165900	8		sp|Q92597|NDRG1_HUMAN
1980762	1860693	2087252	2182415	214107	2359172		2036496	1944482	1999824	212064	2112351	2128619	2098085	2123876	2162091	214224	2114476	2110201		sp|Q92734|TFG_HUMAN			9	9	9	37.8	37.8	37.8	43447	0	80976	31840000	60		sp|Q92734|TFG_HUMAN
NaN	NaN	NaN	NaN	NaN	NaN		NaN	NaN	NaN	192397	1881975	2042142	NaN	181747	2030575	NaN	NaN	NaN		sp|Q99832|TCPH_HUMAN			6	6	6	10.5	10.5	10.5	59366	0	43.22	4043100	12		sp|Q99832|TCPH_HUMAN
NaN	1906865	2139973	1973868	2177084	1967093		1934061	NaN	1850587	2010085	213849	2018204	2118501	1985663	1936123	1838743	2101631	1789178		sp|Q9BUJ2|HNRL1_HUMAN			11	11	11	14.4	14.4	14.4	95737	0	213.34	16674000	44		sp|Q9BUJ2|HNRL1_HUMAN
NaN	NaN	NaN	NaN	NaN	NaN		NaN	NaN	NaN	NaN	1649464	17788	NaN	NaN	NaN	NaN	NaN	NaN		sp|Q9HCY8|S10AE_HUMAN			2	2	2	21.2	21.2	21.2	11662	0	11719	379470	2		sp|Q9HCY8|S10AE_HUMAN
NaN	NaN	NaN	NaN	NaN	NaN		NaN	NaN	NaN	NaN	NaN	NaN	NaN	1714728	182314	NaN	NaN	NaN		sp|Q9NX07|TSAP1_HUMAN			2	2	2	7	7	7	32498	0	15191	1309800	5		sp|Q9NX07|TSAP1_HUMAN
NaN	NaN	NaN	NaN	NaN	NaN		192259	NaN	1764209	NaN	NaN	NaN	NaN	NaN	NaN	NaN	NaN	NaN		sp|Q9NZT1|CALL5_HUMAN			2	2	2	15.1	15.1	15.1	15892	0	14147	2075800	16		sp|Q9NZT1|CALL5_HUMAN
NaN = Non-assigned Number

## Sheet: Exc. maspin samples
IP: exclusively captured by anti-maspin antibody						Starved (9)	5 min EGF (34)	15 min EGF (42)	60 min EGF (16)
Protein names	Gene names	protein ID	score	sequence coverage	peptides/unique peptides					Subcellular localization (Uniprot annotation)
Immunoglobulin kappa variable 2-29	IGKV2-29	A2NJV5	59958	16.7	3p 3u					extracellular, plasma membrane
Myosin regulatory light chain 12A (Epididymis secretory protein Li 24) (HEL-S-24) (MLC-2B) (Myosin RLC) (Myosin regulatory light chain 2, nonsarcomeric) (Myosin regulatory light chain MRLC3)	MYL12A MLCB MRLC3 RLC	P19105	12.3	19017	2p 2u					extracellular, cytoskeleton, cytosol
Heterogeneous nuclear ribonucleoprotein D-like (hnRNP D-like) (hnRNP DL) (AU-rich element RNA-binding factor) (JKT41-binding protein) (Protein laAUF1)	HNRNPDL HNRPDL JKTBP	O14979	7.6	13843	3p 2u					cytoplasm, nucleus, nucleoplasm
Alpha-actinin-4 (Non-muscle alpha-actinin 4)	ACTN4	O43707	4.1	26867	4p 3u					nucleus, cytoskeleton
Cystatin-A (Cystatin-AS) (Stefin-A) [Cleaved into: Cystatin-A, N-terminally processed]	CSTA STF1 STFA	P01040	44.9	37721	3p 3u					cytoplasm
Prelamin-A/C [Cleaved into: Lamin-A/C (70 kDa lamin) (Renal carcinoma antigen NY-REN-32)]	LMNA LMN1	P02545	3	11726	2p 2u					nucleus
Fructose-bisphosphate aldolase A (EC 4.1.2.13) (Lung cancer antigen NY-LU-1) (Muscle-type aldolase)	ALDOA ALDA	P04075	10.7	18273	3p 3u					cytoplasm
Annexin A1 (Annexin I) (Annexin-1) (Calpactin II) (Calpactin-2) (Chromobindin-9) (Lipocortin I) (Phospholipase A2 inhibitory protein) (p35)	ANXA1 ANX1 LPC1	P04083	12.4	20344	3p 3u					cytoplasm, nucleus, extracellular, plasma membrane
Glyceraldehyde-3-phosphate dehydrogenase (GAPDH) (EC 1.2.1.12) (Peptidyl-cysteine S-nitrosylase GAPDH) (EC 2.6.99.-)	GAPDH GAPD CDABP0047 OK/SW-cl.12	P04406	16.1	29105	4p 4u					cytoskeleton, extracellular, nucleus, cytoplasm
Calpain small subunit 1 (CSS1) (Calcium-activated neutral proteinase small subunit) (CANP small subunit) (Calcium-dependent protease small subunit) (CDPS) (Calcium-dependent protease small subunit 1) (Calpain regulatory subunit)	CAPNS1 CAPN4 CAPNS	P04632	5.6	7086	1p 1u					cytoplasm, plasma membrane
Protein S100-A8 (Calgranulin-A) (Calprotectin L1L subunit) (Cystic fibrosis antigen) (CFAG) (Leukocyte L1 complex light chain) (Migration inhibitory factor-related protein 8) (MRP-8) (p8) (S100 calcium-binding protein A8) (Urinary stone protein band A)	S100A8 CAGA CFAG MRP8	P05109	19.4	13619	2p 2u					cytoskeleton, plasma membrane, extracellular
Involucrin	IVL	P07476	41.7	323.31	19p 19 u					cytoplasm
Cathepsin B (EC 3.4.22.1) (APP secretase) (APPS) (Cathepsin B1) [Cleaved into: Cathepsin B light chain; Cathepsin B heavy chain]	CTSB CPSB	P07858	12.7	18.98	3p 3u					extracellular, plasma membrane
Heat shock protein HSP 90-alpha (Heat shock 86 kDa) (HSP 86) (HSP86) (Lipopolysaccharide-associated protein 2) (LAP-2) (LPS-associated protein 2) (Renal carcinoma antigen NY-REN-38)	HSP90AA1 HSP90A HSPC1 HSPCA	P07900	13.3	30993	9p 3u					nucleus, plasma membrane
60 kDa heat shock protein, mitochondrial (EC 3.6.4.9) (60 kDa chaperonin) (Chaperonin 60) (CPN60) (Heat shock protein 60) (HSP-60) (Hsp60) (HuCHA60) (Mitochondrial matrix protein P1) (P60 lymphocyte protein)	HSPD1 HSP60	P10809	13.6	42075	6p 6u					mitochondria
Endoplasmic reticulum chaperone BiP (EC 3.6.4.10) (78 kDa glucose-regulated protein) (GRP-78) (Binding-immunoglobulin protein) (BiP) (Heat shock protein 70 family protein 5) (HSP70 family protein 5) (Heat shock protein family A member 5) (Immunoglobulin heavy chain-binding protein)	HSPA5 GRP78	P11021	10.6	31067	5p 4u					cytoplasm, endoplasmic reticulum
Polyadenylate-binding protein 1 (PABP-1) (Poly(A)-binding protein 1)	PABPC1 PAB1 PABP1 PABPC2	P11940	5.7	18782	3p 3u					nucleus, cytoplasm
Ribonuclease inhibitor (Placental ribonuclease inhibitor) (Placental RNase inhibitor) (Ribonuclease/angiogenin inhibitor 1) (RAI)	RNH1 PRI RNH	P13489	7.6	32928	3p 3u					cytoplasm
Pyruvate kinase PKM (EC 2.7.1.40) (Cytosolic thyroid hormone-binding protein) (CTHBP) (Opa-interacting protein 3) (OIP-3) (Pyruvate kinase 2/3) (Pyruvate kinase muscle isozyme) (Thyroid hormone-binding protein 1) (THBP1) (Tumor M2-PK) (p58)	PKM OIP3 PK2 PK3 PKM2	P14618	5.5	22334	2p 2u					nucleus, cytoplasm
T-complex protein 1 subunit alpha (TCP-1-alpha) (CCT-alpha)	TCP1 CCT1 CCTA	P17987	13.8	43.14	7p 7u					centrossome, cytosol
60S ribosomal protein L7 (Large ribosomal subunit protein uL30)	RPL7	P18124	12.1	31885	2p 2u					cytosol, nucleus, others
Nucleolin (Protein C23)	NCL	P19338	3.4	12791	2p 2u					nucleolus, cytosol
40S ribosomal protein S3 (EC 4.2.99.18) (Small ribosomal subunit protein uS3)	RPS3 OK/SW-cl.26	P23396	25.1	34568	5p 5u					cytoskeleton, mitochondria, nucleus, others
ATP synthase subunit alpha, mitochondrial (ATP synthase F1 subunit alpha)	ATP5F1A ATP5A ATP5A1 ATP5AL2 ATPM	P25705	8.1	25543	4p 4u					mitochondria, plasma membrane
Myosin-9 (Cellular myosin heavy chain, type A) (Myosin heavy chain 9) (Myosin heavy chain, non-muscle IIa) (Non-muscle myosin heavy chain A) (NMMHC-A) (Non-muscle myosin heavy chain IIa) (NMMHC II-a) (NMMHC-IIA)	MYH9	P35579	2.2	28077	4p 4u					cytoskeleton, others
Serpin B5 (Maspin) (Peptidase inhibitor 5) (PI-5)	SERPINB5 PI5	P36952	54.1	173.78	16p 16u					extracellular, cytoplasm, nucleus
60S ribosomal protein L3 (HIV-1 TAR RNA-binding protein B) (TARBP-B) (Large ribosomal subunit protein uL3)	RPL3 OK/SW-cl.32	P39023	6.9	18999	3p 3u					nucleolus, cytosol
T-complex protein 1 subunit zeta (TCP-1-zeta) (Acute morphine dependence-related protein 2) (CCT-zeta-1) (HTR3) (Tcp20)	CCT6A CCT6 CCTZ	P40227	6.2	22269	4p 4u					cytoplasm
40S ribosomal protein S27 (Metallopan-stimulin 1) (MPS-1) (Small ribosomal subunit protein eS27)	RPS27 MPS1	P42677	40.5	23748	4p 4u					cytoplasm, nucleus, others
60S ribosomal protein L35 (Large ribosomal subunit protein uL29)	RPL35	P42766	15.4	75814	2p 2u					cytoplasm, nucleus, others
60S ribosomal protein L28 (Large ribosomal subunit protein eL28)	RPL28	P46779	19.7	19.05	3p 3u					cytoplasm, nucleus, others
40S ribosomal protein S9 (Small ribosomal subunit protein uS4)	RPS9	P46781	20.1	30304	3p 3u					cytoplasm, nucleus, others
60S ribosomal protein L34 (Large ribosomal subunit protein eL34)	RPL34	P49207	13.7	11205	2p 2u					cytoplasm, nucleus, others
T-complex protein 1 subunit gamma (TCP-1-gamma) (CCT-gamma) (hTRiC5)	CCT3 CCTG TRIC5	P49368	8.8	27.27	4p 4u					cytoplasm
Elongation factor Tu, mitochondrial (EF-Tu) (P43)	TUFM	P49411	16.6	46204	6p 6u					mitochondria
T-complex protein 1 subunit theta (TCP-1-theta) (CCT-theta) (Chaperonin containing T-complex polypeptide 1 subunit 8) (Renal carcinoma antigen NY-REN-15)	CCT8 C21orf112 CCTQ KIAA0002	P50990	8.6	27216	4p 4u					cytoplasm
Heterogeneous nuclear ribonucleoprotein M (hnRNP M)	HNRNPM HNRPM NAGR1	P52272	4.1	13194	2p 2u					cytoplasm, nucleus, nucleoplasm
Heterogeneous nuclear ribonucleoprotein H2 (hnRNP H2) (FTP-3) (Heterogeneous nuclear ribonucleoprotein H') (hnRNP H') [Cleaved into: Heterogeneous nuclear ribonucleoprotein H2, N-terminally processed]	HNRNPH2 FTP3 HNRPH2	P55795	13.8	6178	4p 1u					cytoplasm, nucleus, nucleoplasm
Myosin light polypeptide 6 (17 kDa myosin light chain) (LC17) (Myosin light chain 3) (MLC-3) (Myosin light chain alkali 3) (Myosin light chain A3) (Smooth muscle and nonmuscle myosin light chain alkali 6)	MYL6	P60660	21.2	33325	3p 3u					cytoskeleton, cytosol, extracellular, others
Eukaryotic initiation factor 4A-I (eIF-4A-I) (eIF4A-I) (EC 3.6.4.13) (ATP-dependent RNA helicase eIF4A-1)	EIF4A1 DDX2A EIF4A	P60842	18.7	41783	6p 6u					cytosol
40S ribosomal protein S20 (Small ribosomal subunit protein uS10)	RPS20	P60866	15.1	20728	3p 3u					cytosol
40S ribosomal protein S3a (Small ribosomal subunit protein eS1) (v-fos transformation effector protein) (Fte-1)	RPS3A FTE1 MFTL	P61247	15.9	24717	4p 4u					nucleus, cytoplasm
60S ribosomal protein L7a (Large ribosomal subunit protein eL8) (PLA-X polypeptide) (Surfeit locus protein 3)	RPL7A SURF-3 SURF3	P62424	27.8	45576	6p 6u					nucleus, cytoplasm, others
40S ribosomal protein S25 (Small ribosomal subunit protein eS25)	RPS25	P62851	24	26897	4p 4u					cytosol, extracellular, nucleus
40S ribosomal protein S30 (Small ribosomal subunit protein eS30)	FAU	P62861	18.6	11816	2p 2u					cytosol, extracellular, nucleus
60S ribosomal protein L31 (Large ribosomal subunit protein eL31)	RPL31	P62899	36	28883	4p 4u					cytosol, extracellular, others
60S ribosomal protein L10a (CSA-19) (Large ribosomal subunit protein uL1) (Neural precursor cell expressed developmentally down-regulated protein 6) (NEDD-6)	RPL10A NEDD6	P62906	24	27178	4p 4u					cytosol, extracellular, nucleus
Peptidyl-prolyl cis-trans isomerase A (PPIase A) (EC 5.2.1.8) (Cyclophilin A) (Cyclosporin A-binding protein) (Rotamase A) [Cleaved into: Peptidyl-prolyl cis-trans isomerase A, N-terminally processed]	PPIA CYPA	P62937	13.3	20.91	3p 3u					extracellular, nucleus, others
Tubulin alpha-4A chain (Alpha-tubulin 1) (Testis-specific alpha-tubulin) (Tubulin H2-alpha) (Tubulin alpha-1 chain)	TUBA4A TUBA1	P68366	30.8	13517	14p 14u					cytoskeleton
Histone H3.3C (Histone H3.5)	H3F3C	Q6NXT2	11.9	13724	2p 2u					nucleus
Heterogeneous nuclear ribonucleoprotein U (hnRNP U) (GRIP120) (Nuclear p120 ribonucleoprotein) (Scaffold-attachment factor A) (SAF-A) (p120) (pp120)	HNRNPU C1orf199 HNRPU SAFA U21.1	Q00839	12.5	143.91	7p 7u					cytoplasm, nucleus, nucleoplasm
Nucleolysin TIAR (TIA-1-related protein)	TIAL1	Q01085	10.7	34921	4p 4u					cytoplasm, nucleus
60S ribosomal protein L18a (Large ribosomal subunit protein eL20)	RPL18A	Q02543	13.1	16399	2p 2u					cytosol, others
60S ribosomal protein L6 (Large ribosomal subunit protein eL6) (Neoplasm-related protein C140) (Tax-responsive enhancer element-binding protein 107) (TaxREB107)	RPL6 TXREB1	Q02878	17.7	24.05	4p 4u					endoplasmic reticulum, others
Peroxiredoxin-1 (EC 1.11.1.15) (Natural killer cell-enhancing factor A) (NKEF-A) (Proliferation-associated gene protein) (PAG) (Thioredoxin peroxidase 2) (Thioredoxin-dependent peroxide reductase 2)	PRDX1 PAGA PAGB TDPX2	Q06830	14.6	18908	3p 2u					cytoplasm
Poly(rC)-binding protein 1 (Alpha-CP1) (Heterogeneous nuclear ribonucleoprotein E1) (hnRNP E1) (Nucleic acid-binding protein SUB2.3)	PCBP1	Q15365	6.7	13068	2p 2u					nucleus, cytoplasm
Keratinocyte proline-rich protein (hKPRP)	KPRP C1orf45	Q5T749	8.6	32633	5p 5u					cytoplasm
Skin-specific protein 32	XP32 C1orf68	Q5T750	9.2	12747	2p 2u					unspecified
Protein NDRG1 (Differentiation-related gene 1 protein) (DRG-1) (N-myc downstream-regulated gene 1 protein) (Nickel-specific induction protein Cap43) (Reducing agents and tunicamycin-responsive protein) (RTP) (Rit42)	NDRG1 CAP43 DRG1 RTP	Q92597	9.9	16372	2p 2u					nucleus, cytoplasm, cytoskeleton
T-complex protein 1 subunit eta (TCP-1-eta) (CCT-eta) (HIV-1 Nef-interacting protein) [Cleaved into: T-complex protein 1 subunit eta, N-terminally processed]	CCT7 CCTH NIP7-1	Q99832	10.5	43.22	6p 6u					cytoplasm
Protein S100-A14 (S100 calcium-binding protein A14) (S114)	S100A14 S100A15	Q9HCY8	21.2	11719	2p 2u					cytoplasm
tRNA selenocysteine 1-associated protein 1 (SECp43) (tRNA selenocysteine-associated protein 1)	TRNAU1AP SECP43 TRSPAP1	Q9NX07	7	15191	2p 2u					nucleus, cytoplasm
Calmodulin-like protein 5 (Calmodulin-like skin protein)	CALML5 CLSP	Q9NZT1	15.1	14147	2p 2u					extracellular
