# Supplementary material for: PI3K-AKT, JAK2-STAT3 pathways and cell–cell contact regulate maspin subcellular localization
Source: Cell Commun Signal. 2021 Aug 14;19:86. doi: 10.1186/s12964-021-00758-3 (PMC8364028; doi:10.1186/s12964-021-00758-3)
Supplement: Supplementary file 4 — Additional file 3. Table S2: Gene ontology and Reactome analyses for maspin ligands identified in EGF-treated samples [file 12964_2021_758_MOESM3_ESM.xlsx]

## Sheet: Supplemental table 2
Supplementary file 2 index: Gene ontology analyses
EGF-treated hits only = input list for all analysis
GO = gene ontology
BP = biological process
CC = cellular component
MF = molecular function
Inclusion criteria for Selected GO BP= Fold enrichment >10.0 and FDR < 10^-5
Inclusion criteria for Selected GO MF= Fold enrichment >8.0 and FDR < 10^-5
Inclusion criteria for Selected GO CC= Fold enrichment >10.0 and FDR < 10^-5
Inclusion criteria for BP_Selected Reactome pathways =Fold enrichment>20.0 and FDR<10^-5
Revigo output (eliminated column): False stands for non-redundant terms; True stands for redundant terms

## Sheet: EGF-treated hits only
Proteins exclusively found in EGF-treated samples and captured with anti-maspin antibody
IGKV2-29
HNRNPDL
ACTN4
CSTA
LMNA
ALDOA
ANXA1
GAPDH
CAPNS1
S100A8
CTSB
HSP90AA1
HSPD1
PABPC1
RNH1
PKM
TCP1
RPL7
NCL
RPS3
ATP5F1A
CCT6A
RPS27
RPL35
RPL28
RPS9
RPL34
CCT3
TUFM
CCT8
HNRNPM
HNRNPH2
MYL6
EIF4A1
RPS20
RPS3A
RPL7A
RPS25
FAU
RPL10A
PPIA
TUBA4A
H3F3C
HNRNPU
TIAL1
RPL18A
RPL6
PRDX1
PCBP1
XP32
NDRG1
CCT7
S100A14
TRNAU1AP

## Sheet: GO BP_Panther
Analysis Type:	PANTHER Overrepresentation Test (Released 20210224)
Annotation Version and Release Date:	GO Ontology database DOI: 10.5281/zenodo.4495804 Released 2021-02-01
Analyzed List:	upload_1 (Homo sapiens)
Reference List:	Homo sapiens (all genes in database)
Test Type:	FISHER
Correction:	FDR
GO biological process complete	Homo sapiens - REFLIST (20595)	upload_1 (54)	upload_1 (expected)	upload_1 (over/under)	upload_1 (fold Enrichment)	upload_1 (raw P-value)	upload_1 (FDR)
translational initiation (GO:0006413)	143	17	.37	+	45.34	2.02E-23	3.18E-19
nuclear-transcribed mRNA catabolic process, nonsense-mediated decay (GO:0000184)	120	16	.31	+	50.85	8.62E-23	6.80E-19
SRP-dependent cotranslational protein targeting to membrane (GO:0006614)	96	15	.25	+	59.59	2.46E-22	1.30E-18
cotranslational protein targeting to membrane (GO:0006613)	101	15	.26	+	56.64	4.95E-22	1.95E-18
protein targeting to ER (GO:0045047)	111	15	.29	+	51.54	1.82E-21	5.73E-18
establishment of protein localization to endoplasmic reticulum (GO:0072599)	115	15	.30	+	49.75	2.96E-21	7.79E-18
RNA catabolic process (GO:0006401)	246	18	.65	+	27.91	2.99E-21	6.73E-18
viral transcription (GO:0019083)	116	15	.30	+	49.32	3.34E-21	6.59E-18
mRNA catabolic process (GO:0006402)	216	17	.57	+	30.02	1.41E-20	2.47E-17
protein localization to endoplasmic reticulum (GO:0070972)	142	15	.37	+	40.29	5.56E-20	8.77E-17
nuclear-transcribed mRNA catabolic process (GO:0000956)	196	16	.51	+	31.13	1.29E-19	1.84E-16
biological process involved in symbiotic interaction (GO:0044403)	937	25	2.46	+	10.18	1.74E-19	2.29E-16
translation (GO:0006412)	384	19	1.01	+	18.87	2.12E-19	2.58E-16
peptide biosynthetic process (GO:0043043)	409	19	1.07	+	17.72	6.56E-19	7.39E-16
viral gene expression (GO:0019080)	172	15	.45	+	33.26	8.13E-19	8.55E-16
protein targeting to membrane (GO:0006612)	183	15	.48	+	31.26	1.94E-18	1.91E-15
nucleobase-containing compound catabolic process (GO:0034655)	375	18	.98	+	18.31	3.78E-18	3.51E-15
viral process (GO:0016032)	849	23	2.23	+	10.33	5.78E-18	5.06E-15
heterocycle catabolic process (GO:0046700)	418	18	1.10	+	16.42	2.37E-17	1.97E-14
mRNA metabolic process (GO:0016071)	694	21	1.82	+	11.54	2.83E-17	2.23E-14
2.20E-02	424	18	1.11	+	16.19	3.02E-17	2.27E-14
aromatic compound catabolic process (GO:0019439)	440	18	1.15	+	15.60	5.64E-17	4.04E-14
amide biosynthetic process (GO:0043604)	528	19	1.38	+	13.72	6.24E-17	4.28E-14
protein targeting (GO:0006605)	369	17	.97	+	17.57	7.35E-17	4.83E-14
peptide metabolic process (GO:0006518)	537	19	1.41	+	13.49	8.42E-17	5.31E-14
establishment of protein localization to membrane (GO:0090150)	307	16	.80	+	19.88	1.09E-16	6.63E-14
organic cyclic compound catabolic process (GO:1901361)	468	18	1.23	+	14.67	1.60E-16	9.32E-14
establishment of protein localization to organelle (GO:0072594)	449	17	1.18	+	14.44	1.67E-15	9.43E-13
biological process involved in interspecies interaction between organisms (GO:0044419)	2118	29	5.55	+	5.22	3.23E-15	1.76E-12
protein localization to organelle (GO:0033365)	791	19	2.07	+	9.16	7.76E-14	4.08E-11
cellular amide metabolic process (GO:0043603)	808	19	2.12	+	8.97	1.12E-13	5.72E-11
negative regulation of gene expression (GO:0010629)	964	20	2.53	+	7.91	2.08E-13	1.02E-10
cellular nitrogen compound metabolic process (GO:0034641)	3407	33	8.93	+	3.69	2.42E-13	1.15E-10
nucleobase-containing compound metabolic process (GO:0006139)	2719	30	7.13	+	4.21	2.48E-13	1.15E-10
cellular nitrogen compound biosynthetic process (GO:0044271)	1575	24	4.13	+	5.81	2.64E-13	1.19E-10
cellular aromatic compound metabolic process (GO:0006725)	2948	31	7.73	+	4.01	2.66E-13	1.17E-10
protein localization to membrane (GO:0072657)	537	16	1.41	+	11.36	4.65E-13	1.98E-10
gene expression (GO:0010467)	2186	27	5.73	+	4.71	5.99E-13	2.49E-10
macromolecule catabolic process (GO:0009057)	1046	20	2.74	+	7.29	9.13E-13	3.69E-10
cellular macromolecule catabolic process (GO:0044265)	912	19	2.39	+	7.95	9.18E-13	3.62E-10
heterocycle metabolic process (GO:0046483)	2904	30	7.61	+	3.94	1.39E-12	5.35E-10
organonitrogen compound biosynthetic process (GO:1901566)	1380	22	3.62	+	6.08	1.62E-12	6.07E-10
organic cyclic compound metabolic process (GO:1901360)	3190	31	8.36	+	3.71	2.23E-12	8.20E-10
RNA metabolic process (GO:0016070)	1599	23	4.19	+	5.49	3.34E-12	1.20E-09
establishment of localization in cell (GO:0051649)	2365	27	6.20	+	4.35	3.85E-12	1.35E-09
nucleic acid metabolic process (GO:0090304)	2232	26	5.85	+	4.44	7.78E-12	2.67E-09
catabolic process (GO:0009056)	2084	25	5.46	+	4.58	1.30E-11	4.37E-09
organic substance catabolic process (GO:1901575)	1761	23	4.62	+	4.98	2.35E-11	7.73E-09
intracellular protein transport (GO:0006886)	973	18	2.55	+	7.06	2.95E-11	9.50E-09
protein transport (GO:0015031)	1463	21	3.84	+	5.47	4.40E-11	1.39E-08
peptide transport (GO:0015833)	1492	21	3.91	+	5.37	6.32E-11	1.95E-08
regulation of macromolecule metabolic process (GO:0060255)	6301	40	16.52	+	2.42	6.52E-11	1.98E-08
rRNA processing (GO:0006364)	260	11	.68	+	16.14	9.44E-11	2.81E-08
amide transport (GO:0042886)	1526	21	4.00	+	5.25	9.56E-11	2.79E-08
RNA processing (GO:0006396)	923	17	2.42	+	7.02	1.29E-10	3.70E-08
rRNA metabolic process (GO:0016072)	270	11	.71	+	15.54	1.39E-10	3.91E-08
establishment of protein localization (GO:0045184)	1558	21	4.09	+	5.14	1.40E-10	3.87E-08
cellular localization (GO:0051641)	3003	28	7.87	+	3.56	1.54E-10	4.19E-08
regulation of metabolic process (GO:0019222)	6847	41	17.95	+	2.28	1.78E-10	4.77E-08
cellular catabolic process (GO:0044248)	1797	22	4.71	+	4.67	2.65E-10	6.98E-08
positive regulation of establishment of protein localization to telomere (GO:1904851)	10	5	.03	+	> 100	2.98E-10	7.70E-08
cellular macromolecule biosynthetic process (GO:0034645)	1655	21	4.34	+	4.84	4.20E-10	1.07E-07
regulation of establishment of protein localization to telomere (GO:0070203)	11	5	.03	+	> 100	4.32E-10	1.08E-07
1.98E-10	11	5	.03	+	> 100	4.32E-10	1.07E-07
regulation of protein localization to Cajal body (GO:1904869)	11	5	.03	+	> 100	4.32E-10	1.05E-07
intracellular transport (GO:0046907)	1499	20	3.93	+	5.09	5.41E-10	1.29E-07
regulation of establishment of protein localization to chromosome (GO:0070202)	12	5	.03	+	> 100	6.11E-10	1.44E-07
macromolecule biosynthetic process (GO:0009059)	1696	21	4.45	+	4.72	6.55E-10	1.52E-07
positive regulation of protein localization to chromosome, telomeric region (GO:1904816)	13	5	.03	+	> 100	8.45E-10	1.93E-07
ribosome biogenesis (GO:0042254)	332	11	.87	+	12.64	1.15E-09	2.58E-07
positive regulation of telomerase RNA localization to Cajal body (GO:1904874)	15	5	.04	+	> 100	1.52E-09	3.38E-07
regulation of protein localization to chromosome, telomeric region (GO:1904814)	15	5	.04	+	> 100	1.52E-09	3.33E-07
nitrogen compound transport (GO:0071705)	1801	21	4.72	+	4.45	1.93E-09	4.17E-07
ribonucleoprotein complex biogenesis (GO:0022613)	465	12	1.22	+	9.84	2.86E-09	6.10E-07
regulation of telomere maintenance (GO:0032204)	81	7	.21	+	32.96	3.01E-09	6.34E-07
transport (GO:0006810)	4501	32	11.80	+	2.71	3.28E-09	6.81E-07
regulation of telomerase RNA localization to Cajal body (GO:1904872)	18	5	.05	+	> 100	3.28E-09	6.73E-07
regulation of gene expression (GO:0010468)	4872	33	12.77	+	2.58	5.13E-09	1.04E-06
organic substance biosynthetic process (GO:1901576)	2804	25	7.35	+	3.40	7.00E-09	1.40E-06
nitrogen compound metabolic process (GO:0006807)	6897	39	18.08	+	2.16	7.52E-09	1.48E-06
establishment of localization (GO:0051234)	4653	32	12.20	+	2.62	7.76E-09	1.51E-06
protein localization (GO:0008104)	2158	22	5.66	+	3.89	8.10E-09	1.56E-06
biosynthetic process (GO:0009058)	2861	25	7.50	+	3.33	1.06E-08	2.01E-06
regulation of telomere maintenance via telomerase (GO:0032210)	54	6	.14	+	42.38	1.08E-08	2.03E-06
ncRNA processing (GO:0034470)	432	11	1.13	+	9.71	1.63E-08	3.03E-06
cellular protein localization (GO:0034613)	1639	19	4.30	+	4.42	1.67E-08	3.06E-06
cellular macromolecule localization (GO:0070727)	1645	19	4.31	+	4.41	1.77E-08	3.21E-06
cellular biosynthetic process (GO:0044249)	2709	24	7.10	+	3.38	1.91E-08	3.42E-06
regulation of telomere maintenance via telomere lengthening (GO:1904356)	62	6	.16	+	36.91	2.32E-08	4.12E-06
regulation of DNA biosynthetic process (GO:2000278)	111	7	.29	+	24.05	2.36E-08	4.13E-06
positive regulation of DNA biosynthetic process (GO:2000573)	67	6	.18	+	34.15	3.58E-08	6.20E-06
macromolecule metabolic process (GO:0043170)	6193	36	16.24	+	2.22	3.71E-08	6.35E-06
organic substance transport (GO:0071702)	2170	21	5.69	+	3.69	5.11E-08	8.66E-06
positive regulation of telomere maintenance via telomerase (GO:0032212)	34	5	.09	+	56.09	5.44E-08	9.14E-06
protein stabilization (GO:0050821)	196	8	.51	+	15.57	5.57E-08	9.26E-06
primary metabolic process (GO:0044238)	7363	39	19.31	+	2.02	7.44E-08	1.22E-05
protein metabolic process (GO:0019538)	4218	29	11.06	+	2.62	7.79E-08	1.27E-05
positive regulation of telomere maintenance via telomere lengthening (GO:1904358)	37	5	.10	+	51.54	8.00E-08	1.29E-05
ncRNA metabolic process (GO:0034660)	517	11	1.36	+	8.11	9.75E-08	1.55E-05
regulation of biological process (GO:0050789)	11856	49	31.09	+	1.58	1.15E-07	1.82E-05
anion transport (GO:0006820)	2287	21	6.00	+	3.50	1.26E-07	1.96E-05
macromolecule localization (GO:0033036)	2550	22	6.69	+	3.29	1.64E-07	2.53E-05
protein folding (GO:0006457)	228	8	.60	+	13.38	1.71E-07	2.62E-05
binding of sperm to zona pellucida (GO:0007339)	44	5	.12	+	43.34	1.77E-07	2.68E-05
cellular metabolic process (GO:0044237)	7570	39	19.85	+	1.96	2.20E-07	3.31E-05
negative regulation of metabolic process (GO:0009892)	3104	24	8.14	+	2.95	2.62E-07	3.90E-05
negative regulation of macromolecule metabolic process (GO:0010605)	2861	23	7.50	+	3.07	2.68E-07	3.95E-05
organonitrogen compound metabolic process (GO:1901564)	5251	32	13.77	+	2.32	2.79E-07	4.08E-05
cellular protein metabolic process (GO:0044267)	3643	26	9.55	+	2.72	2.98E-07	4.32E-05
positive regulation of telomere maintenance (GO:0032206)	51	5	.13	+	37.39	3.49E-07	5.01E-05
regulation of DNA metabolic process (GO:0051052)	373	9	.98	+	9.20	5.89E-07	8.37E-05
organic substance metabolic process (GO:0071704)	7878	39	20.66	+	1.89	6.83E-07	9.62E-05
sperm-egg recognition (GO:0035036)	61	5	.16	+	31.26	8.01E-07	1.12E-04
localization (GO:0051179)	5807	33	15.23	+	2.17	8.34E-07	1.15E-04
metabolic process (GO:0008152)	8333	40	21.85	+	1.83	9.21E-07	1.26E-04
cellular macromolecule metabolic process (GO:0044260)	4963	30	13.01	+	2.31	1.06E-06	1.44E-04
positive regulation of DNA metabolic process (GO:0051054)	204	7	.53	+	13.09	1.24E-06	1.67E-04
ion transport (GO:0006811)	2881	22	7.55	+	2.91	1.36E-06	1.82E-04
regulation of protein stability (GO:0031647)	303	8	.79	+	10.07	1.38E-06	1.83E-04
maturation of LSU-rRNA (GO:0000470)	28	4	.07	+	54.48	1.42E-06	1.87E-04
ribosomal large subunit biogenesis (GO:0042273)	72	5	.19	+	26.49	1.73E-06	2.26E-04
biological regulation (GO:0065007)	12571	49	32.96	+	1.49	1.75E-06	2.26E-04
cell-cell recognition (GO:0009988)	79	5	.21	+	24.14	2.67E-06	3.42E-04
positive regulation of protein localization to nucleus (GO:1900182)	89	5	.23	+	21.43	4.66E-06	5.92E-04
toxin transport (GO:1901998)	42	4	.11	+	36.32	6.28E-06	7.93E-04
cellular process (GO:0009987)	15487	53	40.61	+	1.31	8.66E-06	1.08E-03
regulation of chromosome organization (GO:0033044)	283	7	.74	+	9.43	1.01E-05	1.25E-03
posttranscriptional regulation of gene expression (GO:0010608)	547	9	1.43	+	6.28	1.26E-05	1.55E-03
leukocyte mediated immunity (GO:0002443)	755	10	1.98	+	5.05	2.51E-05	3.07E-03
leukocyte activation (GO:0045321)	935	11	2.45	+	4.49	2.76E-05	3.35E-03
cellular component biogenesis (GO:0044085)	2701	19	7.08	+	2.68	3.22E-05	3.88E-03
regulation of protein localization to nucleus (GO:1900180)	137	5	.36	+	13.92	3.46E-05	4.13E-03
negative regulation of biological process (GO:0048519)	5541	29	14.53	+	2.00	3.74E-05	4.44E-03
regulation of translation (GO:0006417)	368	7	.96	+	7.25	5.23E-05	6.16E-03
cellular response to cytokine stimulus (GO:0071345)	1007	11	2.64	+	4.17	5.39E-05	6.29E-03
single fertilization (GO:0007338)	151	5	.40	+	12.63	5.41E-05	6.28E-03
cytoplasmic translation (GO:0002181)	75	4	.20	+	20.34	5.43E-05	6.25E-03
NADH regeneration (GO:0006735)	27	3	.07	+	42.38	6.53E-05	7.46E-03
glucose catabolic process to pyruvate (GO:0061718)	27	3	.07	+	42.38	6.53E-05	7.41E-03
canonical glycolysis (GO:0061621)	27	3	.07	+	42.38	6.53E-05	7.36E-03
glycolytic process through glucose-6-phosphate (GO:0061620)	28	3	.07	+	40.86	7.22E-05	8.07E-03
glycolytic process through fructose-6-phosphate (GO:0061615)	28	3	.07	+	40.86	7.22E-05	8.01E-03
regulated exocytosis (GO:0045055)	693	9	1.82	+	4.95	7.79E-05	8.59E-03
cellular response to chemical stimulus (GO:0070887)	2898	19	7.60	+	2.50	8.54E-05	9.36E-03
glucose catabolic process (GO:0006007)	31	3	.08	+	36.91	9.55E-05	1.04E-02
cell activation (GO:0001775)	1084	11	2.84	+	3.87	1.04E-04	1.12E-02
positive regulation of chromosome organization (GO:2001252)	174	5	.46	+	10.96	1.04E-04	1.11E-02
response to cytokine (GO:0034097)	1097	11	2.88	+	3.82	1.15E-04	1.23E-02
response to organic substance (GO:0010033)	2995	19	7.85	+	2.42	1.33E-04	1.41E-02
regulation of cellular amide metabolic process (GO:0034248)	432	7	1.13	+	6.18	1.40E-04	1.47E-02
fertilization (GO:0009566)	186	5	.49	+	10.25	1.41E-04	1.47E-02
ATP biosynthetic process (GO:0006754)	36	3	.09	+	31.78	1.45E-04	1.50E-02
myeloid leukocyte activation (GO:0002274)	587	8	1.54	+	5.20	1.47E-04	1.51E-02
toll-like receptor signaling pathway (GO:0002224)	101	4	.26	+	15.10	1.64E-04	1.68E-02
secretion by cell (GO:0032940)	948	10	2.49	+	4.02	1.64E-04	1.67E-02
peptidyl-cysteine S-nitrosylation (GO:0018119)	6	2	.02	+	> 100	1.86E-04	1.88E-02
protein nitrosylation (GO:0017014)	6	2	.02	+	> 100	1.86E-04	1.87E-02
NADH metabolic process (GO:0006734)	40	3	.10	+	28.60	1.94E-04	1.93E-02
exocytosis (GO:0006887)	785	9	2.06	+	4.37	1.98E-04	1.96E-02
glycolytic process (GO:0006096)	41	3	.11	+	27.91	2.08E-04	2.05E-02
ATP generation from ADP (GO:0006757)	42	3	.11	+	27.24	2.22E-04	2.17E-02
cellular response to organic substance (GO:0071310)	2331	16	6.11	+	2.62	2.26E-04	2.20E-02
leukocyte activation involved in immune response (GO:0002366)	630	8	1.65	+	4.84	2.36E-04	2.28E-02
export from cell (GO:0140352)	996	10	2.61	+	3.83	2.44E-04	2.35E-02
cell activation involved in immune response (GO:0002263)	634	8	1.66	+	4.81	2.46E-04	2.35E-02
neutrophil degranulation (GO:0043312)	482	7	1.26	+	5.54	2.71E-04	2.57E-02
neutrophil activation involved in immune response (GO:0002283)	486	7	1.27	+	5.49	2.84E-04	2.69E-02
interleukin-12-mediated signaling pathway (GO:0035722)	46	3	.12	+	24.87	2.86E-04	2.69E-02
positive regulation of establishment of protein localization (GO:1904951)	345	6	.90	+	6.63	3.00E-04	2.80E-02
purine ribonucleoside triphosphate biosynthetic process (GO:0009206)	47	3	.12	+	24.34	3.04E-04	2.82E-02
NAD metabolic process (GO:0019674)	47	3	.12	+	24.34	3.04E-04	2.80E-02
neutrophil mediated immunity (GO:0002446)	493	7	1.29	+	5.42	3.10E-04	2.84E-02
neutrophil activation (GO:0042119)	495	7	1.30	+	5.39	3.17E-04	2.89E-02
cellular response to interleukin-12 (GO:0071349)	48	3	.13	+	23.84	3.22E-04	2.92E-02
purine nucleoside triphosphate biosynthetic process (GO:0009145)	48	3	.13	+	23.84	3.22E-04	2.90E-02
granulocyte activation (GO:0036230)	499	7	1.31	+	5.35	3.33E-04	2.98E-02
ADP metabolic process (GO:0046031)	49	3	.13	+	23.35	3.41E-04	3.04E-02
response to interleukin-12 (GO:0070671)	49	3	.13	+	23.35	3.41E-04	3.02E-02
programmed cell death (GO:0012501)	1044	10	2.74	+	3.65	3.54E-04	3.12E-02
leukocyte degranulation (GO:0043299)	506	7	1.33	+	5.28	3.62E-04	3.17E-02
hexose catabolic process (GO:0019320)	51	3	.13	+	22.43	3.82E-04	3.33E-02
pattern recognition receptor signaling pathway (GO:0002221)	127	4	.33	+	12.01	3.83E-04	3.32E-02
myeloid leukocyte mediated immunity (GO:0002444)	515	7	1.35	+	5.18	4.01E-04	3.46E-02
secretion (GO:0046903)	1061	10	2.78	+	3.59	4.02E-04	3.45E-02
positive regulation of cellular biosynthetic process (GO:0031328)	1956	14	5.13	+	2.73	4.10E-04	3.50E-02
ribonucleoside triphosphate biosynthetic process (GO:0009201)	53	3	.14	+	21.59	4.25E-04	3.60E-02
positive regulation of gene expression (GO:0010628)	1072	10	2.81	+	3.56	4.36E-04	3.68E-02
cell recognition (GO:0008037)	240	5	.63	+	7.95	4.44E-04	3.73E-02
myeloid cell activation involved in immune response (GO:0002275)	524	7	1.37	+	5.09	4.45E-04	3.71E-02
cell death (GO:0008219)	1079	10	2.83	+	3.53	4.58E-04	3.81E-02
regulation of cellular biosynthetic process (GO:0031326)	4105	22	10.76	+	2.04	4.64E-04	3.83E-02
positive regulation of biosynthetic process (GO:0009891)	1990	14	5.22	+	2.68	4.88E-04	4.01E-02
immune effector process (GO:0002252)	1095	10	2.87	+	3.48	5.14E-04	4.20E-02
monosaccharide catabolic process (GO:0046365)	57	3	.15	+	20.07	5.21E-04	4.23E-02
regulation of biosynthetic process (GO:0009889)	4189	22	10.98	+	2.00	5.75E-04	4.65E-02
nucleoside diphosphate phosphorylation (GO:0006165)	60	3	.16	+	19.07	6.01E-04	4.84E-02
response to oxidative stress (GO:0006979)	396	6	1.04	+	5.78	6.15E-04	4.93E-02
purine ribonucleoside triphosphate metabolic process (GO:0009205)	61	3	.16	+	18.76	6.29E-04	5.01E-02
nucleotide phosphorylation (GO:0046939)	61	3	.16	+	18.76	6.29E-04	4.99E-02

## Sheet: GO BP_Revigo
TermID	Name	Frequency	Uniqueness	Dispensability	Representative	Eliminated
GO:0002443	"leukocyte mediated immunity"	4217	0.913	0.000	-1	False
GO:0006413	"translational initiation"	0.785	0.793	0.000	-1	False
GO:0008152	"metabolic process"	45705	1000	0.000	-1	False
GO:0009987	"cellular process"	87294	1000	0.000	-1	False
GO:0044403	"biological process involved in symbiotic interaction"	4906	0.984	0.000	-1	False
GO:0044419	"biological process involved in interspecies interaction between organisms"	11444	1000	0.000	-1	False
GO:0051179	"localization"	32118	1000	0.000	-1	False
GO:0065007	"biological regulation"	70248	1000	0.000	-1	False
GO:1904851	"positive regulation of establishment of protein localization to telomere"	0.056	0.921	0.000	-1	False
GO:0007339	"binding of sperm to zona pellucida"	0.236	0.966	0.003	-1	False
GO:0006614	"SRP-dependent cotranslational protein targeting to membrane"	0.533	0.831	0.003	-1	False
GO:0022613	"ribonucleoprotein complex biogenesis"	2439	0.977	0.004	-1	False
GO:0006457	"protein folding"	1290	0.996	0.004	-1	False
GO:0008037	"cell recognition"	1329	0.996	0.004	-1	False
GO:0001775	"cell activation"	5961	0.995	0.005	-1	False
GO:0012501	"programmed cell death"	5848	0.995	0.006	-1	False
GO:0008219	"cell death"	6039	0.994	0.006	-1	False
GO:0032204	"regulation of telomere maintenance"	0.437	0.897	0.026	-1	False
GO:0002224	"toll-like receptor signaling pathway"	0.578	0.964	0.032	-1	False
GO:0019222	"regulation of metabolic process"	38214	0.972	0.045	-1	False
GO:0006734	"NADH metabolic process"	0.219	0.935	0.077	-1	False
GO:0019674	"NAD metabolic process"	0.258	0.934	0.079	-1	False
GO:0006979	"response to oxidative stress"	2136	0.985	0.090	-1	False
GO:0048519	"negative regulation of biological process"	29533	0.973	0.128	-1	False
GO:0010608	"posttranscriptional regulation of gene expression"	3235	0.942	0.153	-1	False
GO:0050789	"regulation of biological process"	66233	0.974	0.153	-1	False
GO:0035722	"interleukin-12-mediated signaling pathway"	0.258	0.945	0.163	-1	False
GO:0034248	"regulation of cellular amide metabolic process"	2596	0.945	0.172	-1	False
GO:0002221	"pattern recognition receptor signaling pathway"	0.723	0.964	0.179	-1	False
GO:0034641	"cellular nitrogen compound metabolic process"	18762	0.844	0.183	-1	False
GO:0017014	"protein nitrosylation"	0.034	0.914	0.183	-1	False
GO:0018119	"peptidyl-cysteine S-nitrosylation"	0.034	0.914	0.183	-1	False
GO:1901998	"toxin transport"	0.219	0.923	0.183	-1	False
GO:0010467	"gene expression"	11428	0.857	0.221	-1	False
GO:0009056	"catabolic process"	11506	0.886	0.222	-1	False
GO:1904874	"positive regulation of telomerase RNA localization to Cajal body"	0.084	0.956	0.222	-1	False
GO:1904872	"regulation of telomerase RNA localization to Cajal body"	0.101	0.964	0.231	-1	False
GO:0050821	"protein stabilization"	1065	0.975	0.237	-1	False
GO:0009058	"biosynthetic process"	15571	0.879	0.241	-1	False
GO:0045055	"regulated exocytosis"	3875	0.864	0.246	-1	False
GO:1901360	"organic cyclic compound metabolic process"	17461	0.867	0.249	-1	False
GO:0051052	"regulation of DNA metabolic process"	1951	0.939	0.250	-1	False
GO:0006417	"regulation of translation"	2249	0.932	0.261	-1	False
GO:0046483	"heterocycle metabolic process"	15885	0.868	0.268	-1	False
GO:0006725	"cellular aromatic compound metabolic process"	16166	0.867	0.269	-1	False
GO:0044085	"cellular component biogenesis"	14669	0.982	0.270	-1	False
GO:0031647	"regulation of protein stability"	1654	0.974	0.274	-1	False
GO:0070887	"cellular response to chemical stimulus"	15863	0.957	0.280	-1	False
GO:0006401	"RNA catabolic process"	1374	0.747	0.298	-1	False
GO:0010629	"negative regulation of gene expression"	5450	0.928	0.298	-1	False
GO:0060255	"regulation of macromolecule metabolic process"	35208	0.921	0.301	-1	False
GO:0051641	"cellular localization"	16637	0.879	0.306	-1	False
GO:0006807	"nitrogen compound metabolic process"	38113	0.850	0.322	-1	False
GO:0010628	"positive regulation of gene expression"	6039	0.915	0.330	-1	False
GO:0140352	"export from cell"	5540	0.878	0.339	-1	False
GO:0043603	"cellular amide metabolic process"	4458	0.813	0.367	-1	False
GO:0061621	"canonical glycolysis"	0.151	0.738	0.389	-1	False
GO:0002274	"myeloid leukocyte activation"	3269	0.908	0.475	2443	True
GO:0002252	"immune effector process"	6118	0.935	0.525	2443	True
GO:0002444	"myeloid leukocyte mediated immunity"	2882	0.915	0.782	2443	True
GO:0002263	"cell activation involved in immune response"	3544	0.887	0.806	2443	True
GO:0045321	"leukocyte activation"	5136	0.905	0.841	2443	True
GO:1901566	"organonitrogen compound biosynthetic process"	7603	0.819	0.429	6413	True
GO:0044267	"cellular protein metabolic process"	22087	0.803	0.432	6413	True
GO:1901564	"organonitrogen compound metabolic process"	28905	0.830	0.434	6413	True
GO:0044260	"cellular macromolecule metabolic process"	29343	0.819	0.525	6413	True
GO:0019538	"protein metabolic process"	23169	0.812	0.594	6413	True
GO:0043604	"amide biosynthetic process"	2877	0.780	0.708	6413	True
GO:0002181	"cytoplasmic translation"	0.421	0.807	0.734	6413	True
GO:0006518	"peptide metabolic process"	2938	0.799	0.840	6413	True
GO:0006412	"translation"	2092	0.768	0.854	6413	True
GO:0043043	"peptide biosynthetic process"	2220	0.780	0.898	6413	True
GO:0019083	"viral transcription"	0.645	0.982	0.476	44403	True
GO:0016032	"viral process"	4463	0.979	0.703	44403	True
GO:0019080	"viral gene expression"	0.746	0.982	0.716	44403	True
GO:0070202	"regulation of establishment of protein localization to chromosome"	0.067	0.941	0.456	1904851	True
GO:1904814	"regulation of protein localization to chromosome telomeric region"	0.079	0.941	0.467	1904851	True
GO:1904871	"positive regulation of protein localization to Cajal body"	0.062	0.927	0.543	1904851	True
GO:1900180	"regulation of protein localization to nucleus"	0.729	0.930	0.559	1904851	True
GO:1904951	"positive regulation of establishment of protein localization"	1828	0.919	0.646	1904851	True
GO:1904869	"regulation of protein localization to Cajal body"	0.062	0.938	0.661	1904851	True
GO:1900182	"positive regulation of protein localization to nucleus"	0.477	0.915	0.767	1904851	True
GO:1904816	"positive regulation of protein localization to chromosome telomeric region"	0.067	0.921	0.966	1904851	True
GO:0070203	"regulation of establishment of protein localization to telomere"	0.062	0.931	0.981	1904851	True
GO:0009566	"fertilization"	1004	0.982	0.551	7339	True
GO:0009988	"cell-cell recognition"	0.432	0.981	0.742	7339	True
GO:0007338	"single fertilization"	0.824	0.976	0.840	7339	True
GO:0035036	"sperm-egg recognition"	0.331	0.965	0.922	7339	True
GO:0051649	"establishment of localization in cell"	13127	0.829	0.412	6614	True
GO:0046903	"secretion"	5893	0.881	0.414	6614	True
GO:0071705	"nitrogen compound transport"	9970	0.869	0.465	6614	True
GO:0006820	"anion transport"	12684	0.848	0.492	6614	True
GO:0006810	"transport"	24952	0.846	0.589	6614	True
GO:0070972	"protein localization to endoplasmic reticulum"	0.796	0.863	0.602	6614	True
GO:0006605	"protein targeting"	2007	0.824	0.605	6614	True
GO:0033365	"protein localization to organelle"	4233	0.837	0.621	6614	True
GO:0006811	"ion transport"	16014	0.857	0.626	6614	True
GO:0072657	"protein localization to membrane"	2820	0.847	0.652	6614	True
GO:0046907	"intracellular transport"	8316	0.835	0.662	6614	True
GO:0072594	"establishment of protein localization to organelle"	2434	0.832	0.708	6614	True
GO:0015031	"protein transport"	8103	0.806	0.721	6614	True
GO:0008104	"protein localization"	11854	0.843	0.727	6614	True
GO:0090150	"establishment of protein localization to membrane"	1559	0.840	0.738	6614	True
GO:0070727	"cellular macromolecule localization"	9011	0.835	0.744	6614	True
GO:0045184	"establishment of protein localization"	8568	0.829	0.756	6614	True
GO:0071702	"organic substance transport"	12028	0.843	0.779	6614	True
GO:0034613	"cellular protein localization"	8977	0.817	0.786	6614	True
GO:0006612	"protein targeting to membrane"	0.931	0.831	0.827	6614	True
GO:0042886	"amide transport"	8467	0.848	0.833	6614	True
GO:0006886	"intracellular protein transport"	5366	0.802	0.842	6614	True
GO:0006613	"cotranslational protein targeting to membrane"	0.561	0.840	0.889	6614	True
GO:0015833	"peptide transport"	8248	0.840	0.903	6614	True
GO:0072599	"establishment of protein localization to endoplasmic reticulum"	0.650	0.851	0.934	6614	True
GO:0045047	"protein targeting to ER"	0.628	0.832	0.971	6614	True
GO:0033044	"regulation of chromosome organization"	1525	0.953	0.526	32204	True
GO:0032210	"regulation of telomere maintenance via telomerase"	0.292	0.888	0.731	32204	True
GO:2000278	"regulation of DNA biosynthetic process"	0.622	0.908	0.734	32204	True
GO:0051054	"positive regulation of DNA metabolic process"	1105	0.893	0.805	32204	True
GO:2001252	"positive regulation of chromosome organization"	0.914	0.927	0.813	32204	True
GO:2000573	"positive regulation of DNA biosynthetic process"	0.364	0.896	0.882	32204	True
GO:0032206	"positive regulation of telomere maintenance"	0.280	0.883	0.923	32204	True
GO:1904356	"regulation of telomere maintenance via telomere lengthening"	0.331	0.893	0.937	32204	True
GO:0032212	"positive regulation of telomere maintenance via telomerase"	0.185	0.883	0.939	32204	True
GO:0070671	"response to interleukin-12"	0.275	0.969	0.447	35722	True
GO:0071345	"cellular response to cytokine stimulus"	5490	0.951	0.603	35722	True
GO:0071310	"cellular response to organic substance"	12762	0.953	0.625	35722	True
GO:0071349	"cellular response to interleukin-12"	0.269	0.959	0.990	35722	True
GO:0043312	"neutrophil degranulation"	2708	0.741	0.872	45055	True
GO:0006887	"exocytosis"	4385	0.862	0.874	45055	True
GO:0043299	"leukocyte degranulation"	2832	0.773	0.877	45055	True
GO:0032940	"secretion by cell"	5271	0.859	0.900	45055	True
GO:0036230	"granulocyte activation"	2798	0.904	0.921	45055	True
GO:0002275	"myeloid cell activation involved in immune response"	2933	0.881	0.931	45055	True
GO:0002366	"leukocyte activation involved in immune response"	3521	0.881	0.937	45055	True
GO:0002446	"neutrophil mediated immunity"	2764	0.914	0.957	45055	True
GO:0002283	"neutrophil activation involved in immune response"	2731	0.881	0.966	45055	True
GO:0042119	"neutrophil activation"	2781	0.904	0.968	45055	True
GO:0010033	"response to organic substance"	16239	0.964	0.596	70887	True
GO:0006364	"rRNA processing"	1245	0.768	0.510	6401	True
GO:0046700	"heterocycle catabolic process"	2333	0.790	0.516	6401	True
GO:1901361	"organic cyclic compound catabolic process"	2613	0.790	0.529	6401	True
GO:0044270	"cellular nitrogen compound catabolic process"	2361	0.777	0.554	6401	True
GO:0019439	"aromatic compound catabolic process"	2428	0.789	0.557	6401	True
GO:0016071	"mRNA metabolic process"	3863	0.770	0.587	6401	True
GO:0006139	"nucleobase-containing compound metabolic process"	14971	0.747	0.601	6401	True
GO:0044271	"cellular nitrogen compound biosynthetic process"	8641	0.766	0.625	6401	True
GO:0034660	"ncRNA metabolic process"	2680	0.781	0.644	6401	True
GO:0009057	"macromolecule catabolic process"	5815	0.796	0.647	6401	True
GO:0009059	"macromolecule biosynthetic process"	9078	0.817	0.648	6401	True
GO:0034645	"cellular macromolecule biosynthetic process"	8843	0.805	0.670	6401	True
GO:0006396	"RNA processing"	4918	0.758	0.707	6401	True
GO:0016070	"RNA metabolic process"	8820	0.750	0.715	6401	True
GO:1901576	"organic substance biosynthetic process"	15246	0.818	0.734	6401	True
GO:0044265	"cellular macromolecule catabolic process"	5075	0.787	0.737	6401	True
GO:1901575	"organic substance catabolic process"	9762	0.802	0.740	6401	True
GO:0090304	"nucleic acid metabolic process"	12241	0.744	0.774	6401	True
GO:0000470	"maturation of LSU-rRNA"	0.157	0.811	0.791	6401	True
GO:0016072	"rRNA metabolic process"	1301	0.792	0.807	6401	True
GO:0042273	"ribosomal large subunit biogenesis"	0.415	0.968	0.812	6401	True
GO:0000184	"nuclear-transcribed mRNA catabolic process nonsense-mediated decay"	0.662	0.723	0.813	6401	True
GO:0044248	"cellular catabolic process"	9953	0.799	0.826	6401	True
GO:0044249	"cellular biosynthetic process"	14725	0.818	0.827	6401	True
GO:0042254	"ribosome biogenesis"	1693	0.966	0.856	6401	True
GO:0034470	"ncRNA processing"	2192	0.775	0.863	6401	True
GO:0034655	"nucleobase-containing compound catabolic process"	2103	0.752	0.901	6401	True
GO:0000956	"nuclear-transcribed mRNA catabolic process"	1093	0.707	0.916	6401	True
GO:0006402	"mRNA catabolic process"	1206	0.705	0.947	6401	True
GO:0010605	"negative regulation of macromolecule metabolic process"	15622	0.918	0.619	10629	True
GO:0009892	"negative regulation of metabolic process"	16917	0.928	0.421	60255	True
GO:0031326	"regulation of cellular biosynthetic process"	23007	0.912	0.473	60255	True
GO:0009889	"regulation of biosynthetic process"	23466	0.928	0.477	60255	True
GO:0010468	"regulation of gene expression"	27291	0.921	0.507	60255	True
GO:0031328	"positive regulation of cellular biosynthetic process"	10744	0.902	0.600	60255	True
GO:0009891	"positive regulation of biosynthetic process"	10923	0.910	0.602	60255	True
GO:0033036	"macromolecule localization"	14029	0.887	0.410	51641	True
GO:0051234	"establishment of localization"	25749	0.872	0.489	51641	True
GO:0043170	"macromolecule metabolic process"	33789	0.844	0.415	6807	True
GO:0044238	"primary metabolic process"	40832	0.847	0.457	6807	True
GO:0044237	"cellular metabolic process"	43490	0.841	0.492	6807	True
GO:0071704	"organic substance metabolic process"	43226	0.845	0.509	6807	True
GO:0046939	"nucleotide phosphorylation"	0.331	0.889	0.440	61621	True
GO:0006754	"ATP biosynthetic process"	0.213	0.763	0.699	61621	True
GO:0046365	"monosaccharide catabolic process"	0.320	0.811	0.819	61621	True
GO:0006007	"glucose catabolic process"	0.174	0.818	0.909	61621	True
GO:0046031	"ADP metabolic process"	0.269	0.779	0.912	61621	True
GO:0009145	"purine nucleoside triphosphate biosynthetic process"	0.280	0.767	0.925	61621	True
GO:0006165	"nucleoside diphosphate phosphorylation"	0.325	0.777	0.932	61621	True
GO:0019320	"hexose catabolic process"	0.286	0.810	0.938	61621	True
GO:0061615	"glycolytic process through fructose-6-phosphate"	0.157	0.749	0.940	61621	True
GO:0006735	"NADH regeneration"	0.151	0.929	0.941	61621	True
GO:0009201	"ribonucleoside triphosphate biosynthetic process"	0.308	0.765	0.954	61621	True
GO:0006096	"glycolytic process"	0.224	0.741	0.965	61621	True
GO:0009205	"purine ribonucleoside triphosphate metabolic process"	0.353	0.783	0.966	61621	True
GO:0006757	"ATP generation from ADP"	0.230	0.778	0.969	61621	True
GO:0009206	"purine ribonucleoside triphosphate biosynthetic process"	0.275	0.767	0.973	61621	True
GO:0061718	"glucose catabolic process to pyruvate"	0.151	0.814	0.977	61621	True
GO:0061620	"glycolytic process through glucose-6-phosphate"	0.157	0.748	0.996	61621	True

## Sheet: Processed GO_BP
GO_biological_process	Gene_number	Fold_enrichment	FDR
positive_regulation_of_establishment_of_protein_localization_to_telomere_(GO:1904851)	5	100	7.70E-08
protein_nitrosylation_(GO:0017014)	2	100	1.87E-02
peptidyl-cysteine_S-nitrosylation_(GO:0018119)	6	100	1.88E-02
positive_regulation_of_telomerase_RNA_localization_to_Cajal_body_(GO:1904874)	5	100	3.38E-07
regulation_of_telomerase_RNA_localization_to_Cajal_body_(GO:1904872)	5	100	6.73E-07
cellular_process_(GO:0009987)	53	1.31	1.08E-03
biological_regulation_(GO:0065007)	49	1.49	2.26E-04
regulation_of_biological_process_(GO:0050789)	49	1.58	1.82E-05
metabolic_process_(GO:0008152)	40	1.83	1.26E-04
regulation_of_protein_stability_(GO:0031647)	8	10.07	1.83E-04
biological_process_involved_in_symbiotic_interaction_(GO:0044403)	25	10.18	2.29E-16
pattern_recognition_receptor_signaling_pathway_(GO:0002221)	4	12.01	3.32E-02
protein_folding_(GO:0006457)	8	13.38	2.62E-05
organic_cyclic_compound_metabolic_process_(GO:1901360)	18	14.67	9.32E-14
toll-like_receptor_signaling_pathway_(GO:0002224)	4	15.10	1.68E-02
protein_stabilization_(GO:0050821)	8	15.57	9.26E-06
cellular_nitrogen_compound_metabolic_process_(GO:0034641)	18	16.19	2.27E-14
negative_regulation_of_biological_process_(GO:0048519)	29	2.00	4.44E-03
localization_(GO:0051179)	33	2.17	1.15E-04
regulation_of_metabolic_process_(GO:0019222)	41	2.28	4.77E-08
regulation_of_macromolecule_metabolic_process_(GO:0060255)	40	2.42	1.98E-08
cellular_response_to_chemical_stimulus_(GO:0070887)	19	2.50	9.36E-03
cellular_component_biogenesis_(GO:0044085)	19	2.68	3.88E-03
NAD_metabolic_process_(GO:0019674)	3	24.34	2.80E-02
interleukin-12-mediated_signaling_pathway_(GO:0035722)	3	24.87	2.69E-02
RNA_catabolic_process_(GO:0006401)	18	27.91	6.73E-18
NADH_metabolic_process_(GO:0006734)	3	28.60	1.93E-02
biosynthetic_process_(GO:0009058)	25	3.33	2.01E-06
cell_death_(GO:0008219)	10	3.53	3.81E-02
cellular_localization_(GO:0051641)	28	3.56	4.19E-08
positive_regulation_of_gene_expression_(GO:0010628)	10	3.56	3.68E-02
programmed_cell_death_(GO:0012501)	10	3.65	3.12E-02
export_from_cell_(GO:0140352)	10	3.83	2.35E-02
cell_activation_(GO:0001775)	11	3.87	1.12E-02
heterocycle_metabolic_process_(GO:0046483)	30	3.94	5.35E-10
regulation_of_telomere_maintenance_(GO:0032204)	7	32.96	6.34E-07
toxin_transport_(GO:1901998)	4	36.32	7.93E-04
cellular_aromatic_compound_metabolic_process_(GO:0006725)	31	4.01	1.17E-10
nitrogen_compound_metabolic_process_(GO:0006807)	21	4.45	4.17E-07
catabolic_process_(GO:0009056)	25	4.58	4.37E-09
gene_expression_(GO:0010467)	27	4.71	2.49E-10
regulated_exocytosis_(GO:0045055)	9	4.95	8.59E-03
canonical_glycolysis_(GO:0061621)	3	42.38	7.36E-03
binding_of_sperm_to_zona_pellucida_(GO:0007339)	5	43.34	2.68E-05
translational_initiation_(GO:0006413)	17	45.34	3.18E-19
leukocyte_mediated_immunity_(GO:0002443)	10	5.05	3.07E-03
biological_process_involved_in_interspecies_interaction_between_organisms_(GO:0044419)	29	5.22	1.76E-12
response_to_oxidative_stress_(GO:0006979)	6	5.78	4.93E-02
SRP-dependent_cotranslational_protein_targeting_to_membrane_(GO:0006614)	15	59.59	1.30E-18
regulation_of_cellular_amide_metabolic_process_(GO:0034248)	7	6.18	1.47E-02
posttranscriptional_regulation_of_gene_expression_(GO:0010608)	9	6.28	1.55E-03
regulation_of_translation_(GO:0006417)	7	7.25	6.16E-03
negative_regulation_of_gene_expression_(GO:0010629)	20	7.91	1.02E-10
cell_recognition_(GO:0008037)	5	7.95	3.73E-02
cellular_amide_metabolic_process_(GO:0043603)	19	8.97	5.72E-11
regulation_of_DNA_metabolic_process_(GO:0051052)	9	9.20	8.37E-05
ribonucleoprotein_complex_biogenesis_(GO:0022613)	12	9.84	6.10E-07

## Sheet: Selected GO_BP
GO_biological_process	Gene_number	Fold_enrichment	FDR
positive_regulation_of_establishment_of_protein_localization_to_telomere_(GO:1904851)	5	100	7.70E-08
positive_regulation_of_telomerase_RNA_localization_to_Cajal_body_(GO:1904874)	5	100	3.38E-07
regulation_of_telomerase_RNA_localization_to_Cajal_body_(GO:1904872)	5	100	6.73E-07
biological_process_involved_in_symbiotic_interaction_(GO:0044403)	25	10.18	2.29E-16
protein_folding_(GO:0006457)	8	13.38	2.62E-05
organic_cyclic_compound_metabolic_process_(GO:1901360)	18	14.67	9.32E-14
protein_stabilization_(GO:0050821)	8	15.57	9.26E-06
cellular_nitrogen_compound_metabolic_process_(GO:0034641)	18	16.19	2.27E-14
RNA_catabolic_process_(GO:0006401)	18	27.91	6.73E-18
regulation_of_telomere_maintenance_(GO:0032204)	7	32.96	6.34E-07
binding_of_sperm_to_zona_pellucida_(GO:0007339)	5	43.34	2.68E-05
translational_initiation_(GO:0006413)	17	45.34	3.18E-19
SRP-dependent_cotranslational_protein_targeting_to_membrane_(GO:0006614)	15	59.59	1.30E-18

## Sheet: GO MF_Panther 
Analysis Type:	PANTHER Overrepresentation Test (Released 20210224)
Annotation Version and Release Date:	GO Ontology database DOI: 10.5281/zenodo.4495804 Released 2021-02-01
Analyzed List:	upload_1 (Homo sapiens)
Reference List:	Homo sapiens (all genes in database)
Test Type:	FISHER
Correction:	FDR
GO cellular component complete	Homo sapiens - REFLIST (20595)	upload_1 (54)	upload_1 (expected)	upload_1 (over/under)	upload_1 (fold Enrichment)	upload_1 (raw P-value)	upload_1 (FDR)
protein folding chaperone (GO:0044183)	36	6	.09	+	63.56	1.17E-09	6.99E-07
poly(A) binding (GO:0008143)	22	3	.06	+	52.01	3.73E-05	1.37E-02
poly-purine tract binding (GO:0070717)	28	3	.07	+	40.86	7.22E-05	2.46E-02
structural constituent of ribosome (GO:0003735)	167	15	.44	+	34.26	5.38E-19	1.28E-15
unfolded protein binding (GO:0051082)	120	8	.31	+	25.43	1.43E-09	7.59E-07
single-stranded RNA binding (GO:0003727)	86	4	.23	+	17.74	9.03E-05	2.69E-02
single-stranded DNA binding (GO:0003697)	118	5	.31	+	16.16	1.73E-05	6.88E-03
mRNA binding (GO:0003729)	293	11	.77	+	14.32	3.21E-10	2.19E-07
cadherin binding (GO:0045296)	323	10	.85	+	11.81	1.33E-08	6.33E-06
structural molecule activity (GO:0005198)	709	18	1.86	+	9.68	1.66E-13	1.32E-10
RNA binding (GO:0003723)	1683	39	4.41	+	8.84	1.41E-30	6.71E-27
cell adhesion molecule binding (GO:0050839)	538	12	1.41	+	8.51	1.40E-08	6.08E-06
nucleic acid binding (GO:0003676)	3975	39	10.42	+	3.74	5.96E-17	9.47E-14
heterocyclic compound binding (GO:1901363)	5922	43	15.53	+	2.77	1.48E-14	1.77E-11
organic cyclic compound binding (GO:0097159)	6002	43	15.74	+	2.73	2.49E-14	2.37E-11
carbohydrate derivative binding (GO:0097367)	2273	16	5.96	+	2.68	1.69E-04	4.48E-02
small molecule binding (GO:0036094)	2492	17	6.53	+	2.60	1.45E-04	4.06E-02
protein binding (GO:0005515)	14300	50	37.49	+	1.33	7.73E-05	2.46E-02

## Sheet: GO MF_Revigo
TermID	Name	Frequency	Uniqueness	Dispensability	Representative	Eliminated
GO:0003729	"mRNA binding"	1618	0.759	0.000	-1	False
GO:0003735	"structural constituent of ribosome"	0.906	1000	0.000	-1	False
GO:0005198	"structural molecule activity"	3811	1000	0.000	-1	False
GO:0044183	"protein folding chaperone"	0.199	1000	0.000	-1	False
GO:0051082	"unfolded protein binding"	0.663	0.992	0.002	-1	False
GO:1901363	"heterocyclic compound binding"	32503	0.990	0.004	-1	False
GO:0097367	"carbohydrate derivative binding"	12421	0.992	0.007	-1	False
GO:0036094	"small molecule binding"	13647	0.992	0.007	-1	False
GO:0097159	"organic cyclic compound binding"	32945	0.990	0.010	-1	False
GO:0050839	"cell adhesion molecule binding"	2938	0.991	0.015	-1	False
GO:0005515	"protein binding"	76433	0.987	0.016	-1	False
GO:0045296	"cadherin binding"	1789	0.992	0.017	-1	False
GO:0003697	"single-stranded DNA binding"	0.641	0.834	0.259	-1	False
GO:0003723	"RNA binding"	9218	0.784	0.365	-1	False
GO:0003676	"nucleic acid binding"	21877	0.827	0.389	-1	False
GO:0008143	"poly(A) binding"	0.122	0.754	0.399	-1	False
GO:0003727	"single-stranded RNA binding"	0.475	0.782	0.457	3729	True
GO:0070717	"poly-purine tract binding"	0.155	0.751	0.808	8143	True

## Sheet: Processed GO_MF
GO_molecular_function	Gene_number	Fold_enrichment	FDR
mRNA_binding_(GO:0003729)	11	14.32	2.19E-07
structural_constituent_of_ribosome_(GO:0003735)	15	34.26	1.28E-15
structural_molecule_activity_(GO:0005198)	18	9.68	1.32E-10
protein_folding_chaperone_(GO:0044183)	6	63.56	6.99E-07
unfolded_protein_binding_(GO:0051082)	8	25.43	7.59E-07
heterocyclic_compound_binding_(GO:1901363)	43	2.77	1.77E-11
carbohydrate_derivative_binding_(GO:0097367)	16	2.68	4.48E-02
small_molecule_binding_(GO:0036094)	17	2.60	4.06E-02
organic_cyclic_compound_binding_(GO:0097159)	43	2.73	2.37E-11
cell_adhesion_molecule_binding_(GO:0050839)	12	8.51	6.08E-06
protein_binding_(GO:0005515)	50	1.33	2.46E-02
cadherin_binding_(GO:0045296)	10	11.81	6.33E-06
single-stranded_DNA_binding_(GO:0003697)	5	16.16	6.88E-03
RNA_binding_(GO:0003723)	39	8.84	6.71E-27
nucleic_acid_binding_(GO:0003676)	39	3.74	9.47E-14
poly(A)_binding_(GO:0008143)	3	52.01	1.37E-02

## Sheet: Selected GO_MF
GO_molecular_function	Gene_number	Fold_enrichment	FDR
mRNA_binding_(GO:0003729)	11	14.32	2.19E-07
structural_constituent_of_ribosome_(GO:0003735)	15	34.26	1.28E-15
protein_folding_chaperone_(GO:0044183)	6	63.56	6.99E-07
unfolded_protein_binding_(GO:0051082)	8	25.43	7.59E-07
cell_adhesion_molecule_binding_(GO:0050839)	12	8.51	6.08E-06
cadherin_binding_(GO:0045296)	10	11.81	6.33E-06

[truncated: 7 more sheets: GO CC_Panther, GO CC_Revigo, Processed GO_CC, Selected GO_CC, Reactome Pathways, Processed Reactome Pathways, Selected Reactome Pathways]
