# Supplementary material for: PI3K-AKT, JAK2-STAT3 pathways and cell–cell contact regulate maspin subcellular localization
Source: Cell Commun Signal. 2021 Aug 14;19:86. doi: 10.1186/s12964-021-00758-3 (PMC8364028; doi:10.1186/s12964-021-00758-3)
Supplement: Supplementary file 5 — Additional file 4. Table S3: Protein–protein interaction network analysis for maspin ligands identified in EGF-treated samples [file 12964_2021_758_MOESM4_ESM.xlsx]

## Sheet: EGF 5 min.
Uniprot ID	MCC	DMNC	MNC	Degree	EPC	BottleNeck	EcCentricity	Closeness	Radiality	Betweenness	Stress	ClusteringCoefficient
S100A9	0.0	0.0	1.0	1.0	3696	1.0	0.25	771.75	344576	0.0	0.0	0.0
S100A8	2.0	0.0	1.0	3.0	8613	1.0	0.25	869.75	377998	244960253	123048.0	0.0
Q9Z2E1	1.0	0.0	1.0	1.0	4713	1.0	0.2	77103333	343927	0.0	0.0	0.0
Q9Z1B7	4.0	0.30779	2.0	6.0	16707	1.0	0.25	102033333	425592	770914663	799240.0	0.13333
Q9Z0X1	1.0	0.0	1.0	1.0	2929	1.0	0.2	69178333	311841	0.0	0.0	0.0
Q9Y6Y0	1.0	0.0	1.0	1.0	4432	1.0	0.2	77103333	343927	0.0	0.0	0.0
Q9Y6X4	1.0	0.0	1.0	1.0	3054	1.0	0.2	79661667	350306	0.0	0.0	0.0
Q9Y6N6	1.0	0.0	1.0	1.0	3801	1.0	0.2	71136667	322154	0.0	0.0	0.0
Q9Y6K9	2.0	0.30779	2.0	3.0	7901	1.0	0.25	923.0	394614	189382343	154348.0	0.33333
Q9Y6H6	0.0	0.0	1.0	1.0	3659	1.0	0.25	771.75	344576	0.0	0.0	0.0
Q9Y6H1	2.0	0.0	1.0	2.0	5.27	1.0	0.2	838.45	362681	129340397	74330.0	0.0
Q9Y6G3	1.0	0.0	1.0	2.0	6698	1.0	0.25	89991667	384721	78824344	115086.0	0.0
Q9Y6E7	1.0	0.0	1.0	2.0	6353	1.0	0.25	86683333	371543	83722632	85086.0	0.0
Q9Y6E0	24.0	0.56839	4.0	4.0	10.58	1.0	0.25	807.75	350344	0.0	0.0	1.0
Q9Y6D6	1.0	0.0	1.0	1.0	4322	1.0	0.2	81836667	359664	0.0	0.0	0.0
Q9Y6C9	1.0	0.0	1.0	1.0	3281	1.0	0.2	71153333	318411	0.0	0.0	0.0
Q9Y697	0.0	0.0	1.0	1.0	4333	1.0	0.25	813.0	351872	0.0	0.0	0.0
Q9Y680	0.0	0.0	1.0	1.0	2424	1.0	0.25	74241667	335714	0.0	0.0	0.0
Q9Y678	1.0	0.0	1.0	1.0	3833	1.0	0.25	75016667	334263	0.0	0.0	0.0
Q9Y676	0.0	0.0	1.0	1.0	3826	1.0	0.25	813.0	351872	0.0	0.0	0.0
Q9Y617	1.0	0.0	1.0	1.0	2739	1.0	0.2	744.2	332468	0.0	0.0	0.0
Q9Y606	1.0	0.0	1.0	2.0	6597	1.0	0.25	86683333	371543	83722632	85086.0	0.0
Q9Y5Z7	26.0	0.45378	5.0	5.0	15045	1.0	0.25	84891667	362299	115049508	83784.0	0.7
Q9Y5V3	2.0	0.0	1.0	2.0	4172	1.0	0.2	770.1	34026	80422743	32052.0	0.0
Q9Y5S2	1.0	0.0	1.0	1.0	3.32	1.0	0.2	71136667	322154	0.0	0.0	0.0
Q9Y5Q6	1.0	0.0	1.0	1.0	3129	1.0	0.2	74993333	334301	0.0	0.0	0.0
Q9Y5P6	1.0	0.0	1.0	2.0	6425	1.0	0.25	931.25	39301	38016077	269386.0	0.0
Q9Y5M8	1.0	0.0	1.0	1.0	3063	1.0	0.2	79661667	350306	0.0	0.0	0.0
Q9Y5L0	0.0	0.0	1.0	1.0	3259	1.0	0.25	74241667	335714	0.0	0.0	0.0
Q9Y5K6	1.0	0.0	1.0	1.0	3465	1.0	0.2	79661667	350306	0.0	0.0	0.0
Q9Y5K5	4.0	0.0	1.0	4.0	7793	1.0	0.2	888.45	381971	906132156	205826.0	0.0
Q9Y5J1	2.0	0.30779	2.0	2.0	8272	1.0	0.25	78233333	342819	0.0	0.0	1.0
Q9Y5B9	1.0	0.0	1.0	1.0	4342	1.0	0.25	745.0	331016	0.0	0.0	0.0
Q9Y575	1.0	0.0	1.0	1.0	3786	1.0	0.2	75786667	341558	0.0	0.0	0.0
Q9Y574	0.0	0.0	1.0	1.0	4095	1.0	0.25	813.0	351872	0.0	0.0	0.0
Q9Y572	2.0	0.0	1.0	2.0	6181	1.0	0.25	831.25	365164	39854234	31320.0	0.0
Q9Y570	2.0	0.0	1.0	2.0	4889	1.0	0.25	88983333	38495	189097927	94944.0	0.0
Q9Y4W6	1.0	0.0	1.0	2.0	6088	1.0	0.25	84241667	360848	52689272	69666.0	0.0
Q9Y4R7	24.0	0.56839	4.0	4.0	13.99	1.0	0.25	807.75	350344	0.0	0.0	1.0
Q9Y4L5	1.0	0.0	1.0	1.0	3343	1.0	0.2	739.85	331283	0.0	0.0	0.0
Q9Y4K3	4.0	0.0	1.0	4.0	9323	1.0	0.2	88353333	382238	248439851	133224.0	0.0
Q9Y4G8	1.0	0.0	1.0	1.0	3905	1.0	0.2	79661667	350306	0.0	0.0	0.0
Q9Y4E8	2.0	0.0	1.0	2.0	5422	1.0	0.25	866.0	378075	138978407	49506.0	0.0
Q9Y4D1	1.0	0.0	1.0	1.0	2711	1.0	0.2	74993333	334301	0.0	0.0	0.0
Q9Y4C8	1.0	0.0	1.0	1.0	4115	1.0	0.2	764.6	341864	0.0	0.0	0.0
Q9Y4C4	0.0	0.0	1.0	1.0	4607	1.0	0.25	813.0	351872	0.0	0.0	0.0
Q9Y4B6	0.0	0.46346	3.0	3.0	10419	1.0	0.2	860.7	371199	0.0	0.0	1.0
Q9Y478	1.0	0.0	1.0	1.0	3006	1.0	0.2	74993333	334301	0.0	0.0	0.0
Q9Y450	1.0	0.0	1.0	1.0	3414	1.0	0.25	76241667	343965	0.0	0.0	0.0
Q9Y3U8	6.0	0.47564	7.0	7.0	17976	1.0	0.25	920.75	390756	53261596	41490.0	0.61905
Q9Y3T9	1.0	0.0	1.0	1.0	3111	1.0	0.2	739.85	331283	0.0	0.0	0.0
Q9Y3Q8	1.0	0.0	1.0	1.0	2778	1.0	0.2	744.2	332468	0.0	0.0	0.0
Q9Y3M8	1.0	0.0	1.0	1.0	3011	1.0	0.2	74993333	334301	0.0	0.0	0.0
Q9Y3L5	24.0	0.56839	4.0	4.0	15694	1.0	0.25	807.75	350344	0.0	0.0	1.0
Q9Y3I1	0.0	0.0	1.0	1.0	4605	1.0	0.25	813.0	351872	0.0	0.0	0.0
Q9Y3E2	1.0	0.0	1.0	1.0	3973	1.0	0.2	744.2	332468	0.0	0.0	0.0
Q9Y3E0	1.0	0.0	1.0	1.0	2998	1.0	0.2	71153333	318411	0.0	0.0	0.0
Q9Y3D9	1.0	0.0	1.0	2.0	6341	1.0	0.25	89991667	384721	78824344	115086.0	0.0
Q9Y3D5	1.0	0.0	1.0	2.0	7583	1.0	0.25	89991667	384721	78824344	115086.0	0.0
Q9Y3D3	0.0	0.0	1.0	1.0	3717	1.0	0.25	813.0	351872	0.0	0.0	0.0
Q9Y3C7	1.0	0.0	1.0	1.0	3.99	1.0	0.25	75933333	337624	0.0	0.0	0.0
Q9Y3C6	1.0	0.0	1.0	1.0	4755	1.0	0.2	79661667	350306	0.0	0.0	0.0
Q9Y3B8	0.0	0.0	1.0	1.0	4621	1.0	0.25	813.0	351872	0.0	0.0	0.0
Q9Y3B7	1.0	0.0	1.0	1.0	3669	1.0	0.2	74761667	335561	0.0	0.0	0.0
Q9Y3B2	1.0	0.0	1.0	1.0	3799	1.0	0.25	76241667	343965	0.0	0.0	0.0
Q9Y3A5	1.0	0.0	1.0	1.0	2238	1.0	0.16667	67966667	306761	0.0	0.0	0.0
Q9Y3A4	1.0	0.0	1.0	1.0	3794	1.0	0.2	739.85	331283	0.0	0.0	0.0
Q9Y3A3	24.0	0.56839	4.0	4.0	12.32	1.0	0.25	807.75	350344	0.0	0.0	1.0
Q9Y399	1.0	0.0	1.0	2.0	6675	1.0	0.25	89991667	384721	78824344	115086.0	0.0
Q9Y383	1.0	0.0	1.0	1.0	2952	1.0	0.2	739.85	331283	0.0	0.0	0.0
Q9Y375	0.0	0.0	1.0	1.0	4526	1.0	0.25	813.0	351872	0.0	0.0	0.0
Q9Y337	1.0	0.0	1.0	1.0	2564	1.0	0.2	74993333	334301	0.0	0.0	0.0
Q9Y333	1.0	0.0	1.0	1.0	1937	1.0	0.2	69811667	317876	0.0	0.0	0.0
Q9Y328	1.0	0.0	1.0	1.0	4913	1.0	0.2	75786667	341558	0.0	0.0	0.0
Q9Y314	1.0	0.0	1.0	1.0	2928	1.0	0.2	79661667	350306	0.0	0.0	0.0
Q9Y305	0.0	0.0	1.0	1.0	3842	1.0	0.25	813.0	351872	0.0	0.0	0.0
Q9Y2Z4	0.0	0.0	1.0	1.0	3028	1.0	0.25	813.0	351872	0.0	0.0	0.0
Q9Y2Y8	1.0	0.0	1.0	1.0	3339	1.0	0.2	74993333	334301	0.0	0.0	0.0
Q9Y2X9	1.0	0.0	1.0	1.0	3911	1.0	0.2	79661667	350306	0.0	0.0	0.0
Q9Y2X3	1.0	0.0	1.0	1.0	2715	1.0	0.2	739.85	331283	0.0	0.0	0.0
Q9Y2W2	1.0	0.0	1.0	1.0	3406	1.0	0.2	744.2	332468	0.0	0.0	0.0
Q9Y2W1	1.0	0.0	1.0	1.0	3858	1.0	0.2	79661667	350306	0.0	0.0	0.0
Q9Y2V2	1.0	0.0	1.0	1.0	4306	1.0	0.2	744.2	332468	0.0	0.0	0.0
Q9Y2U9	1.0	0.0	1.0	1.0	4308	1.0	0.25	745.0	331016	0.0	0.0	0.0
Q9Y2U8	1.0	0.0	1.0	1.0	4093	1.0	0.2	79661667	350306	0.0	0.0	0.0
Q9Y2T4	25.0	0.56839	4.0	6.0	15705	1.0	0.25	973.25	404775	631908895	940786.0	0.4
Q9Y2T3	0.0	0.0	1.0	1.0	3545	1.0	0.25	813.0	351872	0.0	0.0	0.0
Q9Y2S7	1.0	0.0	1.0	2.0	6851	1.0	0.25	84241667	360848	52689272	69666.0	0.0
Q9Y2R9	6.0	0.47366	4.0	5.0	15776	1.0	0.25	99683333	413675	503414277	585064.0	0.5
Q9Y2R5	0.0	0.0	1.0	1.0	4462	1.0	0.25	813.0	351872	0.0	0.0	0.0
Q9Y2R0	1.0	0.0	1.0	1.0	4729	1.0	0.2	74761667	335561	0.0	0.0	0.0
Q9Y2Q9	1.0	0.0	1.0	2.0	5187	1.0	0.25	832.5	357563	17572627	71848.0	0.0
Q9Y2Q3	1.0	0.0	1.0	1.0	3353	1.0	0.2	744.2	332468	0.0	0.0	0.0
Q9Y2P8	1.0	0.0	1.0	1.0	4161	1.0	0.2	81836667	359664	0.0	0.0	0.0
Q9Y2K1	0.0	0.30779	2.0	2.0	8122	1.0	0.2	84878333	370053	0.0	0.0	1.0
Q9Y2I8	24.0	0.56839	4.0	4.0	13926	1.0	0.25	807.75	350344	0.0	0.0	1.0
Q9Y2D8	1.0	0.0	1.0	1.0	5184	1.0	0.25	75933333	337624	0.0	0.0	0.0
Q9Y297	6.0	0.46346	3.0	3.0	9865	1.0	0.25	791.5	344843	0.0	0.0	1.0
Q9Y291	1.0	0.0	1.0	2.0	8.04	1.0	0.25	89991667	384721	78824344	115086.0	0.0
Q9Y277	1.0	0.0	1.0	1.0	3908	1.0	0.2	71153333	318411	0.0	0.0	0.0
Q9Y276	0.0	0.0	1.0	1.0	3748	1.0	0.25	813.0	351872	0.0	0.0	0.0
Q9Y266	0.0	0.0	1.0	1.0	2.94	1.0	0.25	771.75	344576	0.0	0.0	0.0
Q9Y265	1.0	0.30779	2.0	3.0	8776	1.0	0.2	90603333	384683	535446755	179902.0	0.33333
Q9Y263	1.0	0.0	1.0	1.0	3867	1.0	0.2	74761667	335561	0.0	0.0	0.0
Q9Y262	1.0	0.0	1.0	1.0	5653	1.0	0.2	81836667	359664	0.0	0.0	0.0
Q9Y253	2.0	0.0	1.0	2.0	5638	1.0	0.2	82903333	363025	167898817	66214.0	0.0
Q9Y230	2.0	0.0	1.0	2.0	5128	1.0	0.2	82903333	363025	167898817	66214.0	0.0
Q9Y228	2.0	0.30779	2.0	2.0	6335	1.0	0.25	77416667	339687	0.0	0.0	1.0
Q9Y227	1.0	0.0	1.0	1.0	2915	1.0	0.2	75786667	341558	0.0	0.0	0.0
Q9WTQ5	1.0	0.0	1.0	1.0	3261	1.0	0.2	69178333	311841	0.0	0.0	0.0
Q9WMX2	1.0	0.0	1.0	2.0	6.05	1.0	0.25	86683333	371543	83722632	85086.0	0.0
Q9UQM7	1.0	0.0	1.0	1.0	1948	1.0	0.16667	67966667	306761	0.0	0.0	0.0
Q9UQL6	6.0	0.46346	3.0	3.0	8585	1.0	0.25	799.75	348587	0.0	0.0	1.0
Q9UQE7	1.0	0.0	1.0	1.0	4.23	1.0	0.2	81836667	359664	0.0	0.0	0.0
Q9UQ88	2.0	0.0	1.0	2.0	7065	1.0	0.25	888.25	382544	78360677	109240.0	0.0
Q9UQ80	0.0	0.46346	3.0	3.0	8525	1.0	0.2	862.45	372842	0.0	0.0	1.0
Q9UQ35	3.0	0.0	1.0	4.0	11884	1.0	0.25	104316667	430863	1269256468	758220.0	0.0
Q9UPV0	1.0	0.0	1.0	1.0	1648	1.0	0.2	661.7	297059	0.0	0.0	0.0
Q9UPM9	24.0	0.56839	4.0	4.0	13007	1.0	0.25	807.75	350344	0.0	0.0	1.0
Q9UPE1	2.0	0.0	1.0	2.0	9035	1.0	0.2	85936667	371734	92045549	83844.0	0.0
Q9UNZ2	1.0	0.0	1.0	1.0	3.81	1.0	0.2	74761667	335561	0.0	0.0	0.0
Q9UNX3	0.0	0.47366	4.0	4.0	14423	1.0	0.2	88528333	37987	5155132	3664.0	0.83333
Q9UNN8	1.0	0.0	1.0	1.0	1702	1.0	0.2	661.7	297059	0.0	0.0	0.0
Q9UNF1	2.0	0.0	1.0	2.0	6563	1.0	0.2	879.95	380443	129782003	88548.0	0.0
Q9UNF0	0.0	0.0	1.0	1.0	4014	1.0	0.25	813.0	351872	0.0	0.0	0.0
Q9UNE7	1.0	0.0	1.0	2.0	9345	1.0	0.25	89266667	379985	100072901	163472.0	0.0
Q9UN86	1.0	0.0	1.0	1.0	1862	1.0	0.2	69811667	317876	0.0	0.0	0.0
Q9UN74	0.0	0.0	1.0	1.0	3744	1.0	0.25	771.75	344576	0.0	0.0	0.0
Q9UMX5	1.0	0.0	1.0	1.0	2.91	1.0	0.2	74761667	335561	0.0	0.0	0.0
Q9UMX0	0.0	0.0	1.0	1.0	3.93	1.0	0.25	771.75	344576	0.0	0.0	0.0
Q9UMR5	1.0	0.0	1.0	1.0	3598	1.0	0.2	74761667	335561	0.0	0.0	0.0
Q9UM73	0.0	0.0	1.0	1.0	5.6	1.0	0.25	813.0	351872	0.0	0.0	0.0
Q9UM47	1.0	0.0	1.0	1.0	3099	1.0	0.2	69178333	311841	0.0	0.0	0.0
Q9ULX6	2.0	0.0	1.0	2.0	4838	1.0	0.2	817.2	35615	209494476	49676.0	0.0
Q9ULW0	1.0	0.0	1.0	1.0	3959	1.0	0.2	79661667	350306	0.0	0.0	0.0
Q9ULL5	1.0	0.0	1.0	1.0	2078	1.0	0.2	69811667	317876	0.0	0.0	0.0
Q9UL18	7.0	0.47549	6.0	8.0	23607	1.0	0.25	1069.25	437815	1127312983	1144366.0	0.35714
Q9UKX7	1.0	0.0	1.0	1.0	2728	1.0	0.2	79661667	350306	0.0	0.0	0.0
Q9UKV8	54.0	0.43905	7.0	8.0	20636	1.0	0.25	98708333	410924	864520526	694226.0	0.42857
Q9UKV5	1.0	0.0	1.0	2.0	7375	1.0	0.25	882.5	376471	6670826	137900.0	0.0
Q9UKV3	1.0	0.0	1.0	1.0	3838	1.0	0.2	764.6	341864	0.0	0.0	0.0
Q9UKS6	0.0	0.0	1.0	1.0	4445	1.0	0.25	813.0	351872	0.0	0.0	0.0
Q9UKN8	1.0	0.0	1.0	1.0	3.73	1.0	0.2	74761667	335561	0.0	0.0	0.0
Q9UKM9	7.0	0.46346	3.0	4.0	11125	1.0	0.25	88266667	381971	163857045	124422.0	0.5
Q9UKK3	1.0	0.0	1.0	1.0	3864	1.0	0.25	745.0	331016	0.0	0.0	0.0
Q9UKE5	1.0	0.0	1.0	1.0	2739	1.0	0.2	744.2	332468	0.0	0.0	0.0
Q9UKD2	1.0	0.0	1.0	1.0	3585	1.0	0.2	81836667	359664	0.0	0.0	0.0
Q9UKB1	1.0	0.0	1.0	1.0	3827	1.0	0.25	745.0	331016	0.0	0.0	0.0
Q9UKA4	1.0	0.0	1.0	1.0	3755	1.0	0.2	75036667	338961	0.0	0.0	0.0
Q9UK85	1.0	0.0	1.0	1.0	3958	1.0	0.2	74761667	335561	0.0	0.0	0.0
Q9UK53	1.0	0.0	1.0	1.0	2871	1.0	0.2	79661667	350306	0.0	0.0	0.0
Q9UJZ1	1.0	0.0	1.0	1.0	3338	1.0	0.2	71153333	318411	0.0	0.0	0.0
Q9UJX3	1.0	0.0	1.0	1.0	4136	1.0	0.2	81836667	359664	0.0	0.0	0.0
Q9UJV9	2.0	0.0	1.0	2.0	6.53	1.0	0.2	85936667	371734	92045549	83844.0	0.0
Q9UJT1	2.0	0.30779	2.0	2.0	6692	1.0	0.25	78233333	342819	0.0	0.0	1.0
Q9UJS0	1.0	0.0	1.0	1.0	1752	1.0	0.2	69811667	317876	0.0	0.0	0.0
Q9UJP4	1.0	0.0	1.0	1.0	3101	1.0	0.2	75036667	338961	0.0	0.0	0.0
Q9UJM3	2.0	0.0	1.0	2.0	6.27	1.0	0.25	782.5	341444	70296423	52734.0	0.0
Q9UJ70	0.0	0.0	1.0	1.0	4506	1.0	0.25	813.0	351872	0.0	0.0	0.0
Q9UIJ7	0.0	0.0	1.0	1.0	5189	1.0	0.25	813.0	351872	0.0	0.0	0.0
Q9UII6	1.0	0.0	1.0	1.0	3021	1.0	0.2	79661667	350306	0.0	0.0	0.0
Q9UI43	0.0	0.0	1.0	1.0	4636	1.0	0.25	813.0	351872	0.0	0.0	0.0
Q9UI14	1.0	0.0	1.0	1.0	4171	1.0	0.25	76241667	343965	0.0	0.0	0.0
Q9UI09	0.0	0.0	1.0	1.0	4637	1.0	0.25	813.0	351872	0.0	0.0	0.0
Q9UHY7	1.0	0.0	1.0	1.0	2835	1.0	0.2	75786667	341558	0.0	0.0	0.0
Q9UHX1	1.0	0.30779	2.0	4.0	12259	1.0	0.25	100633333	417685	631916087	625508.0	0.16667
Q9UHR5	0.0	0.0	1.0	1.0	4388	1.0	0.25	813.0	351872	0.0	0.0	0.0
Q9UHQ1	1.0	0.0	1.0	1.0	3213	1.0	0.2	79661667	350306	0.0	0.0	0.0
Q9UHP3	0.0	0.0	1.0	1.0	4.59	1.0	0.25	771.75	344576	0.0	0.0	0.0
Q9UHD9	1.0	0.0	1.0	1.0	1757	1.0	0.2	69811667	317876	0.0	0.0	0.0
Q9UHD8	1.0	0.0	1.0	2.0	8037	1.0	0.25	94733333	400382	206486549	232894.0	0.0
Q9UHD2	27.0	0.56839	4.0	7.0	23491	1.0	0.25	987.0	415011	593132068	735996.0	0.28571
Q9UHB9	1.0	0.0	1.0	1.0	3701	1.0	0.2	739.85	331283	0.0	0.0	0.0
Q9UH99	2.0	0.0	1.0	2.0	4834	1.0	0.25	861.25	374866	94429744	33718.0	0.0
Q9UH92	1.0	0.0	1.0	1.0	3776	1.0	0.25	745.0	331016	0.0	0.0	0.0
Q9UH65	1.0	0.0	1.0	1.0	3652	1.0	0.2	81836667	359664	0.0	0.0	0.0
Q9UGJ1	4.0	0.30898	3.0	3.0	6.22	1.0	0.2	81603333	358518	14423359	9512.0	0.66667
Q9UG63	0.0	0.30779	2.0	2.0	7556	1.0	0.2	84986667	368793	0.0	0.0	1.0
Q9UFN0	0.0	0.0	1.0	1.0	3964	1.0	0.25	813.0	351872	0.0	0.0	0.0
Q9UER7	1.0	0.0	1.0	1.0	5773	1.0	0.2	81836667	359664	0.0	0.0	0.0
Q9UEE9	1.0	0.0	1.0	1.0	3658	1.0	0.2	79661667	350306	0.0	0.0	0.0
Q9UDR5	0.0	0.0	1.0	1.0	3539	1.0	0.25	813.0	351872	0.0	0.0	0.0
Q9UBX7	1.0	0.0	1.0	1.0	2491	1.0	0.2	74993333	334301	0.0	0.0	0.0
Q9UBX2	10.0	0.32073	8.0	10.0	27904	1.0	0.25	113891667	4534	256370062	2439580.0	0.26667
Q9UBV2	1.0	0.0	1.0	1.0	3847	1.0	0.2	77103333	343927	0.0	0.0	0.0
Q9UBU9	3.0	0.30779	2.0	6.0	17251	1.0	0.25	112466667	453056	200770321	1563348.0	0.13333
Q9UBU8	1.0	0.0	1.0	1.0	3463	1.0	0.2	79661667	350306	0.0	0.0	0.0
Q9UBS4	1.0	0.0	1.0	1.0	2854	1.0	0.2	74993333	334301	0.0	0.0	0.0
Q9UBS0	28.0	0.56839	4.0	9.0	27738	1.0	0.25	1120.5	453018	2165086582	2627524.0	0.16667
Q9UBQ7	1.0	0.0	1.0	1.0	3.36	1.0	0.2	744.2	332468	0.0	0.0	0.0
Q9UBP4	0.0	0.0	1.0	1.0	5359	1.0	0.25	813.0	351872	0.0	0.0	0.0
Q9UBN7	8.0	0.37893	4.0	4.0	12671	1.0	0.25	84141667	360657	73605011	56692.0	0.66667
Q9UBB9	1.0	0.0	1.0	1.0	3754	1.0	0.2	79661667	350306	0.0	0.0	0.0
Q9QXL1	24.0	0.56839	4.0	4.0	13509	1.0	0.25	807.75	350344	0.0	0.0	1.0
Q9P2S5	1.0	0.0	1.0	1.0	2675	1.0	0.2	744.2	332468	0.0	0.0	0.0
Q9P2R7	0.0	0.0	1.0	1.0	3.49	1.0	0.25	813.0	351872	0.0	0.0	0.0
Q9P2P5	1.0	0.0	1.0	1.0	1586	1.0	0.16667	65931667	299542	0.0	0.0	0.0
Q9P2K2	1.0	0.0	1.0	1.0	2551	1.0	0.2	71136667	322154	0.0	0.0	0.0
Q9P2K1	1.0	0.0	1.0	1.0	3836	1.0	0.2	79661667	350306	0.0	0.0	0.0
Q9P2G9	2.0	0.30779	2.0	2.0	8399	1.0	0.25	78233333	342819	0.0	0.0	1.0
Q9P2F8	1.0	0.0	1.0	1.0	3092	1.0	0.2	75036667	338961	0.0	0.0	0.0
Q9P2D0	2.0	0.30779	2.0	2.0	6706	1.0	0.2	80011667	353743	0.0	0.0	1.0
Q9P2B2	1.0	0.0	1.0	1.0	4815	1.0	0.2	77103333	343927	0.0	0.0	0.0
Q9P296	1.0	0.0	1.0	1.0	3934	1.0	0.2	74993333	334301	0.0	0.0	0.0
Q9P287	1.0	0.0	1.0	1.0	3.72	1.0	0.2	79661667	350306	0.0	0.0	0.0
Q9P253	0.0	0.0	1.0	1.0	2677	1.0	0.25	74241667	335714	0.0	0.0	0.0
Q9P1U1	24.0	0.56839	4.0	4.0	14437	1.0	0.25	807.75	350344	0.0	0.0	1.0
Q9P127	1.0	0.0	1.0	1.0	2517	1.0	0.2	71136667	322154	0.0	0.0	0.0
Q9P0V3	2.0	0.30779	2.0	2.0	8117	1.0	0.25	77416667	339687	0.0	0.0	1.0
Q9P0U3	1.0	0.0	1.0	1.0	3214	1.0	0.2	79661667	350306	0.0	0.0	0.0
Q9P0M9	2.0	0.30779	2.0	3.0	11052	1.0	0.25	918.25	390031	172373016	227724.0	0.33333
Q9P0L0	1.0	0.0	1.0	1.0	3543	1.0	0.2	79661667	350306	0.0	0.0	0.0
Q9P0J0	0.0	0.0	1.0	1.0	4546	1.0	0.25	813.0	351872	0.0	0.0	0.0
Q9P032	0.0	0.0	1.0	1.0	5323	1.0	0.25	813.0	351872	0.0	0.0	0.0
Q9P015	1.0	0.0	1.0	1.0	3.38	1.0	0.2	77103333	343927	0.0	0.0	0.0
Q9NZW5	1.0	0.0	1.0	1.0	3.39	1.0	0.25	76241667	343965	0.0	0.0	0.0
Q9NZN4	6.0	0.46346	3.0	3.0	10737	1.0	0.25	791.5	344843	0.0	0.0	1.0
Q9NZM5	0.0	0.30779	2.0	2.0	7455	1.0	0.2	83803333	364095	0.0	0.0	1.0
Q9NZJ7	1.0	0.0	1.0	1.0	4.09	1.0	0.2	71153333	318411	0.0	0.0	0.0
Q9NZJ0	2.0	0.30779	2.0	2.0	7079	1.0	0.25	78233333	342819	0.0	0.0	1.0
Q9NZI8	1.0	0.0	1.0	1.0	5195	1.0	0.2	81836667	359664	0.0	0.0	0.0
Q9NZC7	4.0	0.30779	2.0	4.0	11817	1.0	0.25	96341667	405577	511694721	457376.0	0.16667
Q9NZ81	2.0	0.0	1.0	2.0	4199	1.0	0.2	713.2	318258	4572977	18024.0	0.0
Q9NZ63	1.0	0.0	1.0	1.0	3606	1.0	0.2	79661667	350306	0.0	0.0	0.0
Q9NZ45	1.0	0.0	1.0	1.0	4654	1.0	0.2	77103333	343927	0.0	0.0	0.0
Q9NZ01	1.0	0.0	1.0	1.0	3908	1.0	0.25	745.0	331016	0.0	0.0	0.0
Q9NYK5	0.0	0.0	1.0	1.0	4424	1.0	0.25	813.0	351872	0.0	0.0	0.0
Q9NYJ8	1.0	0.0	1.0	1.0	3398	1.0	0.2	75786667	341558	0.0	0.0	0.0
Q9NYA1	2.0	0.0	1.0	2.0	4206	1.0	0.2	763.95	340604	226468177	17956.0	0.0
Q9NY93	1.0	0.0	1.0	1.0	3957	1.0	0.2	739.85	331283	0.0	0.0	0.0
Q9NXV6	0.0	0.0	1.0	1.0	4525	1.0	0.25	813.0	351872	0.0	0.0	0.0
Q9NXU5	0.0	0.0	1.0	1.0	3309	1.0	0.25	771.75	344576	0.0	0.0	0.0
Q9NXK8	1.0	0.0	1.0	1.0	1701	1.0	0.2	69811667	317876	0.0	0.0	0.0
Q9NXH9	0.0	0.0	1.0	1.0	3619	1.0	0.25	813.0	351872	0.0	0.0	0.0
Q9NXE4	1.0	0.0	1.0	1.0	3893	1.0	0.2	79661667	350306	0.0	0.0	0.0
Q9NXC5	1.0	0.0	1.0	1.0	4271	1.0	0.25	75933333	337624	0.0	0.0	0.0
Q9NXB0	24.0	0.56839	4.0	4.0	13687	1.0	0.25	807.75	350344	0.0	0.0	1.0
Q9NX70	1.0	0.0	1.0	1.0	3907	1.0	0.25	75416667	333117	0.0	0.0	0.0
Q9NX63	1.0	0.0	1.0	1.0	4445	1.0	0.2	81836667	359664	0.0	0.0	0.0
Q9NX58	1.0	0.46346	3.0	4.0	10605	1.0	0.2	868.45	374408	18887893	13852.0	0.5
Q9NX40	1.0	0.0	1.0	1.0	2915	1.0	0.2	744.2	332468	0.0	0.0	0.0
Q9NX20	0.0	0.0	1.0	1.0	4971	1.0	0.25	813.0	351872	0.0	0.0	0.0
Q9NX02	0.0	0.0	1.0	1.0	3738	1.0	0.25	771.75	344576	0.0	0.0	0.0
Q9NWX6	0.0	0.0	1.0	1.0	5747	1.0	0.25	813.0	351872	0.0	0.0	0.0
Q9NWU5	1.0	0.0	1.0	1.0	3404	1.0	0.2	74761667	335561	0.0	0.0	0.0
Q9NWU2	0.0	0.0	1.0	1.0	4612	1.0	0.25	813.0	351872	0.0	0.0	0.0
Q9NWT8	0.0	0.0	1.0	1.0	3755	1.0	0.25	813.0	351872	0.0	0.0	0.0
Q9NWS0	1.0	0.0	1.0	1.0	4296	1.0	0.2	764.6	341864	0.0	0.0	0.0
Q9NWQ8	1.0	0.0	1.0	1.0	4.13	1.0	0.2	75786667	341558	0.0	0.0	0.0
Q9NWM0	1.0	0.0	1.0	1.0	4269	1.0	0.25	75416667	333117	0.0	0.0	0.0
Q9NWA0	1.0	0.0	1.0	2.0	6805	1.0	0.25	887.25	375821	114842141	201118.0	0.0
Q9NW82	3.0	0.30779	2.0	3.0	11219	1.0	0.25	90258333	384683	320105369	298376.0	0.33333
Q9NW13	2.0	0.30779	2.0	2.0	5144	1.0	0.2	77703333	345837	0.0	0.0	1.0
Q9NVX7	1.0	0.0	1.0	1.0	3525	1.0	0.25	75016667	334263	0.0	0.0	0.0
Q9NVX2	2.0	0.30779	2.0	2.0	7206	1.0	0.25	776.5	341482	0.0	0.0	1.0
Q9NVX0	1.0	0.0	1.0	1.0	3.61	1.0	0.2	74993333	334301	0.0	0.0	0.0
Q9NVV4	1.0	0.0	1.0	1.0	4832	1.0	0.2	81836667	359664	0.0	0.0	0.0
Q9NVU7	1.0	0.0	1.0	1.0	3514	1.0	0.2	739.85	331283	0.0	0.0	0.0
Q9NVU0	1.0	0.0	1.0	1.0	3938	1.0	0.2	74993333	334301	0.0	0.0	0.0
Q9NVS2	1.0	0.0	1.0	1.0	4.32	1.0	0.2	77103333	343927	0.0	0.0	0.0
Q9NVP1	1.0	0.0	1.0	1.0	4437	1.0	0.2	81836667	359664	0.0	0.0	0.0
Q9NVH6	0.0	0.0	1.0	1.0	3732	1.0	0.25	813.0	351872	0.0	0.0	0.0
Q9NVA1	0.0	0.0	1.0	1.0	3814	1.0	0.25	813.0	351872	0.0	0.0	0.0
Q9NV56	1.0	0.0	1.0	1.0	3626	1.0	0.2	79661667	350306	0.0	0.0	0.0
Q9NV06	2.0	0.30779	2.0	2.0	7697	1.0	0.25	78233333	342819	0.0	0.0	1.0
Q9NUX5	1.0	0.0	1.0	2.0	6408	1.0	0.25	84216667	369519	77635968	52014.0	0.0
Q9NUQ9	1.0	0.0	1.0	1.0	2158	1.0	0.2	744.2	332468	0.0	0.0	0.0
Q9NUL3	1.0	0.0	1.0	1.0	3929	1.0	0.2	77103333	343927	0.0	0.0	0.0
Q9NUJ1	0.0	0.0	1.0	1.0	3637	1.0	0.25	813.0	351872	0.0	0.0	0.0
Q9NUB1	0.0	0.0	1.0	1.0	5057	1.0	0.25	813.0	351872	0.0	0.0	0.0
Q9NTZ6	1.0	0.0	1.0	1.0	3329	1.0	0.2	744.2	332468	0.0	0.0	0.0
Q9NTX7	2.0	0.0	1.0	2.0	6501	1.0	0.2	85378333	370397	51095601	63518.0	0.0
Q9NTK5	0.0	0.0	1.0	1.0	5.25	1.0	0.25	771.75	344576	0.0	0.0	0.0
Q9NTG7	1.0	0.0	1.0	2.0	6578	1.0	0.25	84241667	360848	52689272	69666.0	0.0
Q9NSE4	1.0	0.0	1.0	2.0	8139	1.0	0.25	86683333	371543	83722632	85086.0	0.0
Q9NS73	1.0	0.0	1.0	1.0	3.07	1.0	0.2	74993333	334301	0.0	0.0	0.0
Q9NS69	1.0	0.0	1.0	1.0	3197	1.0	0.2	74993333	334301	0.0	0.0	0.0
Q9NRX2	1.0	0.0	1.0	1.0	3.6	1.0	0.2	74761667	335561	0.0	0.0	0.0
Q9NRX1	2.0	0.30779	2.0	2.0	6801	1.0	0.25	79366667	354469	0.0	0.0	1.0
Q9NRV9	1.0	0.0	1.0	1.0	4.05	1.0	0.2	744.2	332468	0.0	0.0	0.0
Q9NRR5	1.0	0.0	1.0	1.0	1352	1.0	0.2	661.7	297059	0.0	0.0	0.0
Q9NRM7	1.0	0.0	1.0	1.0	3409	1.0	0.2	79661667	350306	0.0	0.0	0.0
Q9NRL3	24.0	0.56839	4.0	5.0	15765	1.0	0.25	93241667	390527	376972141	669492.0	0.6
Q9NRH3	24.0	0.56839	4.0	4.0	12745	1.0	0.25	807.75	350344	0.0	0.0	1.0
Q9NRG7	0.0	0.0	1.0	1.0	4171	1.0	0.25	813.0	351872	0.0	0.0	0.0
Q9NRD1	38.0	0.25938	10.0	14.0	33258	1.0	0.25	119966667	471963	8454991544	4588878.0	0.15385
Q9NRC8	7.0	0.38896	5.0	6.0	15.85	1.0	0.25	1028.5	421811	853973153	707144.0	0.4
Q9NR56	1.0	0.0	1.0	1.0	1986	1.0	0.16667	67966667	306761	0.0	0.0	0.0
Q9NR33	1.0	0.0	1.0	1.0	4213	1.0	0.2	75786667	341558	0.0	0.0	0.0
Q9NR30	1.0	0.0	1.0	1.0	4166	1.0	0.2	81836667	359664	0.0	0.0	0.0
Q9NR28	0.0	0.0	1.0	1.0	4489	1.0	0.25	813.0	351872	0.0	0.0	0.0
Q9NR12	1.0	0.0	1.0	1.0	3944	1.0	0.2	744.2	332468	0.0	0.0	0.0
Q9NQZ8	1.0	0.0	1.0	1.0	3578	1.0	0.2	739.85	331283	0.0	0.0	0.0
Q9NQX1	1.0	0.0	1.0	1.0	3624	1.0	0.2	739.85	331283	0.0	0.0	0.0
Q9NQW1	24.0	0.56839	4.0	4.0	12916	1.0	0.25	807.75	350344	0.0	0.0	1.0
Q9NQC7	85.0	0.2571	18.0	21.0	44295	1.0	0.25	127508333	488885	12705809279	8257344.0	0.16667
Q9NQC3	1.0	0.0	1.0	1.0	3417	1.0	0.2	75786667	341558	0.0	0.0	0.0
Q9NQ55	0.0	0.46346	3.0	3.0	8784	1.0	0.2	862.45	372842	0.0	0.0	1.0
Q9NPJ1	1.0	0.0	1.0	1.0	4277	1.0	0.25	75016667	334263	0.0	0.0	0.0
Q9NPH2	0.0	0.0	1.0	1.0	2762	1.0	0.25	74241667	335714	0.0	0.0	0.0
Q9NPF8	1.0	0.0	1.0	1.0	3922	1.0	0.2	81836667	359664	0.0	0.0	0.0
Q9NPE2	2.0	0.30779	2.0	2.0	7874	1.0	0.2	79228333	349924	0.0	0.0	1.0
Q9NPD3	0.0	0.30779	2.0	2.0	7076	1.0	0.2	83803333	364095	0.0	0.0	1.0
Q9NP92	1.0	0.0	1.0	2.0	7.55	1.0	0.25	89991667	384721	78824344	115086.0	0.0
Q9NP81	1.0	0.0	1.0	2.0	7614	1.0	0.25	86683333	371543	83722632	85086.0	0.0
Q9NP66	0.0	0.0	1.0	1.0	4729	1.0	0.25	813.0	351872	0.0	0.0	0.0
Q9NP55	1.0	0.0	1.0	1.0	2.04	1.0	0.16667	67966667	306761	0.0	0.0	0.0
Q9JMK2	2.0	0.0	1.0	2.0	6451	1.0	0.2	77236667	340756	77552806	35668.0	0.0
Q9JLQ0	1.0	0.0	1.0	1.0	4184	1.0	0.2	77103333	343927	0.0	0.0	0.0
Q9JK25	1.0	0.0	1.0	1.0	3198	1.0	0.2	74993333	334301	0.0	0.0	0.0
Q9JJY3	0.0	0.0	1.0	1.0	3943	1.0	0.25	813.0	351872	0.0	0.0	0.0
Q9JJ66	6.0	0.46346	3.0	3.0	10852	1.0	0.25	791.5	344843	0.0	0.0	1.0
Q9HD34	0.0	0.0	1.0	1.0	4135	1.0	0.25	813.0	351872	0.0	0.0	0.0
Q9HD33	1.0	0.0	1.0	2.0	7718	1.0	0.25	89991667	384721	78824344	115086.0	0.0
Q9HCY8	25.0	0.0	1.0	25.0	7.6	22.0	0.2	88703333	399503	5199613313	1329050.0	0.0
Q9HCU4	1.0	0.0	1.0	1.0	3049	1.0	0.2	75036667	338961	0.0	0.0	0.0
Q9HCN4	2.0	0.30779	2.0	2.0	7633	1.0	0.25	767.0	338044	0.0	0.0	1.0
Q9HCK8	1.0	0.0	1.0	1.0	3547	1.0	0.2	79661667	350306	0.0	0.0	0.0
Q9HCK5	2.0	0.0	1.0	2.0	4797	1.0	0.2	76736667	341597	8985428	5592.0	0.0
Q9HCK1	1.0	0.0	1.0	1.0	3711	1.0	0.2	75036667	338961	0.0	0.0	0.0
Q9HCE7	10.0	0.25611	7.0	8.0	22.73	1.0	0.25	112758333	453705	2104160557	2118288.0	0.25
Q9HCE1	6.0	0.30779	2.0	7.0	17458	1.0	0.25	1109.75	450038	2548135687	1549864.0	0.04762
Q9HCC0	0.0	0.0	1.0	1.0	5122	1.0	0.25	813.0	351872	0.0	0.0	0.0
Q9HC52	0.0	0.30898	3.0	3.0	10555	1.0	0.25	86958333	376241	8387484	6368.0	0.66667
Q9HC38	1.0	0.30779	2.0	3.0	9211	1.0	0.25	91933333	387128	268034336	193648.0	0.33333
Q9HC36	0.0	0.0	1.0	1.0	4529	1.0	0.25	813.0	351872	0.0	0.0	0.0
Q9HBY8	24.0	0.56839	4.0	4.0	13759	1.0	0.25	807.75	350344	0.0	0.0	1.0
Q9HBJ7	1.0	0.0	1.0	1.0	1423	1.0	0.2	661.7	297059	0.0	0.0	0.0
Q9HBE1	1.0	0.0	1.0	1.0	4037	1.0	0.2	739.85	331283	0.0	0.0	0.0
Q9HAV7	1.0	0.0	1.0	1.0	3042	1.0	0.2	79661667	350306	0.0	0.0	0.0
Q9HA77	0.0	0.0	1.0	1.0	3953	1.0	0.25	813.0	351872	0.0	0.0	0.0
Q9H9Y2	1.0	0.0	1.0	1.0	3293	1.0	0.2	739.85	331283	0.0	0.0	0.0
Q9H9V9	1.0	0.0	1.0	1.0	3208	1.0	0.25	75416667	333117	0.0	0.0	0.0
Q9H9S0	1.0	0.0	1.0	1.0	2468	1.0	0.16667	67966667	306761	0.0	0.0	0.0
Q9H9Q2	1.0	0.0	1.0	1.0	2554	1.0	0.2	69178333	311841	0.0	0.0	0.0
Q9H9J2	0.0	0.0	1.0	1.0	4257	1.0	0.25	813.0	351872	0.0	0.0	0.0
Q9H9G7	1.0	0.0	1.0	1.0	3756	1.0	0.25	75416667	333117	0.0	0.0	0.0
Q9H9E3	1.0	0.0	1.0	1.0	3422	1.0	0.25	76241667	343965	0.0	0.0	0.0
Q9H9E1	1.0	0.0	1.0	1.0	4516	1.0	0.2	79661667	350306	0.0	0.0	0.0
Q9H9B4	1.0	0.0	1.0	2.0	7654	1.0	0.25	84241667	360848	52689272	69666.0	0.0
Q9H967	2.0	0.30779	2.0	2.0	8469	1.0	0.25	78233333	342819	0.0	0.0	1.0
Q9H910	1.0	0.0	1.0	1.0	3341	1.0	0.2	79661667	350306	0.0	0.0	0.0
Q9H8V3	1.0	0.0	1.0	1.0	4142	1.0	0.25	76241667	343965	0.0	0.0	0.0
Q9H8H2	1.0	0.0	1.0	1.0	3366	1.0	0.2	739.85	331283	0.0	0.0	0.0
Q9H867	0.0	0.0	1.0	1.0	3088	1.0	0.25	74241667	335714	0.0	0.0	0.0
Q9H857	0.0	0.0	1.0	1.0	4.55	1.0	0.25	813.0	351872	0.0	0.0	0.0
Q9H845	1.0	0.0	1.0	2.0	8886	1.0	0.25	84241667	360848	52689272	69666.0	0.0
Q9H832	1.0	0.0	1.0	1.0	4632	1.0	0.25	75416667	333117	0.0	0.0	0.0
Q9H825	0.0	0.0	1.0	1.0	4389	1.0	0.25	813.0	351872	0.0	0.0	0.0
Q9H816	0.0	0.0	1.0	1.0	4518	1.0	0.25	813.0	351872	0.0	0.0	0.0
Q9H814	1.0	0.0	1.0	1.0	3541	1.0	0.2	79661667	350306	0.0	0.0	0.0
Q9H7H0	0.0	0.0	1.0	1.0	2981	1.0	0.25	813.0	351872	0.0	0.0	0.0
Q9H7E9	1.0	0.0	1.0	1.0	3008	1.0	0.2	739.85	331283	0.0	0.0	0.0
Q9H7E2	1.0	0.0	1.0	1.0	2501	1.0	0.2	75036667	338961	0.0	0.0	0.0
Q9H7D0	26.0	0.45378	5.0	5.0	15968	1.0	0.25	84891667	362299	115049508	83784.0	0.7
Q9H7B2	1.0	0.0	1.0	1.0	3927	1.0	0.2	81836667	359664	0.0	0.0	0.0
Q9H6X2	1.0	0.0	1.0	1.0	3356	1.0	0.2	74993333	334301	0.0	0.0	0.0
Q9H6R7	1.0	0.0	1.0	1.0	3.49	1.0	0.2	75786667	341558	0.0	0.0	0.0
Q9H6R4	2.0	0.0	1.0	2.0	5.19	1.0	0.2	84311667	364744	208509159	61462.0	0.0
Q9H6K4	1.0	0.0	1.0	1.0	3634	1.0	0.2	71153333	318411	0.0	0.0	0.0
Q9H672	1.0	0.0	1.0	1.0	3023	1.0	0.25	75933333	337624	0.0	0.0	0.0
Q9H5Z1	1.0	0.0	1.0	1.0	3275	1.0	0.2	79661667	350306	0.0	0.0	0.0
Q9H5V9	1.0	0.0	1.0	2.0	7198	1.0	0.25	931.25	39301	38016077	269386.0	0.0
Q9H5J8	1.0	0.0	1.0	1.0	3535	1.0	0.2	739.85	331283	0.0	0.0	0.0
Q9H5I1	24.0	0.56839	4.0	4.0	12321	1.0	0.25	807.75	350344	0.0	0.0	1.0
Q9H582	1.0	0.0	1.0	1.0	2914	1.0	0.2	75036667	338961	0.0	0.0	0.0
Q9H4L7	1.0	0.0	1.0	1.0	2897	1.0	0.2	744.2	332468	0.0	0.0	0.0
Q9H4K7	0.0	0.0	1.0	1.0	4659	1.0	0.25	813.0	351872	0.0	0.0	0.0
Q9H4K1	1.0	0.0	1.0	1.0	3425	1.0	0.2	739.85	331283	0.0	0.0	0.0
Q9H4B6	1.0	0.0	1.0	1.0	1936	1.0	0.16667	67966667	306761	0.0	0.0	0.0
Q9H492	21.0	0.23943	10.0	13.0	27314	1.0	0.25	113708333	456684	3678861693	2694394.0	0.15385
Q9H444	2.0	0.0	1.0	2.0	6803	1.0	0.2	86803333	374484	11676634	66100.0	0.0
Q9H3N1	1.0	0.0	1.0	1.0	4477	1.0	0.2	764.6	341864	0.0	0.0	0.0
Q9H3D4	1.0	0.0	1.0	1.0	4061	1.0	0.2	71153333	318411	0.0	0.0	0.0
Q9H329	1.0	0.0	1.0	1.0	3487	1.0	0.2	69178333	311841	0.0	0.0	0.0
Q9H307	1.0	0.0	1.0	1.0	3601	1.0	0.2	77103333	343927	0.0	0.0	0.0
Q9H2W6	2.0	0.0	1.0	3.0	10.24	1.0	0.25	924.0	391826	159975059	219138.0	0.0
Q9H2U2	0.0	0.0	1.0	1.0	3.37	1.0	0.25	813.0	351872	0.0	0.0	0.0
Q9H2R5	1.0	0.0	1.0	1.0	3359	1.0	0.2	74993333	334301	0.0	0.0	0.0
Q9H2J4	6.0	0.46346	3.0	3.0	11255	1.0	0.25	791.5	344843	0.0	0.0	1.0
Q9H2H8	0.0	0.30779	2.0	2.0	5.62	1.0	0.2	83078333	35806	0.0	0.0	1.0
Q9H2G4	2.0	0.30779	2.0	2.0	6789	1.0	0.2	78668333	347632	0.0	0.0	1.0
Q9H2C0	25.0	0.56839	4.0	6.0	18953	1.0	0.25	1048.0	431665	903398886	1346430.0	0.4
Q9H1E1	1.0	0.0	1.0	1.0	1934	1.0	0.2	69811667	317876	0.0	0.0	0.0
Q9H1B4	2.0	0.30779	2.0	2.0	7609	1.0	0.25	78233333	342819	0.0	0.0	1.0
Q9H1A4	1.0	0.0	1.0	1.0	5812	1.0	0.2	81836667	359664	0.0	0.0	0.0
Q9H116	0.0	0.46346	3.0	3.0	10891	1.0	0.2	860.7	371199	0.0	0.0	1.0
Q9H0W9	2.0	0.30779	2.0	2.0	8528	1.0	0.25	765.5	335638	0.0	0.0	1.0
Q9H0W5	7.0	0.38896	5.0	11.0	27251	1.0	0.25	1181.5	467036	3756719676	3696206.0	0.18182
Q9H0U9	1.0	0.0	1.0	1.0	4815	1.0	0.2	739.85	331283	0.0	0.0	0.0
Q9H0U4	1.0	0.0	1.0	2.0	6623	1.0	0.25	84016667	362338	180420938	32632.0	0.0
Q9H0U3	1.0	0.0	1.0	1.0	4.25	1.0	0.2	77103333	343927	0.0	0.0	0.0
Q9H0S4	1.0	0.0	1.0	1.0	4827	1.0	0.2	81836667	359664	0.0	0.0	0.0
Q9H0R8	8.0	0.25611	7.0	13.0	31.52	1.0	0.25	123433333	481016	6356453915	4626622.0	0.10256
Q9H0R6	0.0	0.0	1.0	1.0	4327	1.0	0.25	813.0	351872	0.0	0.0	0.0
Q9H0K1	1.0	0.0	1.0	1.0	2953	1.0	0.2	74993333	334301	0.0	0.0	0.0
Q9H0J4	0.0	0.0	1.0	1.0	4071	1.0	0.25	771.75	344576	0.0	0.0	0.0
Q9H0H5	1.0	0.0	1.0	1.0	3571	1.0	0.2	79661667	350306	0.0	0.0	0.0
Q9H0B3	1.0	0.0	1.0	1.0	3795	1.0	0.2	74993333	334301	0.0	0.0	0.0
Q9H0A0	1.0	0.0	1.0	1.0	3507	1.0	0.2	739.85	331283	0.0	0.0	0.0
Q9H089	1.0	0.0	1.0	1.0	3108	1.0	0.2	79661667	350306	0.0	0.0	0.0
Q9H079	1.0	0.0	1.0	1.0	4114	1.0	0.2	74993333	334301	0.0	0.0	0.0
Q9H040	2.0	0.0	1.0	2.0	6956	1.0	0.2	78261667	345455	23801448	23598.0	0.0
Q9H009	1.0	0.0	1.0	1.0	2922	1.0	0.2	74761667	335561	0.0	0.0	0.0
Q9GZX7	6.0	0.46346	3.0	3.0	12398	1.0	0.25	79558333	347632	0.0	0.0	1.0
Q9GZU8	1.0	0.0	1.0	1.0	3499	1.0	0.2	79661667	350306	0.0	0.0	0.0
Q9GZU7	1.0	0.0	1.0	1.0	3.17	1.0	0.2	74993333	334301	0.0	0.0	0.0
Q9GZU5	1.0	0.0	1.0	1.0	3553	1.0	0.2	74993333	334301	0.0	0.0	0.0
Q9GZT3	0.0	0.0	1.0	1.0	3484	1.0	0.25	813.0	351872	0.0	0.0	0.0
Q9GZS0	24.0	0.56839	4.0	4.0	11385	1.0	0.25	807.75	350344	0.0	0.0	1.0
Q9GZR7	0.0	0.47366	4.0	4.0	13153	1.0	0.2	874.2	374217	1116229	11182.0	0.83333
Q9GZR2	1.0	0.0	1.0	1.0	3381	1.0	0.2	739.85	331283	0.0	0.0	0.0
Q9GZR1	1.0	0.0	1.0	1.0	4371	1.0	0.2	79661667	350306	0.0	0.0	0.0
Q9GZQ8	36.0	0.23943	10.0	14.0	31.51	1.0	0.25	118066667	467418	5300650794	4049600.0	0.13187
Q9GZN1	1.0	0.0	1.0	1.0	3.4	1.0	0.2	744.2	332468	0.0	0.0	0.0
Q9GZL7	1.0	0.0	1.0	1.0	3795	1.0	0.2	764.6	341864	0.0	0.0	0.0
Q9ERG2	24.0	0.56839	4.0	4.0	12251	1.0	0.25	807.75	350344	0.0	0.0	1.0
Q9ERF3	24.0	0.56839	4.0	4.0	12061	1.0	0.25	807.75	350344	0.0	0.0	1.0
Q9EQX4	1.0	0.0	1.0	1.0	3161	1.0	0.2	744.2	332468	0.0	0.0	0.0
Q9EPK7	1.0	0.0	1.0	1.0	2553	1.0	0.2	74993333	334301	0.0	0.0	0.0
Q9E7P0	1.0	0.0	1.0	1.0	3874	1.0	0.2	79661667	350306	0.0	0.0	0.0
Q9DLK6	1.0	0.0	1.0	1.0	1937	1.0	0.2	744.2	332468	0.0	0.0	0.0
Q9DCX1	1.0	0.0	1.0	1.0	3511	1.0	0.2	69178333	311841	0.0	0.0	0.0
Q9D6T1	6.0	0.46346	3.0	3.0	11284	1.0	0.25	78316667	341673	0.0	0.0	1.0
Q9D666	1.0	0.0	1.0	1.0	3049	1.0	0.2	79661667	350306	0.0	0.0	0.0
Q9D287	1.0	0.0	1.0	1.0	4321	1.0	0.25	76241667	343965	0.0	0.0	0.0
Q9CZH8	1.0	0.0	1.0	1.0	2754	1.0	0.2	71136667	322154	0.0	0.0	0.0
Q9CR42	1.0	0.0	1.0	1.0	4477	1.0	0.2	81836667	359664	0.0	0.0	0.0
Q9CQR6	24.0	0.56839	4.0	4.0	13061	1.0	0.25	807.75	350344	0.0	0.0	1.0
Q9CPV1	0.0	0.0	1.0	1.0	3933	1.0	0.25	813.0	351872	0.0	0.0	0.0
Q9C0K7	2.0	0.30779	2.0	2.0	6991	1.0	0.25	78233333	342819	0.0	0.0	1.0
Q9C0C9	1.0	0.0	1.0	1.0	3589	1.0	0.25	76241667	343965	0.0	0.0	0.0
Q9C0C7	1.0	0.0	1.0	2.0	8352	1.0	0.25	887.25	375821	114842141	201118.0	0.0
Q9C0B6	1.0	0.0	1.0	1.0	2904	1.0	0.2	74993333	334301	0.0	0.0	0.0
Q9C0B0	5.0	0.0	1.0	6.0	12.94	1.0	0.25	1070.75	439228	2358010074	1120120.0	0.0
Q9C005	1.0	0.0	1.0	1.0	3897	1.0	0.2	79661667	350306	0.0	0.0	0.0
Q9BZP6	1.0	0.0	1.0	1.0	3908	1.0	0.2	74993333	334301	0.0	0.0	0.0
Q9BZJ4	0.0	0.0	1.0	1.0	4207	1.0	0.25	813.0	351872	0.0	0.0	0.0
Q9BZJ0	1.0	0.0	1.0	1.0	3011	1.0	0.2	79661667	350306	0.0	0.0	0.0
Q9BZE9	0.0	0.0	1.0	1.0	4784	1.0	0.25	771.75	344576	0.0	0.0	0.0
Q9BZE4	0.0	0.30898	3.0	3.0	9291	1.0	0.2	86603333	372422	1116229	11182.0	0.66667
Q9BZE1	0.0	0.0	1.0	1.0	4939	1.0	0.25	813.0	351872	0.0	0.0	0.0
Q9BZC1	1.0	0.0	1.0	1.0	2063	1.0	0.16667	67966667	306761	0.0	0.0	0.0
Q9BYN8	0.0	0.30898	3.0	4.0	14247	1.0	0.25	1031.0	423338	782238003	683466.0	0.33333
Q9BYJ1	0.0	0.0	1.0	1.0	4611	1.0	0.25	813.0	351872	0.0	0.0	0.0
Q9BYG3	2.0	0.30779	2.0	2.0	5948	1.0	0.2	78668333	347632	0.0	0.0	1.0
Q9BYE7	24.0	0.56839	4.0	4.0	13113	1.0	0.25	807.75	350344	0.0	0.0	1.0
Q9BYD6	2.0	0.30779	2.0	3.0	9263	1.0	0.25	91466667	390183	154922706	154134.0	0.33333
Q9BYD3	1.0	0.0	1.0	2.0	7873	1.0	0.25	86683333	371543	83722632	85086.0	0.0
Q9BYD2	1.0	0.0	1.0	2.0	6021	1.0	0.25	89991667	384721	78824344	115086.0	0.0
Q9BYD1	2.0	0.30779	2.0	3.0	10.34	1.0	0.25	918.25	390031	172373016	227724.0	0.33333
Q9BYC9	0.0	0.0	1.0	1.0	4819	1.0	0.25	813.0	351872	0.0	0.0	0.0
Q9BYC2	0.0	0.0	1.0	1.0	3911	1.0	0.25	813.0	351872	0.0	0.0	0.0
Q9BYB4	1.0	0.0	1.0	1.0	3314	1.0	0.25	75416667	333117	0.0	0.0	0.0
Q9BXW9	1.0	0.0	1.0	1.0	4023	1.0	0.2	71153333	318411	0.0	0.0	0.0
Q9BXW7	0.0	0.0	1.0	1.0	5.3	1.0	0.25	813.0	351872	0.0	0.0	0.0
Q9BXR0	0.0	0.0	1.0	1.0	3705	1.0	0.25	813.0	351872	0.0	0.0	0.0
Q9BXN2	0.0	0.0	1.0	1.0	5044	1.0	0.25	813.0	351872	0.0	0.0	0.0
Q9BXK5	0.0	0.0	1.0	1.0	3425	1.0	0.25	813.0	351872	0.0	0.0	0.0
Q9BXB5	0.0	0.0	1.0	1.0	2815	1.0	0.25	74241667	335714	0.0	0.0	0.0
Q9BXB1	1.0	0.0	1.0	2.0	6888	1.0	0.25	90033333	385294	93548672	112638.0	0.0
Q9BXA7	1.0	0.0	1.0	1.0	3545	1.0	0.2	74761667	335561	0.0	0.0	0.0
Q9BXA6	24.0	0.56839	4.0	4.0	13081	1.0	0.25	807.75	350344	0.0	0.0	1.0
Q9BX70	0.0	0.0	1.0	1.0	3838	1.0	0.25	771.75	344576	0.0	0.0	0.0
Q9BX68	0.0	0.0	1.0	1.0	5222	1.0	0.25	813.0	351872	0.0	0.0	0.0
Q9BX63	1.0	0.0	1.0	1.0	3738	1.0	0.2	79661667	350306	0.0	0.0	0.0
Q9BWM7	1.0	0.0	1.0	1.0	4579	1.0	0.2	74761667	335561	0.0	0.0	0.0
Q9BWH6	1.0	0.0	1.0	2.0	8488	1.0	0.25	87991667	374141	9534884	167002.0	0.0
Q9BWF3	2.0	0.0	1.0	2.0	5622	1.0	0.2	77136667	341215	85199342	29564.0	0.0
Q9BWD1	1.0	0.0	1.0	1.0	4023	1.0	0.2	744.2	332468	0.0	0.0	0.0
Q9BW92	0.0	0.0	1.0	1.0	3396	1.0	0.25	813.0	351872	0.0	0.0	0.0
Q9BW62	1.0	0.0	1.0	1.0	2.75	1.0	0.2	74993333	334301	0.0	0.0	0.0
Q9BW27	1.0	0.0	1.0	1.0	3642	1.0	0.2	79661667	350306	0.0	0.0	0.0
Q9BVS5	0.0	0.0	1.0	1.0	4659	1.0	0.25	813.0	351872	0.0	0.0	0.0
Q9BVP2	0.0	0.30898	3.0	3.0	11276	1.0	0.2	910.7	385294	98381929	49080.0	0.66667
Q9BVI4	0.0	0.30779	2.0	2.0	7641	1.0	0.2	84386667	367418	0.0	0.0	1.0
Q9BVC4	4.0	0.30898	3.0	3.0	8661	1.0	0.25	82891667	356914	48400211	35950.0	0.66667
Q9BVA1	7.0	0.46346	3.0	4.0	13731	1.0	0.25	83416667	361001	74162299	70334.0	0.5
Q9BVA0	2.0	0.30779	2.0	2.0	7.28	1.0	0.25	807.75	352139	0.0	0.0	1.0
Q9BV73	8.0	0.37893	4.0	4.0	10324	1.0	0.2	813.95	354736	16353934	14950.0	0.66667
Q9BV57	0.0	0.0	1.0	1.0	2916	1.0	0.25	74241667	335714	0.0	0.0	0.0
Q9BV38	1.0	0.0	1.0	1.0	3503	1.0	0.2	79661667	350306	0.0	0.0	0.0
Q9BUR4	24.0	0.56839	4.0	4.0	13332	1.0	0.25	807.75	350344	0.0	0.0	1.0
Q9BUN8	1.0	0.0	1.0	1.0	4323	1.0	0.25	75016667	334263	0.0	0.0	0.0
Q9BUI4	1.0	0.0	1.0	1.0	3583	1.0	0.2	79661667	350306	0.0	0.0	0.0
Q9BUF5	2.0	0.0	1.0	2.0	5537	1.0	0.2	82186667	361459	7713142	35640.0	0.0
Q9BUB7	0.0	0.0	1.0	1.0	3974	1.0	0.25	813.0	351872	0.0	0.0	0.0
Q9BUB5	1.0	0.0	1.0	1.0	2845	1.0	0.2	69178333	311841	0.0	0.0	0.0
Q9BU61	0.0	0.0	1.0	1.0	3844	1.0	0.25	813.0	351872	0.0	0.0	0.0
Q9BTT0	1.0	0.0	1.0	1.0	2829	1.0	0.2	79661667	350306	0.0	0.0	0.0
Q9BTF3	1.0	0.0	1.0	1.0	2569	1.0	0.2	744.2	332468	0.0	0.0	0.0
Q9BTD8	2.0	0.0	1.0	2.0	7206	1.0	0.2	85936667	371734	92045549	83844.0	0.0
Q9BTC0	1.0	0.0	1.0	1.0	3908	1.0	0.2	739.85	331283	0.0	0.0	0.0
Q9BT49	2.0	0.30779	2.0	2.0	6878	1.0	0.2	78668333	347632	0.0	0.0	1.0
Q9BT17	0.0	0.0	1.0	1.0	4259	1.0	0.25	813.0	351872	0.0	0.0	0.0
Q9BSM1	1.0	0.0	1.0	2.0	4497	1.0	0.25	832.5	357563	17572627	71848.0	0.0
Q9BSK2	0.0	0.0	1.0	1.0	4987	1.0	0.25	813.0	351872	0.0	0.0	0.0
Q9BSJ5	0.0	0.0	1.0	1.0	3918	1.0	0.25	813.0	351872	0.0	0.0	0.0
Q9BSJ2	2.0	0.0	1.0	2.0	6808	1.0	0.25	82258333	363331	37984049	16266.0	0.0
Q9BSI4	0.0	0.0	1.0	1.0	3753	1.0	0.25	771.75	344576	0.0	0.0	0.0
Q9BSH4	0.0	0.30779	2.0	2.0	8397	1.0	0.25	85208333	362911	0.0	0.0	1.0
Q9BSC4	2.0	0.30779	2.0	2.0	7.16	1.0	0.25	78233333	342819	0.0	0.0	1.0
Q9BRX9	24.0	0.56839	4.0	4.0	13602	1.0	0.25	807.75	350344	0.0	0.0	1.0
Q9BRU9	1.0	0.0	1.0	1.0	4.65	1.0	0.2	764.6	341864	0.0	0.0	0.0
Q9BRR8	1.0	0.0	1.0	1.0	3413	1.0	0.2	79661667	350306	0.0	0.0	0.0
Q9BRR0	1.0	0.0	1.0	1.0	3575	1.0	0.2	79661667	350306	0.0	0.0	0.0
Q9BRQ4	1.0	0.0	1.0	1.0	4265	1.0	0.25	75416667	333117	0.0	0.0	0.0
Q9BRK4	0.0	0.0	1.0	1.0	3653	1.0	0.25	813.0	351872	0.0	0.0	0.0
Q9BRJ6	1.0	0.0	1.0	1.0	5089	1.0	0.2	81836667	359664	0.0	0.0	0.0
Q9BRJ2	0.0	0.0	1.0	1.0	3814	1.0	0.25	813.0	351872	0.0	0.0	0.0
Q9BQY4	1.0	0.0	1.0	1.0	2347	1.0	0.16667	67966667	306761	0.0	0.0	0.0
Q9BQS8	25.0	0.56839	4.0	5.0	16505	1.0	0.25	923.0	390183	587560304	551448.0	0.6
Q9BQQ3	0.0	0.0	1.0	1.0	3767	1.0	0.25	813.0	351872	0.0	0.0	0.0
Q9BQP7	0.0	0.0	1.0	1.0	4502	1.0	0.25	813.0	351872	0.0	0.0	0.0
Q9BQG0	1.0	0.0	1.0	1.0	4447	1.0	0.2	81836667	359664	0.0	0.0	0.0
Q9BQF6	1.0	0.0	1.0	1.0	1895	1.0	0.2	670.7	30615	0.0	0.0	0.0
Q9BQE9	1.0	0.0	1.0	1.0	2516	1.0	0.2	69178333	311841	0.0	0.0	0.0
Q9BQE3	27.0	0.45378	5.0	8.0	24877	1.0	0.25	102191667	416348	1335701695	1551566.0	0.28571
Q9BQA1	24.0	0.56839	4.0	4.0	14234	1.0	0.25	807.75	350344	0.0	0.0	1.0
Q9BQ87	26.0	0.45378	5.0	5.0	15359	1.0	0.25	84891667	362299	115049508	83784.0	0.7
Q9BQ67	1.0	0.0	1.0	1.0	4881	1.0	0.2	81836667	359664	0.0	0.0	0.0
Q9BQ52	0.0	0.0	1.0	1.0	5236	1.0	0.25	813.0	351872	0.0	0.0	0.0
Q9BQ48	1.0	0.0	1.0	1.0	3851	1.0	0.2	77103333	343927	0.0	0.0	0.0
Q9BQ39	1.0	0.0	1.0	1.0	5097	1.0	0.2	81836667	359664	0.0	0.0	0.0
Q9BPY3	1.0	0.0	1.0	1.0	1389	1.0	0.2	661.7	297059	0.0	0.0	0.0
Q9BPW8	24.0	0.56839	4.0	5.0	15817	1.0	0.25	93241667	390527	376972141	669492.0	0.6
Q99PL5	50.0	0.47549	6.0	6.0	15017	1.0	0.25	86091667	371658	4165631	32816.0	0.66667
Q99972	0.0	0.30779	2.0	2.0	5845	1.0	0.25	78433333	347403	0.0	0.0	1.0
Q99956	1.0	0.0	1.0	1.0	2517	1.0	0.2	69178333	311841	0.0	0.0	0.0
Q99952	1.0	0.0	1.0	1.0	1268	1.0	0.2	661.7	297059	0.0	0.0	0.0
Q99873	1.0	0.0	1.0	1.0	4432	1.0	0.2	81836667	359664	0.0	0.0	0.0
Q99856	1.0	0.0	1.0	1.0	3696	1.0	0.2	79661667	350306	0.0	0.0	0.0
Q99848	0.0	0.30898	3.0	3.0	12204	1.0	0.2	86603333	372422	1116229	11182.0	0.66667
Q99832	3881.0	0.06043	218.0	275.0	77915	75.0	0.33333	112716667	437586	46519878679	332243380000000	0.01516
Q99801	1.0	0.0	1.0	1.0	4065	1.0	0.25	75933333	337624	0.0	0.0	0.0
Q99798	0.0	0.0	1.0	1.0	2888	1.0	0.25	74241667	335714	0.0	0.0	0.0
Q99766	1.0	0.0	1.0	1.0	2946	1.0	0.2	69178333	311841	0.0	0.0	0.0
Q99759	27.0	0.56839	4.0	7.0	20978	1.0	0.25	97458333	410886	597484437	648132.0	0.28571
Q99743	1.0	0.0	1.0	1.0	3363	1.0	0.2	77103333	343927	0.0	0.0	0.0
Q99733	1.0	0.0	1.0	1.0	3895	1.0	0.2	81836667	359664	0.0	0.0	0.0
Q99728	1.0	0.0	1.0	1.0	3202	1.0	0.25	76241667	343965	0.0	0.0	0.0
Q99714	3.0	0.30779	2.0	5.0	14436	1.0	0.25	95133333	396524	528116754	492118.0	0.1
Q99698	1.0	0.0	1.0	1.0	2688	1.0	0.2	69178333	311841	0.0	0.0	0.0
Q99697	1.0	0.0	1.0	1.0	4796	1.0	0.2	81836667	359664	0.0	0.0	0.0
Q99683	0.0	0.0	1.0	1.0	2992	1.0	0.25	771.75	344576	0.0	0.0	0.0
Q99676	2.0	0.0	1.0	2.0	6329	1.0	0.2	79736667	354316	5155132	3664.0	0.0
Q99661	1.0	0.0	1.0	1.0	4426	1.0	0.2	764.6	341864	0.0	0.0	0.0
Q99650	0.0	0.0	1.0	1.0	4.62	1.0	0.25	771.75	344576	0.0	0.0	0.0
Q99623	1.0	0.0	1.0	1.0	2936	1.0	0.2	74761667	335561	0.0	0.0	0.0
Q99615	1.0	0.0	1.0	1.0	4462	1.0	0.25	75416667	333117	0.0	0.0	0.0
Q99613	1.0	0.0	1.0	1.0	4962	1.0	0.2	81836667	359664	0.0	0.0	0.0
Q99608	1.0	0.0	1.0	1.0	4073	1.0	0.2	81836667	359664	0.0	0.0	0.0
Q99584	1.0	0.0	1.0	1.0	1342	1.0	0.16667	65931667	299542	0.0	0.0	0.0
Q99575	1.0	0.0	1.0	1.0	4467	1.0	0.2	764.6	341864	0.0	0.0	0.0
Q99558	8.0	0.51861	5.0	7.0	20188	1.0	0.25	986.5	414897	402706933	391958.0	0.38095
Q99547	1.0	0.0	1.0	1.0	3647	1.0	0.25	76241667	343965	0.0	0.0	0.0
Q99497	1.0	0.0	1.0	1.0	3869	1.0	0.2	69178333	311841	0.0	0.0	0.0
Q99496	7.0	0.47549	6.0	7.0	21899	1.0	0.25	99966667	415317	528935205	516114.0	0.47619
Q99469	1.0	0.0	1.0	1.0	2661	1.0	0.2	79661667	350306	0.0	0.0	0.0
Q99460	1.0	0.0	1.0	1.0	3376	1.0	0.2	74993333	334301	0.0	0.0	0.0
Q99459	27.0	0.45378	5.0	11.0	27.22	1.0	0.25	119508333	469366	5242037804	4158954.0	0.18182
Q99445	1.0	0.0	1.0	1.0	2069	1.0	0.2	74993333	334301	0.0	0.0	0.0
Q99426	1.0	0.0	1.0	1.0	3816	1.0	0.2	74993333	334301	0.0	0.0	0.0
Q96TA2	1.0	0.0	1.0	1.0	3699	1.0	0.2	71153333	318411	0.0	0.0	0.0
Q96SW2	4.0	0.30779	2.0	4.0	12515	1.0	0.25	84108333	363063	10937671	143852.0	0.16667
Q96SB4	3.0	0.0	1.0	3.0	9095	1.0	0.2	881.95	378304	251829743	175548.0	0.0
Q96S79	0.0	0.0	1.0	1.0	4769	1.0	0.25	813.0	351872	0.0	0.0	0.0
Q96S55	1.0	0.0	1.0	1.0	3745	1.0	0.2	79661667	350306	0.0	0.0	0.0
Q96S15	1.0	0.0	1.0	1.0	4.08	1.0	0.25	75933333	337624	0.0	0.0	0.0
Q96RQ3	1.0	0.0	1.0	1.0	3738	1.0	0.2	74761667	335561	0.0	0.0	0.0
Q96RP9	0.0	0.0	1.0	1.0	5101	1.0	0.25	813.0	351872	0.0	0.0	0.0
Q96RI1	0.0	0.0	1.0	1.0	3325	1.0	0.25	771.75	344576	0.0	0.0	0.0
Q96RG2	1.0	0.0	1.0	1.0	3086	1.0	0.2	79661667	350306	0.0	0.0	0.0
Q96QT6	1.0	0.0	1.0	1.0	3414	1.0	0.2	74993333	334301	0.0	0.0	0.0
Q96QD9	0.0	0.30779	2.0	2.0	7885	1.0	0.2	84986667	368793	0.0	0.0	1.0
Q96Q83	2.0	0.30779	2.0	2.0	8483	1.0	0.25	767.0	338044	0.0	0.0	1.0
Q96PU8	2.0	0.0	1.0	2.0	5213	1.0	0.2	764.7	338503	73736623	30036.0	0.0
Q96PK6	1.0	0.0	1.0	1.0	3584	1.0	0.2	79661667	350306	0.0	0.0	0.0
Q96P15	1.0	0.0	1.0	1.0	3382	1.0	0.2	74993333	334301	0.0	0.0	0.0
Q96NS5	0.0	0.0	1.0	1.0	4034	1.0	0.25	771.75	344576	0.0	0.0	0.0
Q96NL6	1.0	0.0	1.0	1.0	1487	1.0	0.2	661.7	297059	0.0	0.0	0.0
Q96NC0	1.0	0.0	1.0	1.0	2343	1.0	0.2	79661667	350306	0.0	0.0	0.0
Q96NB3	0.0	0.30779	2.0	2.0	4957	1.0	0.2	83078333	35806	0.0	0.0	1.0
Q96MX6	24.0	0.56839	4.0	4.0	14431	1.0	0.25	807.75	350344	0.0	0.0	1.0
Q96MC2	0.0	0.0	1.0	1.0	2181	1.0	0.25	74241667	335714	0.0	0.0	0.0
Q96M98	24.0	0.56839	4.0	4.0	14672	1.0	0.25	807.75	350344	0.0	0.0	1.0
Q96M94	1.0	0.0	1.0	1.0	4007	1.0	0.2	75036667	338961	0.0	0.0	0.0
Q96LZ2	4.0	0.30898	3.0	3.0	9017	1.0	0.2	807.95	353438	1116229	11182.0	0.66667
Q96LK0	2.0	0.0	1.0	2.0	4526	1.0	0.25	790.5	349847	52706033	16082.0	0.0
Q96L21	8.0	0.37893	4.0	4.0	11049	1.0	0.2	813.95	354736	16353934	14950.0	0.66667
Q96L14	0.0	0.0	1.0	1.0	4711	1.0	0.25	813.0	351872	0.0	0.0	0.0
Q96KQ7	7.0	0.46346	3.0	4.0	8437	1.0	0.25	81008333	352177	12055189	31254.0	0.5
Q96KP6	1.0	0.0	1.0	1.0	2307	1.0	0.2	69811667	317876	0.0	0.0	0.0
Q96KC8	1.0	0.0	1.0	1.0	3229	1.0	0.2	79661667	350306	0.0	0.0	0.0
Q96K58	1.0	0.0	1.0	1.0	3805	1.0	0.2	764.6	341864	0.0	0.0	0.0
Q96JN0	1.0	0.0	1.0	1.0	3718	1.0	0.25	745.0	331016	0.0	0.0	0.0
Q96JK2	24.0	0.56839	4.0	5.0	17148	1.0	0.25	93241667	390527	376972141	669492.0	0.6
Q96JB6	1.0	0.0	1.0	1.0	3364	1.0	0.25	745.0	331016	0.0	0.0	0.0
Q96J42	1.0	0.0	1.0	1.0	4146	1.0	0.2	74993333	334301	0.0	0.0	0.0
Q96J01	6.0	0.46346	3.0	3.0	10478	1.0	0.25	78316667	341673	0.0	0.0	1.0
Q96IX5	1.0	0.0	1.0	1.0	3852	1.0	0.2	71153333	318411	0.0	0.0	0.0
Q96IK5	1.0	0.0	1.0	1.0	1423	1.0	0.16667	65931667	299542	0.0	0.0	0.0
Q96I99	2.0	0.30779	2.0	2.0	7882	1.0	0.25	765.5	335638	0.0	0.0	1.0
Q96I59	0.0	0.0	1.0	1.0	3733	1.0	0.25	813.0	351872	0.0	0.0	0.0
Q96I24	1.0	0.0	1.0	1.0	3944	1.0	0.2	744.2	332468	0.0	0.0	0.0
Q96HY7	0.0	0.0	1.0	1.0	5.25	1.0	0.25	813.0	351872	0.0	0.0	0.0
Q96HU1	1.0	0.0	1.0	1.0	2909	1.0	0.2	71136667	322154	0.0	0.0	0.0
Q96HS1	1.0	0.0	1.0	1.0	3263	1.0	0.2	79661667	350306	0.0	0.0	0.0
Q96HR9	1.0	0.0	1.0	1.0	3437	1.0	0.25	76241667	343965	0.0	0.0	0.0
Q96HP4	0.0	0.0	1.0	1.0	3459	1.0	0.25	813.0	351872	0.0	0.0	0.0
Q96HJ9	1.0	0.0	1.0	1.0	4.27	1.0	0.2	71153333	318411	0.0	0.0	0.0
Q96HE9	1.0	0.0	1.0	1.0	3.15	1.0	0.2	739.85	331283	0.0	0.0	0.0
Q96HE7	1.0	0.0	1.0	1.0	2329	1.0	0.2	69811667	317876	0.0	0.0	0.0
Q96HA1	1.0	0.0	1.0	1.0	3407	1.0	0.2	79661667	350306	0.0	0.0	0.0
Q96H55	1.0	0.0	1.0	1.0	3226	1.0	0.25	745.0	331016	0.0	0.0	0.0
Q96GX5	1.0	0.0	1.0	1.0	3.39	1.0	0.2	79661667	350306	0.0	0.0	0.0
Q96GW9	0.0	0.0	1.0	1.0	4237	1.0	0.25	813.0	351872	0.0	0.0	0.0
Q96GQ7	1.0	0.0	1.0	1.0	3035	1.0	0.2	739.85	331283	0.0	0.0	0.0
Q96GJ1	0.0	0.0	1.0	1.0	3497	1.0	0.25	813.0	351872	0.0	0.0	0.0
Q96GG9	2.0	0.30779	2.0	4.0	11133	1.0	0.2	927.7	39427	42572117	245778.0	0.16667
Q96GD4	1.0	0.0	1.0	2.0	6007	1.0	0.25	89466667	384263	118182269	85300.0	0.0
Q96GC5	0.0	0.0	1.0	1.0	4682	1.0	0.25	813.0	351872	0.0	0.0	0.0
Q96G25	0.0	0.0	1.0	1.0	3223	1.0	0.25	771.75	344576	0.0	0.0	0.0
Q96G21	1.0	0.0	1.0	1.0	3127	1.0	0.2	739.85	331283	0.0	0.0	0.0
Q96FW1	4.0	0.37893	4.0	6.0	13558	1.0	0.25	98641667	408174	695099901	534902.0	0.26667
Q96FQ6	1.0	0.0	1.0	1.0	1451	1.0	0.16667	65931667	299542	0.0	0.0	0.0
Q96FJ2	1.0	0.0	1.0	1.0	3268	1.0	0.2	744.2	332468	0.0	0.0	0.0
Q96FA3	1.0	0.0	1.0	1.0	3231	1.0	0.2	79661667	350306	0.0	0.0	0.0
Q96F46	1.0	0.0	1.0	1.0	2798	1.0	0.2	74993333	334301	0.0	0.0	0.0
Q96EY8	0.0	0.0	1.0	1.0	4659	1.0	0.25	813.0	351872	0.0	0.0	0.0
Q96EY7	1.0	0.0	1.0	2.0	7338	1.0	0.25	89991667	384721	78824344	115086.0	0.0
Q96EY1	0.0	0.0	1.0	1.0	4628	1.0	0.25	813.0	351872	0.0	0.0	0.0
Q96EX3	2.0	0.30779	2.0	2.0	6535	1.0	0.25	765.5	335638	0.0	0.0	1.0
Q96EV2	1.0	0.0	1.0	1.0	4252	1.0	0.2	79661667	350306	0.0	0.0	0.0
Q96EP5	2.0	0.0	1.0	2.0	4.56	1.0	0.2	764.7	338503	73736623	30036.0	0.0
Q96EL3	1.0	0.0	1.0	2.0	6686	1.0	0.25	832.5	357563	17572627	71848.0	0.0
Q96EL2	1.0	0.0	1.0	2.0	7625	1.0	0.25	89991667	384721	78824344	115086.0	0.0
Q96EK4	1.0	0.0	1.0	1.0	3382	1.0	0.2	744.2	332468	0.0	0.0	0.0
Q96EG1	1.0	0.0	1.0	1.0	2719	1.0	0.2	74993333	334301	0.0	0.0	0.0
Q96EF6	0.0	0.0	1.0	1.0	5404	1.0	0.25	813.0	351872	0.0	0.0	0.0
Q96EE3	3.0	0.30779	2.0	3.0	8156	1.0	0.25	90258333	384683	320105369	298376.0	0.33333
Q96EB6	1.0	0.30779	2.0	3.0	9421	1.0	0.25	92691667	390833	11990555	153090.0	0.33333
Q96E29	1.0	0.0	1.0	2.0	6821	1.0	0.25	89991667	384721	78824344	115086.0	0.0
Q96DZ9	1.0	0.0	1.0	1.0	3.99	1.0	0.2	74761667	335561	0.0	0.0	0.0
Q96DX5	0.0	0.0	1.0	1.0	3778	1.0	0.25	813.0	351872	0.0	0.0	0.0
Q96DV4	1.0	0.0	1.0	2.0	7729	1.0	0.25	89991667	384721	78824344	115086.0	0.0
Q96DH6	1.0	0.0	1.0	1.0	1481	1.0	0.2	661.7	297059	0.0	0.0	0.0
Q96DF8	1.0	0.0	1.0	1.0	3258	1.0	0.2	79661667	350306	0.0	0.0	0.0
Q96DB2	2.0	0.30779	2.0	2.0	7376	1.0	0.25	765.5	335638	0.0	0.0	1.0
Q96D03	4.0	0.0	1.0	4.0	9658	1.0	0.25	91908333	395684	349775603	222132.0	0.0
Q96CX2	1.0	0.0	1.0	1.0	4.11	1.0	0.2	81836667	359664	0.0	0.0	0.0
Q96CW5	2.0	0.0	1.0	3.0	10909	1.0	0.25	95758333	406226	3869043	261242.0	0.0
Q96CW1	0.0	0.0	1.0	1.0	4509	1.0	0.25	771.75	344576	0.0	0.0	0.0
Q96CU9	0.0	0.0	1.0	1.0	5635	1.0	0.25	813.0	351872	0.0	0.0	0.0
Q96CS4	0.0	0.46346	3.0	3.0	10801	1.0	0.2	858.7	370741	0.0	0.0	1.0
Q96CS2	1.0	0.0	1.0	1.0	2931	1.0	0.2	74993333	334301	0.0	0.0	0.0
Q96CM8	0.0	0.0	1.0	1.0	5.97	1.0	0.25	813.0	351872	0.0	0.0	0.0
Q96CB9	0.0	0.0	1.0	1.0	3997	1.0	0.25	813.0	351872	0.0	0.0	0.0
Q96C86	2.0	0.30779	2.0	2.0	5916	1.0	0.25	82066667	360963	0.0	0.0	1.0
Q96C36	0.0	0.0	1.0	1.0	5243	1.0	0.25	813.0	351872	0.0	0.0	0.0
Q96BT7	6.0	0.46346	3.0	3.0	10283	1.0	0.25	79558333	347632	0.0	0.0	1.0
Q96BQ3	0.0	0.0	1.0	1.0	4854	1.0	0.25	813.0	351872	0.0	0.0	0.0
Q96BK5	2.0	0.0	1.0	2.0	5078	1.0	0.2	766.2	341558	5191644	3768.0	0.0
Q96BE0	1.0	0.0	1.0	1.0	4354	1.0	0.2	71153333	318411	0.0	0.0	0.0
Q96BD8	1.0	0.0	1.0	1.0	3218	1.0	0.2	74993333	334301	0.0	0.0	0.0
Q96B97	2.0	0.0	1.0	2.0	4403	1.0	0.2	727.7	323529	114914562	16942.0	0.0
Q96AZ1	25.0	0.56839	4.0	6.0	15187	1.0	0.25	94641667	394843	1536085895	830506.0	0.4
Q96AT1	1.0	0.0	1.0	1.0	3961	1.0	0.2	79661667	350306	0.0	0.0	0.0
Q96AP0	0.0	0.0	1.0	1.0	4261	1.0	0.25	771.75	344576	0.0	0.0	0.0
Q96AG4	1.0	0.0	1.0	1.0	3.32	1.0	0.2	79661667	350306	0.0	0.0	0.0
Q96AE4	2.0	0.0	1.0	2.0	4675	1.0	0.2	764.7	338503	73736623	30036.0	0.0
Q96AC1	0.0	0.0	1.0	1.0	3167	1.0	0.25	771.75	344576	0.0	0.0	0.0
Q96A57	2.0	0.0	1.0	2.0	5678	1.0	0.2	85086667	37055	140197732	40990.0	0.0
Q96A35	2.0	0.30779	2.0	3.0	11921	1.0	0.25	91808333	389381	162546976	200172.0	0.33333
Q96A33	1.0	0.0	1.0	1.0	3352	1.0	0.2	79661667	350306	0.0	0.0	0.0
Q96A23	1.0	0.0	1.0	1.0	2339	1.0	0.2	739.85	331283	0.0	0.0	0.0
Q969T9	1.0	0.0	1.0	1.0	3401	1.0	0.25	75933333	337624	0.0	0.0	0.0
Q969T3	1.0	0.0	1.0	1.0	3102	1.0	0.2	74993333	334301	0.0	0.0	0.0
Q969S9	1.0	0.0	1.0	1.0	3214	1.0	0.2	74761667	335561	0.0	0.0	0.0
Q969R5	24.0	0.56839	4.0	4.0	12087	1.0	0.25	807.75	350344	0.0	0.0	1.0
Q969Q1	0.0	0.30779	2.0	2.0	5147	1.0	0.25	827.25	35508	0.0	0.0	1.0
Q969Q0	2.0	0.30779	2.0	2.0	7321	1.0	0.2	79478333	352979	0.0	0.0	1.0
Q969P0	4.0	0.30898	3.0	5.0	13703	1.0	0.25	971.5	405959	461917057	423646.0	0.2
Q969M3	1.0	0.0	1.0	1.0	3946	1.0	0.2	71153333	318411	0.0	0.0	0.0
Q969J2	1.0	0.0	1.0	1.0	3138	1.0	0.2	79661667	350306	0.0	0.0	0.0
Q969H0	1.0	0.0	1.0	1.0	4528	1.0	0.25	75416667	333117	0.0	0.0	0.0
Q969G5	1.0	0.0	1.0	1.0	4056	1.0	0.2	74761667	335561	0.0	0.0	0.0
Q93034	34.0	0.52304	6.0	10.0	24492	1.0	0.25	103991667	427196	1787700865	1144292.0	0.24444
Q93009	0.0	0.30779	2.0	2.0	7823	1.0	0.2	88686667	378037	0.0	0.0	1.0
Q93008	1.0	0.0	1.0	1.0	3634	1.0	0.25	75016667	334263	0.0	0.0	0.0
Q92993	3.0	0.0	1.0	3.0	7569	1.0	0.25	965.75	411039	388178243	289410.0	0.0
Q92917	1.0	0.0	1.0	1.0	3632	1.0	0.2	79661667	350306	0.0	0.0	0.0
Q92905	60.0	0.3321	13.0	17.0	36142	1.0	0.25	1222.0	477884	6605884583	4548900.0	0.19118
Q92901	8.0	0.37893	4.0	4.0	13511	1.0	0.25	83133333	362108	19549774	17550.0	0.66667
Q92900	1.0	0.0	1.0	1.0	4046	1.0	0.2	77103333	343927	0.0	0.0	0.0
Q92882	0.0	0.0	1.0	1.0	4509	1.0	0.25	771.75	344576	0.0	0.0	0.0
Q92878	1.0	0.0	1.0	1.0	3405	1.0	0.2	79661667	350306	0.0	0.0	0.0
Q92876	1.0	0.0	1.0	1.0	3.48	1.0	0.2	74993333	334301	0.0	0.0	0.0
Q92858	2.0	0.0	1.0	2.0	4967	1.0	0.2	82186667	361459	7713142	35640.0	0.0
Q92841	0.0	0.0	1.0	1.0	5.52	1.0	0.25	813.0	351872	0.0	0.0	0.0
Q92802	1.0	0.0	1.0	1.0	2952	1.0	0.2	69178333	311841	0.0	0.0	0.0
Q92754	1.0	0.0	1.0	1.0	4.33	1.0	0.25	75933333	337624	0.0	0.0	0.0
Q92731	27.0	0.56839	4.0	7.0	19381	1.0	0.25	97183333	408365	9442299	804346.0	0.33333
Q92696	0.0	0.0	1.0	1.0	3405	1.0	0.25	771.75	344576	0.0	0.0	0.0
Q92688	1.0	0.0	1.0	1.0	5085	1.0	0.2	81836667	359664	0.0	0.0	0.0
Q92665	1.0	0.0	1.0	2.0	7494	1.0	0.25	89991667	384721	78824344	115086.0	0.0
Q92636	24.0	0.56839	4.0	4.0	14689	1.0	0.25	807.75	350344	0.0	0.0	1.0
Q92630	1.0	0.0	1.0	1.0	3717	1.0	0.2	764.6	341864	0.0	0.0	0.0
Q92628	1.0	0.0	1.0	1.0	2918	1.0	0.2	75036667	338961	0.0	0.0	0.0
Q92620	2.0	0.0	1.0	2.0	5485	1.0	0.25	861.25	374866	94429744	33718.0	0.0
Q92597	0.0	0.30779	2.0	2.0	7573	1.0	0.25	85191667	372269	0.0	0.0	1.0
Q92567	1.0	0.0	1.0	1.0	2014	1.0	0.16667	67966667	306761	0.0	0.0	0.0
Q92552	1.0	0.0	1.0	2.0	6525	1.0	0.25	89991667	384721	78824344	115086.0	0.0
Q92542	2.0	0.0	1.0	2.0	6696	1.0	0.25	78216667	347059	23571401	13862.0	0.0
Q92541	1.0	0.0	1.0	1.0	2742	1.0	0.2	79661667	350306	0.0	0.0	0.0
Q92526	24.0	0.56839	4.0	4.0	17188	1.0	0.25	807.75	350344	0.0	0.0	1.0
Q92522	1.0	0.0	1.0	1.0	4033	1.0	0.2	81836667	359664	0.0	0.0	0.0
Q92519	0.0	0.0	1.0	1.0	3391	1.0	0.25	813.0	351872	0.0	0.0	0.0
Q92466	24.0	0.56839	4.0	5.0	16851	1.0	0.25	93241667	390527	376972141	669492.0	0.6
Q92187	1.0	0.0	1.0	1.0	2954	1.0	0.2	74993333	334301	0.0	0.0	0.0
Q91YN9	1.0	0.0	1.0	1.0	3657	1.0	0.25	745.0	331016	0.0	0.0	0.0
Q91YK2	1.0	0.0	1.0	1.0	3.82	1.0	0.2	81836667	359664	0.0	0.0	0.0
Q8ZJ07	1.0	0.0	1.0	1.0	1149	1.0	0.2	661.7	297059	0.0	0.0	0.0
Q8ZG09	1.0	0.0	1.0	1.0	1427	1.0	0.2	661.7	297059	0.0	0.0	0.0
Q8ZDA6	1.0	0.0	1.0	1.0	1702	1.0	0.2	661.7	297059	0.0	0.0	0.0
Q8WZ79	1.0	0.0	1.0	1.0	3402	1.0	0.2	74993333	334301	0.0	0.0	0.0
Q8WZ74	6.0	0.46346	3.0	3.0	9423	1.0	0.25	78316667	341673	0.0	0.0	1.0
Q8WZ42	1.0	0.0	1.0	1.0	3.74	1.0	0.25	745.0	331016	0.0	0.0	0.0
Q8WYQ5	1.0	0.0	1.0	1.0	5172	1.0	0.2	81836667	359664	0.0	0.0	0.0
Q8WYP5	1.0	0.0	1.0	1.0	3796	1.0	0.2	79661667	350306	0.0	0.0	0.0
Q8WYB5	1.0	0.0	1.0	1.0	1376	1.0	0.16667	65931667	299542	0.0	0.0	0.0
Q8WY36	1.0	0.0	1.0	1.0	3114	1.0	0.2	739.85	331283	0.0	0.0	0.0
Q8WXK4	1.0	0.0	1.0	1.0	4106	1.0	0.2	74761667	335561	0.0	0.0	0.0
Q8WXK1	0.0	0.0	1.0	1.0	3922	1.0	0.25	771.75	344576	0.0	0.0	0.0
Q8WXJ9	1.0	0.0	1.0	1.0	3733	1.0	0.2	74761667	335561	0.0	0.0	0.0
Q8WXI3	1.0	0.0	1.0	1.0	3297	1.0	0.2	74761667	335561	0.0	0.0	0.0
Q8WXG9	1.0	0.0	1.0	1.0	2548	1.0	0.2	75036667	338961	0.0	0.0	0.0
Q8WXF0	1.0	0.0	1.0	1.0	3813	1.0	0.2	764.6	341864	0.0	0.0	0.0
Q8WXA9	1.0	0.0	1.0	1.0	4383	1.0	0.2	81836667	359664	0.0	0.0	0.0
Q8WWY8	1.0	0.0	1.0	1.0	3152	1.0	0.2	74993333	334301	0.0	0.0	0.0
Q8WWV3	0.0	0.0	1.0	1.0	4137	1.0	0.25	813.0	351872	0.0	0.0	0.0
Q8WWR8	0.0	0.0	1.0	1.0	4532	1.0	0.25	813.0	351872	0.0	0.0	0.0
Q8WWI1	1.0	0.0	1.0	1.0	2284	1.0	0.2	69811667	317876	0.0	0.0	0.0
Q8WWB7	1.0	0.0	1.0	1.0	3451	1.0	0.2	74993333	334301	0.0	0.0	0.0
Q8WW59	0.0	0.0	1.0	1.0	4592	1.0	0.25	813.0	351872	0.0	0.0	0.0
Q8WW22	2.0	0.30779	2.0	2.0	7138	1.0	0.25	765.5	335638	0.0	0.0	1.0
Q8WW12	1.0	0.0	1.0	1.0	3665	1.0	0.2	79661667	350306	0.0	0.0	0.0
Q8WVZ9	1.0	0.0	1.0	1.0	2265	1.0	0.16667	67966667	306761	0.0	0.0	0.0
Q8WVV9	1.0	0.0	1.0	1.0	2968	1.0	0.2	744.2	332468	0.0	0.0	0.0
Q8WVM8	1.0	0.0	1.0	1.0	3.03	1.0	0.2	79661667	350306	0.0	0.0	0.0
Q8WVM0	0.0	0.0	1.0	1.0	4697	1.0	0.25	813.0	351872	0.0	0.0	0.0
Q8WV74	0.0	0.0	1.0	1.0	3635	1.0	0.25	813.0	351872	0.0	0.0	0.0
Q8WV16	1.0	0.0	1.0	2.0	7908	1.0	0.25	887.25	375821	114842141	201118.0	0.0
Q8WUX9	1.0	0.0	1.0	1.0	3054	1.0	0.2	74761667	335561	0.0	0.0	0.0
Q8WUT9	0.0	0.0	1.0	1.0	3981	1.0	0.25	813.0	351872	0.0	0.0	0.0
Q8WUQ7	1.0	0.0	1.0	1.0	3848	1.0	0.2	79661667	350306	0.0	0.0	0.0
Q8WUM0	1.0	0.0	1.0	1.0	4518	1.0	0.2	79661667	350306	0.0	0.0	0.0
Q8WUA2	1.0	0.0	1.0	1.0	3961	1.0	0.2	79661667	350306	0.0	0.0	0.0
Q8WU90	1.0	0.0	1.0	1.0	4658	1.0	0.2	81836667	359664	0.0	0.0	0.0
Q8WTT2	1.0	0.0	1.0	1.0	3557	1.0	0.2	739.85	331283	0.0	0.0	0.0
Q8VDD5	1.0	0.0	1.0	1.0	3544	1.0	0.2	77103333	343927	0.0	0.0	0.0
Q8VD62	1.0	0.0	1.0	1.0	3276	1.0	0.2	69178333	311841	0.0	0.0	0.0
Q8TF76	1.0	0.0	1.0	1.0	3795	1.0	0.2	75036667	338961	0.0	0.0	0.0
Q8TF42	24.0	0.56839	4.0	4.0	13483	1.0	0.25	807.75	350344	0.0	0.0	1.0
Q8TEW0	0.0	0.0	1.0	1.0	4167	1.0	0.25	813.0	351872	0.0	0.0	0.0
Q8TES7	1.0	0.0	1.0	1.0	1286	1.0	0.2	661.7	297059	0.0	0.0	0.0
Q8TEB1	6.0	0.46346	3.0	3.0	10141	1.0	0.25	78316667	341673	0.0	0.0	1.0
Q8TDW7	1.0	0.0	1.0	1.0	2798	1.0	0.2	75036667	338961	0.0	0.0	0.0
Q8TDR0	1.0	0.0	1.0	1.0	2966	1.0	0.2	764.6	341864	0.0	0.0	0.0
Q8TDN6	0.0	0.51861	5.0	5.0	14686	1.0	0.2	89678333	382429	16317421	14846.0	0.8
Q8TDD1	1.0	0.0	1.0	1.0	3701	1.0	0.2	79661667	350306	0.0	0.0	0.0
Q8TD10	1.0	0.0	1.0	1.0	5081	1.0	0.25	75416667	333117	0.0	0.0	0.0
Q8TD08	1.0	0.0	1.0	1.0	4031	1.0	0.25	75416667	333117	0.0	0.0	0.0
Q8TCT1	24.0	0.56839	4.0	5.0	15054	1.0	0.25	93241667	390527	376972141	669492.0	0.6
Q8TCS8	1.0	0.0	1.0	2.0	9199	1.0	0.25	94733333	400382	206486549	232894.0	0.0
Q8TCJ0	10.0	0.37893	4.0	6.0	18286	1.0	0.25	97991667	408365	626363078	695748.0	0.26667
Q8TCC3	1.0	0.0	1.0	1.0	4.22	1.0	0.2	77103333	343927	0.0	0.0	0.0
Q8TCB7	2.0	0.30779	2.0	2.0	6282	1.0	0.25	776.5	341482	0.0	0.0	1.0
Q8TC44	1.0	0.0	1.0	1.0	3686	1.0	0.25	75416667	333117	0.0	0.0	0.0
Q8TBY0	1.0	0.0	1.0	1.0	3821	1.0	0.2	81836667	359664	0.0	0.0	0.0
Q8TBK6	1.0	0.0	1.0	1.0	2807	1.0	0.2	744.2	332468	0.0	0.0	0.0
Q8TBB1	1.0	0.0	1.0	1.0	3096	1.0	0.2	69178333	311841	0.0	0.0	0.0
Q8TAT6	1.0	0.0	1.0	1.0	3645	1.0	0.2	79661667	350306	0.0	0.0	0.0
Q8TAP6	1.0	0.0	1.0	1.0	3464	1.0	0.2	74993333	334301	0.0	0.0	0.0
Q8R5L1	1.0	0.0	1.0	1.0	3326	1.0	0.2	71153333	318411	0.0	0.0	0.0
Q8R5C5	6.0	0.46346	3.0	3.0	9909	1.0	0.25	78316667	341673	0.0	0.0	1.0
Q8QXP6	1.0	0.0	1.0	1.0	3711	1.0	0.25	76241667	343965	0.0	0.0	0.0
Q8NI36	1.0	0.0	1.0	1.0	3682	1.0	0.2	739.85	331283	0.0	0.0	0.0
Q8NHY2	24.0	0.56839	4.0	4.0	12925	1.0	0.25	807.75	350344	0.0	0.0	1.0
Q8NHV4	24.0	0.56839	4.0	4.0	11063	1.0	0.25	807.75	350344	0.0	0.0	1.0
Q8NHQ1	0.0	0.0	1.0	1.0	5.18	1.0	0.25	813.0	351872	0.0	0.0	0.0
Q8NG31	0.0	0.0	1.0	1.0	4248	1.0	0.25	771.75	344576	0.0	0.0	0.0
Q8NFW8	1.0	0.0	1.0	1.0	4258	1.0	0.2	79661667	350306	0.0	0.0	0.0
Q8NFH5	1.0	0.0	1.0	1.0	3941	1.0	0.2	79661667	350306	0.0	0.0	0.0
Q8NFH4	1.0	0.0	1.0	1.0	3012	1.0	0.2	79661667	350306	0.0	0.0	0.0
Q8NFH3	3.0	0.30779	2.0	3.0	8561	1.0	0.25	89916667	384874	256063625	249412.0	0.33333
Q8NFG4	1.0	0.0	1.0	1.0	5116	1.0	0.25	75933333	337624	0.0	0.0	0.0
Q8NFF5	0.0	0.0	1.0	1.0	5517	1.0	0.25	813.0	351872	0.0	0.0	0.0
Q8NF91	1.0	0.0	1.0	1.0	2774	1.0	0.2	79661667	350306	0.0	0.0	0.0
Q8NES3	2.0	0.30779	2.0	2.0	7.75	1.0	0.25	776.5	341482	0.0	0.0	1.0
Q8NEJ9	1.0	0.0	1.0	1.0	3688	1.0	0.2	739.85	331283	0.0	0.0	0.0
Q8NE63	1.0	0.0	1.0	1.0	1327	1.0	0.2	661.7	297059	0.0	0.0	0.0
Q8NDZ2	1.0	0.0	1.0	1.0	3958	1.0	0.2	74993333	334301	0.0	0.0	0.0
Q8NDC0	1.0	0.0	1.0	1.0	2726	1.0	0.16667	67966667	306761	0.0	0.0	0.0
Q8ND82	1.0	0.0	1.0	1.0	3943	1.0	0.2	79661667	350306	0.0	0.0	0.0
Q8NCQ5	0.0	0.0	1.0	1.0	5116	1.0	0.25	813.0	351872	0.0	0.0	0.0
Q8NCN5	0.0	0.0	1.0	1.0	4529	1.0	0.25	813.0	351872	0.0	0.0	0.0
Q8NCL4	0.0	0.0	1.0	1.0	2652	1.0	0.25	74241667	335714	0.0	0.0	0.0
Q8NC56	1.0	0.0	1.0	1.0	3721	1.0	0.2	79661667	350306	0.0	0.0	0.0
Q8NC51	2.0	0.0	1.0	2.0	7735	1.0	0.2	85378333	370397	51095601	63518.0	0.0
Q8NC44	1.0	0.0	1.0	1.0	2.92	1.0	0.2	71153333	318411	0.0	0.0	0.0
Q8NBT0	24.0	0.56839	4.0	4.0	13076	1.0	0.25	807.75	350344	0.0	0.0	1.0
Q8NBP7	1.0	0.0	1.0	1.0	4384	1.0	0.2	75036667	338961	0.0	0.0	0.0
Q8NBJ5	0.0	0.0	1.0	1.0	5095	1.0	0.25	813.0	351872	0.0	0.0	0.0
Q8NB37	1.0	0.0	1.0	1.0	2372	1.0	0.2	74993333	334301	0.0	0.0	0.0
Q8NB14	1.0	0.0	1.0	1.0	3628	1.0	0.2	764.6	341864	0.0	0.0	0.0
Q8NAV1	1.0	0.0	1.0	1.0	4193	1.0	0.2	79661667	350306	0.0	0.0	0.0
Q8N9T8	1.0	0.0	1.0	1.0	3464	1.0	0.2	77103333	343927	0.0	0.0	0.0
Q8N983	0.0	0.0	1.0	1.0	4346	1.0	0.25	813.0	351872	0.0	0.0	0.0
Q8N8W4	1.0	0.0	1.0	1.0	5341	1.0	0.25	75416667	333117	0.0	0.0	0.0
Q8N8M0	1.0	0.0	1.0	1.0	4067	1.0	0.25	745.0	331016	0.0	0.0	0.0
Q8N8A6	1.0	0.0	1.0	1.0	3.27	1.0	0.2	739.85	331283	0.0	0.0	0.0
Q8N766	1.0	0.0	1.0	1.0	3652	1.0	0.2	79661667	350306	0.0	0.0	0.0
Q8N726	1.0	0.30779	2.0	3.0	9509	1.0	0.25	96933333	409015	281415034	176922.0	0.33333
Q8N6T7	4.0	0.0	1.0	4.0	12815	1.0	0.25	1001.5	421772	823007089	451924.0	0.0
Q8N6N3	1.0	0.0	1.0	1.0	3.71	1.0	0.2	79661667	350306	0.0	0.0	0.0
Q8N6M6	1.0	0.0	1.0	1.0	3052	1.0	0.2	74993333	334301	0.0	0.0	0.0
Q8N6K7	0.0	0.0	1.0	1.0	3617	1.0	0.25	813.0	351872	0.0	0.0	0.0
Q8N5S1	0.0	0.0	1.0	1.0	3939	1.0	0.25	813.0	351872	0.0	0.0	0.0
Q8N5P1	1.0	0.0	1.0	1.0	2863	1.0	0.2	764.6	341864	0.0	0.0	0.0
Q8N5N7	0.0	0.0	1.0	1.0	3902	1.0	0.25	813.0	351872	0.0	0.0	0.0
Q8N5M1	1.0	0.0	1.0	2.0	6728	1.0	0.25	84241667	360848	52689272	69666.0	0.0
Q8N5K1	1.0	0.0	1.0	1.0	4.31	1.0	0.2	79661667	350306	0.0	0.0	0.0
Q8N5D0	24.0	0.56839	4.0	4.0	13564	1.0	0.25	807.75	350344	0.0	0.0	1.0
Q8N5C6	1.0	0.0	1.0	1.0	3923	1.0	0.2	739.85	331283	0.0	0.0	0.0
Q8N4U5	1.0	0.0	1.0	1.0	3463	1.0	0.2	74993333	334301	0.0	0.0	0.0
Q8N448	1.0	0.0	1.0	1.0	4368	1.0	0.25	75416667	333117	0.0	0.0	0.0
Q8N3Z6	1.0	0.0	1.0	1.0	4061	1.0	0.2	75036667	338961	0.0	0.0	0.0
Q8N3Z3	0.0	0.0	1.0	1.0	4181	1.0	0.25	813.0	351872	0.0	0.0	0.0
Q8N3Y1	6.0	0.46346	3.0	3.0	9869	1.0	0.25	791.5	344843	0.0	0.0	1.0
Q8N344	1.0	0.0	1.0	1.0	3.25	1.0	0.2	74993333	334301	0.0	0.0	0.0
Q8N335	0.0	0.30779	2.0	2.0	6125	1.0	0.25	78433333	347403	0.0	0.0	1.0
Q8N307	2.0	0.0	1.0	2.0	5046	1.0	0.2	82186667	361459	7713142	35640.0	0.0
Q8N2W9	0.0	0.0	1.0	1.0	3029	1.0	0.25	74241667	335714	0.0	0.0	0.0
Q8N2N9	0.0	0.0	1.0	1.0	4408	1.0	0.25	771.75	344576	0.0	0.0	0.0
Q8N2G4	1.0	0.0	1.0	1.0	3559	1.0	0.2	74993333	334301	0.0	0.0	0.0
Q8N1V2	2.0	0.30779	2.0	2.0	8.21	1.0	0.25	767.0	338044	0.0	0.0	1.0
Q8N1G2	1.0	0.0	1.0	1.0	3757	1.0	0.2	79661667	350306	0.0	0.0	0.0
Q8N183	0.0	0.0	1.0	1.0	3382	1.0	0.25	813.0	351872	0.0	0.0	0.0
Q8N163	0.0	0.0	1.0	1.0	3654	1.0	0.25	813.0	351872	0.0	0.0	0.0
Q8N122	1.0	0.0	1.0	1.0	5738	1.0	0.25	75933333	337624	0.0	0.0	0.0
Q8N0Z8	0.0	0.0	1.0	1.0	4045	1.0	0.25	813.0	351872	0.0	0.0	0.0
Q8N0Z6	1.0	0.0	1.0	1.0	3147	1.0	0.2	74993333	334301	0.0	0.0	0.0
Q8N0X7	1.0	0.0	1.0	2.0	7659	1.0	0.25	94733333	400382	206486549	232894.0	0.0
Q8N0S2	1.0	0.0	1.0	1.0	2967	1.0	0.2	79661667	350306	0.0	0.0	0.0
Q8JPQ9	2.0	0.30779	2.0	3.0	10.99	1.0	0.25	90333333	381169	181550401	339018.0	0.33333
Q8IZU0	1.0	0.0	1.0	1.0	3671	1.0	0.2	74761667	335561	0.0	0.0	0.0
Q8IZH2	1.0	0.0	1.0	2.0	2517	1.0	0.25	75858333	340718	123849932	10460.0	0.0
Q8IYT4	2.0	0.0	1.0	2.0	5853	1.0	0.2	87403333	377426	367547938	113688.0	0.0
Q8IYQ7	0.0	0.0	1.0	1.0	5409	1.0	0.25	813.0	351872	0.0	0.0	0.0
Q8IYM1	1.0	0.0	1.0	1.0	3897	1.0	0.25	75933333	337624	0.0	0.0	0.0
Q8IYD2	6.0	0.46346	3.0	3.0	12761	1.0	0.25	799.75	348587	0.0	0.0	1.0
Q8IYB8	0.0	0.0	1.0	1.0	4166	1.0	0.25	813.0	351872	0.0	0.0	0.0
Q8IYB3	0.0	0.30898	3.0	3.0	10.02	1.0	0.2	90486667	382086	208509159	61462.0	0.66667
Q8IY92	1.0	0.0	1.0	1.0	1648	1.0	0.2	69811667	317876	0.0	0.0	0.0
Q8IY81	0.0	0.47366	4.0	4.0	11859	1.0	0.2	888.95	38071	1116229	11182.0	0.83333
Q8IY57	1.0	0.0	1.0	1.0	3115	1.0	0.2	744.2	332468	0.0	0.0	0.0
Q8IXW5	1.0	0.0	1.0	1.0	4153	1.0	0.25	75016667	334263	0.0	0.0	0.0
Q8IXV7	1.0	0.0	1.0	1.0	3258	1.0	0.25	75933333	337624	0.0	0.0	0.0
Q8IXQ9	2.0	0.30779	2.0	3.0	8662	1.0	0.25	89691667	37796	21019098	368120.0	0.33333
Q8IXM3	0.0	0.0	1.0	1.0	4818	1.0	0.25	813.0	351872	0.0	0.0	0.0
Q8IXL7	0.0	0.0	1.0	1.0	2973	1.0	0.25	771.75	344576	0.0	0.0	0.0
Q8IXK0	1.0	0.0	1.0	1.0	4785	1.0	0.2	764.6	341864	0.0	0.0	0.0
Q8IXJ6	1.0	0.0	1.0	1.0	2471	1.0	0.2	74993333	334301	0.0	0.0	0.0
Q8IX18	1.0	0.0	1.0	1.0	2727	1.0	0.2	79661667	350306	0.0	0.0	0.0
Q8IX06	1.0	0.0	1.0	1.0	3429	1.0	0.2	744.2	332468	0.0	0.0	0.0
Q8IWZ8	1.0	0.0	1.0	1.0	3466	1.0	0.2	79661667	350306	0.0	0.0	0.0
Q8IWL3	1.0	0.0	1.0	1.0	2953	1.0	0.16667	67966667	306761	0.0	0.0	0.0
Q8IVW6	1.0	0.0	1.0	1.0	2756	1.0	0.2	79661667	350306	0.0	0.0	0.0
Q8IVT5	1.0	0.0	1.0	1.0	1673	1.0	0.2	69811667	317876	0.0	0.0	0.0
Q8IVP5	1.0	0.0	1.0	1.0	4239	1.0	0.2	74761667	335561	0.0	0.0	0.0
Q8IVH8	1.0	0.0	1.0	1.0	3065	1.0	0.2	744.2	332468	0.0	0.0	0.0
Q8IV20	1.0	0.0	1.0	1.0	4583	1.0	0.2	79661667	350306	0.0	0.0	0.0
Q8IV13	1.0	0.0	1.0	1.0	2767	1.0	0.2	74993333	334301	0.0	0.0	0.0
Q8IUQ4	0.0	0.0	1.0	1.0	4393	1.0	0.25	771.75	344576	0.0	0.0	0.0
Q8IUH5	1.0	0.0	1.0	1.0	1901	1.0	0.2	670.7	30615	0.0	0.0	0.0
Q8IUF8	1.0	0.0	1.0	1.0	3698	1.0	0.2	739.85	331283	0.0	0.0	0.0
Q8IUC2	1.0	0.0	1.0	1.0	2531	1.0	0.16667	67966667	306761	0.0	0.0	0.0
Q8IU85	1.0	0.0	1.0	1.0	4203	1.0	0.2	74761667	335561	0.0	0.0	0.0
Q8D1P4	1.0	0.0	1.0	1.0	1176	1.0	0.2	661.7	297059	0.0	0.0	0.0
Q8D0R9	1.0	0.0	1.0	1.0	1511	1.0	0.2	661.7	297059	0.0	0.0	0.0
Q8D0R8	1.0	0.0	1.0	1.0	5.68	1.0	0.2	81836667	359664	0.0	0.0	0.0
Q8D0D4	1.0	0.0	1.0	1.0	2344	1.0	0.16667	67966667	306761	0.0	0.0	0.0
Q8CZT2	1.0	0.0	1.0	1.0	2.95	1.0	0.2	744.2	332468	0.0	0.0	0.0
Q8CZQ9	1.0	0.0	1.0	1.0	4738	1.0	0.2	81836667	359664	0.0	0.0	0.0
Q8C9M2	1.0	0.0	1.0	1.0	2.54	1.0	0.2	69178333	311841	0.0	0.0	0.0
Q8BT07	1.0	0.0	1.0	1.0	3348	1.0	0.2	744.2	332468	0.0	0.0	0.0
Q8BL74	1.0	0.0	1.0	1.0	3847	1.0	0.2	75036667	338961	0.0	0.0	0.0
Q8BI72	0.0	0.0	1.0	1.0	4724	1.0	0.25	813.0	351872	0.0	0.0	0.0
Q8BH57	24.0	0.56839	4.0	4.0	13467	1.0	0.25	807.75	350344	0.0	0.0	1.0
Q8BGT0	2.0	0.30779	2.0	2.0	7589	1.0	0.25	77416667	339687	0.0	0.0	1.0
Q8BGH2	24.0	0.56839	4.0	4.0	13085	1.0	0.25	807.75	350344	0.0	0.0	1.0
Q8AZK7	2.0	0.30779	2.0	5.0	14757	1.0	0.25	1025.5	423568	812104322	819774.0	0.1
Q8AZJ3	1.0	0.0	1.0	1.0	1.43	1.0	0.2	661.7	297059	0.0	0.0	0.0
Q86YD3	1.0	0.0	1.0	1.0	3682	1.0	0.2	74993333	334301	0.0	0.0	0.0
Q86Y13	1.0	0.0	1.0	1.0	2349	1.0	0.16667	67966667	306761	0.0	0.0	0.0
Q86Y07	2.0	0.0	1.0	2.0	7349	1.0	0.25	871.0	375668	113651645	115588.0	0.0
Q86XR8	2.0	0.0	1.0	2.0	4342	1.0	0.2	762.7	339496	99927062	18788.0	0.0
Q86XP3	1.0	0.0	1.0	1.0	3748	1.0	0.2	79661667	350306	0.0	0.0	0.0
Q86XK7	1.0	0.0	1.0	1.0	2924	1.0	0.2	74993333	334301	0.0	0.0	0.0
Q86XA9	1.0	0.0	1.0	1.0	3083	1.0	0.2	69178333	311841	0.0	0.0	0.0
Q86XA0	2.0	0.0	1.0	2.0	4817	1.0	0.25	76516667	336937	45949808	12372.0	0.0
Q86X76	1.0	0.0	1.0	1.0	3033	1.0	0.2	74993333	334301	0.0	0.0	0.0
Q86X55	0.0	0.0	1.0	1.0	2685	1.0	0.25	74241667	335714	0.0	0.0	0.0
Q86X40	1.0	0.0	1.0	2.0	7548	1.0	0.25	89266667	379985	100072901	163472.0	0.0
Q86WA6	0.0	0.0	1.0	1.0	4527	1.0	0.25	813.0	351872	0.0	0.0	0.0
Q86W56	0.0	0.0	1.0	1.0	5496	1.0	0.25	813.0	351872	0.0	0.0	0.0
Q86VZ2	24.0	0.56839	4.0	4.0	12992	1.0	0.25	807.75	350344	0.0	0.0	1.0
Q86VP6	31.0	0.47733	9.0	14.0	31.99	1.0	0.25	1164.25	46207	4619519074	3078856.0	0.23077
Q86VM9	24.0	0.51223	7.0	7.0	19403	1.0	0.2	911.95	385752	61683513	44542.0	0.66667
Q86V97	1.0	0.0	1.0	1.0	4721	1.0	0.2	79661667	350306	0.0	0.0	0.0
Q86V81	2.0	0.0	1.0	2.0	4989	1.0	0.2	84528333	370015	108798013	20602.0	0.0
Q86UY8	0.0	0.0	1.0	1.0	5345	1.0	0.25	813.0	351872	0.0	0.0	0.0
Q86UT6	1.0	0.0	1.0	1.0	5134	1.0	0.2	74761667	335561	0.0	0.0	0.0
Q86UQ8	1.0	0.0	1.0	1.0	3907	1.0	0.2	81836667	359664	0.0	0.0	0.0
Q86UE4	1.0	0.0	1.0	1.0	3.23	1.0	0.2	79661667	350306	0.0	0.0	0.0
Q86U42	0.0	0.0	1.0	1.0	3035	1.0	0.25	771.75	344576	0.0	0.0	0.0
Q86U38	1.0	0.0	1.0	1.0	4229	1.0	0.2	81836667	359664	0.0	0.0	0.0
Q86U06	1.0	0.0	1.0	1.0	3132	1.0	0.2	74993333	334301	0.0	0.0	0.0
Q86TX2	0.0	0.0	1.0	1.0	5554	1.0	0.25	813.0	351872	0.0	0.0	0.0
Q86TI4	24.0	0.56839	4.0	4.0	14058	1.0	0.25	807.75	350344	0.0	0.0	1.0
Q86SX6	1.0	0.0	1.0	2.0	6732	1.0	0.25	84241667	360848	52689272	69666.0	0.0
Q86SE9	6.0	0.46346	3.0	3.0	9847	1.0	0.25	79558333	347632	0.0	0.0	1.0
Q81YZ4	1.0	0.0	1.0	1.0	3512	1.0	0.2	79661667	350306	0.0	0.0	0.0
Q81YL5	0.0	0.0	1.0	1.0	2295	1.0	0.25	74241667	335714	0.0	0.0	0.0
Q81XI5	1.0	0.0	1.0	1.0	3246	1.0	0.2	79661667	350306	0.0	0.0	0.0
Q81X15	1.0	0.0	1.0	1.0	3106	1.0	0.2	79661667	350306	0.0	0.0	0.0
Q81W74	1.0	0.0	1.0	1.0	4186	1.0	0.25	75933333	337624	0.0	0.0	0.0
Q81VW1	1.0	0.0	1.0	1.0	1579	1.0	0.2	661.7	297059	0.0	0.0	0.0
Q81VV7	1.0	0.0	1.0	1.0	3272	1.0	0.2	744.2	332468	0.0	0.0	0.0
Q81UH9	1.0	0.0	1.0	1.0	3142	1.0	0.2	79661667	350306	0.0	0.0	0.0
Q81QL7	1.0	0.0	1.0	1.0	3406	1.0	0.25	75416667	333117	0.0	0.0	0.0
Q81QB6	0.0	0.0	1.0	1.0	3085	1.0	0.25	813.0	351872	0.0	0.0	0.0
Q81NA2	0.0	0.0	1.0	1.0	2326	1.0	0.25	74241667	335714	0.0	0.0	0.0
Q81N05	0.0	0.0	1.0	1.0	3.89	1.0	0.25	813.0	351872	0.0	0.0	0.0
Q81MH8	1.0	0.0	1.0	1.0	4147	1.0	0.2	81836667	359664	0.0	0.0	0.0
Q81LD0	0.0	0.0	1.0	1.0	3573	1.0	0.25	813.0	351872	0.0	0.0	0.0
Q81KT8	1.0	0.0	1.0	1.0	3467	1.0	0.2	79661667	350306	0.0	0.0	0.0
Q81KR5	1.0	0.0	1.0	1.0	1573	1.0	0.16667	67966667	306761	0.0	0.0	0.0
Q810S1	0.0	0.0	1.0	1.0	4361	1.0	0.25	813.0	351872	0.0	0.0	0.0
Q7Z7L7	1.0	0.0	1.0	1.0	2.66	1.0	0.2	69178333	311841	0.0	0.0	0.0
Q7Z7H8	0.0	0.0	1.0	1.0	5197	1.0	0.25	813.0	351872	0.0	0.0	0.0
Q7Z739	1.0	0.0	1.0	1.0	3767	1.0	0.2	79661667	350306	0.0	0.0	0.0
Q7Z6Z7	31.0	0.28529	6.0	13.0	30851	1.0	0.25	118066667	467838	4207755816	4255452.0	0.15385
Q7Z6Z6	1.0	0.0	1.0	1.0	3906	1.0	0.25	75416667	333117	0.0	0.0	0.0
Q7Z6K5	1.0	0.0	1.0	1.0	3017	1.0	0.2	79661667	350306	0.0	0.0	0.0
Q7Z6J8	1.0	0.0	1.0	1.0	3985	1.0	0.2	74993333	334301	0.0	0.0	0.0
Q7Z624	2.0	0.30779	2.0	2.0	8292	1.0	0.25	765.5	335638	0.0	0.0	1.0
Q7Z4W2	1.0	0.0	1.0	1.0	2713	1.0	0.2	74993333	334301	0.0	0.0	0.0
Q7Z4V5	0.0	0.30779	2.0	2.0	6203	1.0	0.2	88686667	378037	0.0	0.0	1.0
Q7Z4S6	24.0	0.56839	4.0	4.0	12496	1.0	0.25	807.75	350344	0.0	0.0	1.0
Q7Z4G4	0.0	0.0	1.0	1.0	4008	1.0	0.25	813.0	351872	0.0	0.0	0.0
Q7Z429	1.0	0.0	1.0	1.0	2673	1.0	0.16667	67966667	306761	0.0	0.0	0.0
Q7Z3S9	0.0	0.0	1.0	1.0	4332	1.0	0.25	813.0	351872	0.0	0.0	0.0
Q7Z2W9	0.0	0.0	1.0	1.0	3814	1.0	0.25	813.0	351872	0.0	0.0	0.0
Q7Z2W4	0.0	0.46346	3.0	3.0	10379	1.0	0.2	858.7	370741	0.0	0.0	1.0
Q7Z2T5	1.0	0.0	1.0	2.0	7264	1.0	0.25	885.0	378113	24190313	129814.0	0.0
Q7Z2E3	1.0	0.0	1.0	1.0	4414	1.0	0.2	81836667	359664	0.0	0.0	0.0
Q7TSI3	1.0	0.0	1.0	1.0	2146	1.0	0.16667	67966667	306761	0.0	0.0	0.0
Q7RTV0	1.0	0.0	1.0	1.0	4635	1.0	0.2	81836667	359664	0.0	0.0	0.0
Q7M739	1.0	0.0	1.0	1.0	2634	1.0	0.2	69178333	311841	0.0	0.0	0.0
Q7L5N1	3.0	0.46346	3.0	6.0	16115	1.0	0.25	100941667	423568	803503432	507976.0	0.2
Q7L592	0.0	0.0	1.0	1.0	4008	1.0	0.25	813.0	351872	0.0	0.0	0.0
Q7L576	1.0	0.0	1.0	1.0	4841	1.0	0.2	81836667	359664	0.0	0.0	0.0
Q7L3S4	1.0	0.0	1.0	1.0	4541	1.0	0.2	764.6	341864	0.0	0.0	0.0
Q7L2J0	1.0	0.0	1.0	1.0	4426	1.0	0.2	79661667	350306	0.0	0.0	0.0
Q7L2E3	0.0	0.30898	3.0	3.0	9726	1.0	0.2	90486667	382086	208509159	61462.0	0.66667
Q7L0Y3	1.0	0.0	1.0	2.0	8892	1.0	0.25	86683333	371543	83722632	85086.0	0.0
Q7L014	2.0	0.0	1.0	2.0	5988	1.0	0.2	82336667	357983	156245352	59388.0	0.0
Q7KZN9	3.0	0.0	1.0	3.0	7762	1.0	0.2	80053333	354393	63690846	34210.0	0.0
Q7KZF4	4.0	0.30898	3.0	3.0	7634	1.0	0.25	802.0	356303	2491532	1986.0	0.66667
Q7KZ85	1.0	0.0	1.0	1.0	5.66	1.0	0.2	81836667	359664	0.0	0.0	0.0
Q7CL18	1.0	0.0	1.0	1.0	4313	1.0	0.25	75016667	334263	0.0	0.0	0.0
Q7CJV9	1.0	0.0	1.0	1.0	1831	1.0	0.16667	67966667	306761	0.0	0.0	0.0
Q7CJ43	1.0	0.0	1.0	1.0	4322	1.0	0.25	75933333	337624	0.0	0.0	0.0
Q7CIP7	1.0	0.0	1.0	1.0	4485	1.0	0.2	81836667	359664	0.0	0.0	0.0
Q7CIG0	1.0	0.0	1.0	1.0	2279	1.0	0.16667	67966667	306761	0.0	0.0	0.0
Q7CIC2	1.0	0.0	1.0	1.0	3008	1.0	0.2	744.2	332468	0.0	0.0	0.0
Q7CG32	0.0	0.0	1.0	1.0	4136	1.0	0.25	813.0	351872	0.0	0.0	0.0
Q7CFV5	1.0	0.0	1.0	1.0	4394	1.0	0.2	81836667	359664	0.0	0.0	0.0
Q7CFQ3	1.0	0.0	1.0	1.0	4352	1.0	0.2	81836667	359664	0.0	0.0	0.0
Q7CFN3	0.0	0.0	1.0	1.0	4904	1.0	0.25	813.0	351872	0.0	0.0	0.0
Q7ARD3	1.0	0.0	1.0	1.0	1262	1.0	0.2	661.7	297059	0.0	0.0	0.0
Q79791	1.0	0.0	1.0	1.0	2952	1.0	0.2	69178333	311841	0.0	0.0	0.0
Q77M19	56.0	0.52304	6.0	12.0	31463	1.0	0.25	107233333	435371	2173220245	2339746.0	0.25758
Q76B58	1.0	0.0	1.0	1.0	2188	1.0	0.2	74993333	334301	0.0	0.0	0.0
Q72497	1.0	0.0	1.0	1.0	2421	1.0	0.2	69178333	311841	0.0	0.0	0.0
Q71UM5	6.0	0.46346	3.0	3.0	8707	1.0	0.25	81633333	358747	0.0	0.0	1.0
Q71U36	30.0	0.38039	6.0	9.0	26119	1.0	0.25	106191667	430519	1714641201	1758494.0	0.27778
Q71F23	2.0	0.30779	2.0	2.0	5276	1.0	0.2	77703333	345837	0.0	0.0	1.0
Q71DI3	1.0	0.0	1.0	1.0	3185	1.0	0.2	79661667	350306	0.0	0.0	0.0
Q70J99	1.0	0.0	1.0	1.0	3431	1.0	0.2	79661667	350306	0.0	0.0	0.0
Q70EK8	1.0	0.0	1.0	1.0	1626	1.0	0.2	670.7	30615	0.0	0.0	0.0
Q709F0	1.0	0.0	1.0	1.0	3746	1.0	0.2	79661667	350306	0.0	0.0	0.0
Q6ZWV7	8.0	0.37893	4.0	4.0	11016	1.0	0.2	822.2	359855	19615004	13280.0	0.66667
Q6ZW49	2.0	0.0	1.0	2.0	6163	1.0	0.25	790.5	352101	29434704	18790.0	0.0
Q6ZSG2	1.0	0.0	1.0	1.0	3703	1.0	0.2	74993333	334301	0.0	0.0	0.0
Q6ZRY4	2.0	0.0	1.0	2.0	4925	1.0	0.2	764.7	338503	73736623	30036.0	0.0
Q6ZRV2	1.0	0.0	1.0	1.0	2271	1.0	0.16667	67966667	306761	0.0	0.0	0.0
Q6ZNW5	0.0	0.0	1.0	1.0	3614	1.0	0.25	771.75	344576	0.0	0.0	0.0
Q6ZNC8	1.0	0.0	1.0	1.0	3799	1.0	0.2	71153333	318411	0.0	0.0	0.0
Q6ZN17	1.0	0.0	1.0	1.0	4684	1.0	0.2	77103333	343927	0.0	0.0	0.0
Q6YN16	0.0	0.0	1.0	1.0	3889	1.0	0.25	813.0	351872	0.0	0.0	0.0
Q6W2J9	1.0	0.0	1.0	2.0	9178	1.0	0.25	882.5	376471	6670826	137900.0	0.0
Q6VGS8	2.0	0.30779	2.0	2.0	6055	1.0	0.25	765.5	335638	0.0	0.0	1.0
Q6V0I7	1.0	0.0	1.0	1.0	3534	1.0	0.2	75036667	338961	0.0	0.0	0.0
Q6UY14	1.0	0.0	1.0	1.0	1349	1.0	0.2	661.7	297059	0.0	0.0	0.0
Q6UXN9	6.0	0.46346	3.0	3.0	11219	1.0	0.25	799.75	348587	0.0	0.0	1.0
Q6UXF1	1.0	0.0	1.0	1.0	2892	1.0	0.2	74993333	334301	0.0	0.0	0.0
Q6UX04	1.0	0.0	1.0	1.0	3516	1.0	0.2	79661667	350306	0.0	0.0	0.0
Q6UWN0	1.0	0.0	1.0	1.0	3558	1.0	0.2	74993333	334301	0.0	0.0	0.0
Q6UWJ1	1.0	0.0	1.0	1.0	3823	1.0	0.2	74993333	334301	0.0	0.0	0.0
Q6UB35	0.0	0.0	1.0	1.0	4399	1.0	0.25	813.0	351872	0.0	0.0	0.0
Q6RT24	1.0	0.0	1.0	1.0	3624	1.0	0.2	79661667	350306	0.0	0.0	0.0
Q6PKG0	1.0	0.0	1.0	1.0	4629	1.0	0.2	77103333	343927	0.0	0.0	0.0
Q6PJ61	1.0	0.0	1.0	1.0	4655	1.0	0.25	75016667	334263	0.0	0.0	0.0
Q6PIV2	1.0	0.0	1.0	1.0	1633	1.0	0.2	670.7	30615	0.0	0.0	0.0
Q6PI48	0.0	0.0	1.0	1.0	4.38	1.0	0.25	813.0	351872	0.0	0.0	0.0
Q6PFD9	1.0	0.0	1.0	1.0	4077	1.0	0.2	77103333	343927	0.0	0.0	0.0
Q6PEY2	2.0	0.30779	2.0	2.0	8234	1.0	0.25	78233333	342819	0.0	0.0	1.0
Q6PD62	1.0	0.0	1.0	1.0	4435	1.0	0.2	79661667	350306	0.0	0.0	0.0
Q6PCD5	24.0	0.56839	4.0	5.0	17537	1.0	0.25	93241667	390527	376972141	669492.0	0.6
Q6P6C2	1.0	0.0	1.0	1.0	3116	1.0	0.2	79661667	350306	0.0	0.0	0.0
Q6P6B1	1.0	0.0	1.0	1.0	2537	1.0	0.2	75786667	341558	0.0	0.0	0.0
Q6P5Z2	1.0	0.0	1.0	1.0	3004	1.0	0.2	69178333	311841	0.0	0.0	0.0
Q6P5F9	7.0	0.2842	4.0	5.0	12734	1.0	0.2	886.7	379526	438328792	194920.0	0.3
Q6P587	1.0	0.0	1.0	1.0	3521	1.0	0.2	744.2	332468	0.0	0.0	0.0
Q6P3X3	24.0	0.56839	4.0	4.0	14765	1.0	0.25	807.75	350344	0.0	0.0	1.0
Q6P2Q9	1.0	0.30779	2.0	3.0	8879	1.0	0.2	88936667	380405	156206826	135894.0	0.33333
Q6P2I3	0.0	0.0	1.0	1.0	3918	1.0	0.25	813.0	351872	0.0	0.0	0.0
Q6P1X6	0.0	0.0	1.0	1.0	3.79	1.0	0.25	813.0	351872	0.0	0.0	0.0
Q6P1L8	2.0	0.30779	2.0	3.0	11834	1.0	0.25	91466667	390183	154922706	154134.0	0.33333
Q6P1J9	7.0	0.46346	3.0	11.0	28665	1.0	0.25	1139.25	454927	3184230042	2926738.0	0.14545
Q6P087	0.0	0.0	1.0	1.0	5457	1.0	0.25	813.0	351872	0.0	0.0	0.0
Q6NXE6	24.0	0.56839	4.0	4.0	12723	1.0	0.25	807.75	350344	0.0	0.0	1.0
Q6NW34	2.0	0.30779	2.0	2.0	6081	1.0	0.2	77703333	345837	0.0	0.0	1.0
Q6NVY1	0.0	0.0	1.0	1.0	3136	1.0	0.25	813.0	351872	0.0	0.0	0.0
Q6NUS6	1.0	0.0	1.0	1.0	1463	1.0	0.2	670.7	30615	0.0	0.0	0.0
Q6NUN9	11.0	0.25931	5.0	9.0	22048	1.0	0.25	101683333	420588	989999033	1153086.0	0.19444
Q6NT76	1.0	0.0	1.0	1.0	4641	1.0	0.2	79661667	350306	0.0	0.0	0.0
Q6NSI4	1.0	0.0	1.0	1.0	3515	1.0	0.2	79661667	350306	0.0	0.0	0.0
Q6L8Q7	0.0	0.0	1.0	1.0	4117	1.0	0.25	813.0	351872	0.0	0.0	0.0
Q6K0P9	1.0	0.0	1.0	1.0	1903	1.0	0.2	69811667	317876	0.0	0.0	0.0
Q6IQ23	8.0	0.2148	9.0	11.0	28.9	1.0	0.25	118308333	464973	4438112323	3304328.0	0.18182
Q6IN85	0.0	0.0	1.0	1.0	3309	1.0	0.25	771.75	344576	0.0	0.0	0.0
Q6ICL3	0.0	0.30779	2.0	2.0	6.45	1.0	0.25	85208333	362911	0.0	0.0	1.0
Q6IA98	1.0	0.0	1.0	1.0	2838	1.0	0.2	74993333	334301	0.0	0.0	0.0
Q6GMV3	1.0	0.0	1.0	1.0	1.74	1.0	0.16667	67966667	306761	0.0	0.0	0.0
Q6EMK4	1.0	0.0	1.0	1.0	2957	1.0	0.2	74993333	334301	0.0	0.0	0.0
Q6EEV6	0.0	0.0	1.0	1.0	2587	1.0	0.25	74241667	335714	0.0	0.0	0.0
Q6DD88	1.0	0.0	1.0	1.0	4753	1.0	0.2	71153333	318411	0.0	0.0	0.0
Q6B8I1	1.0	0.0	1.0	1.0	2386	1.0	0.2	79661667	350306	0.0	0.0	0.0
Q6AHZ1	1.0	0.0	1.0	1.0	2143	1.0	0.2	670.7	30615	0.0	0.0	0.0
Q6A162	0.0	0.0	1.0	1.0	3813	1.0	0.25	813.0	351872	0.0	0.0	0.0
Q69YN2	1.0	0.0	1.0	1.0	3403	1.0	0.2	79661667	350306	0.0	0.0	0.0
Q69117	4.0	0.30779	2.0	4.0	9832	1.0	0.25	86458333	373835	524941598	147144.0	0.16667
Q68CZ1	1.0	0.0	1.0	1.0	1174	1.0	0.2	661.7	297059	0.0	0.0	0.0
Q676U5	2.0	0.30779	2.0	2.0	6503	1.0	0.25	78233333	342819	0.0	0.0	1.0
Q67020	1.0	0.0	1.0	1.0	3862	1.0	0.2	744.2	332468	0.0	0.0	0.0
Q66LE6	24.0	0.56839	4.0	4.0	13326	1.0	0.25	807.75	350344	0.0	0.0	1.0
Q66K79	1.0	0.0	1.0	1.0	4.17	1.0	0.25	745.0	331016	0.0	0.0	0.0
Q66K64	1.0	0.0	1.0	1.0	3595	1.0	0.2	69178333	311841	0.0	0.0	0.0
Q64LD2	1.0	0.0	1.0	1.0	4001	1.0	0.25	75933333	337624	0.0	0.0	0.0
Q61595	1.0	0.0	1.0	1.0	3861	1.0	0.2	739.85	331283	0.0	0.0	0.0
Q61097	28.0	0.45378	5.0	7.0	17405	1.0	0.25	913.25	386975	590514293	417128.0	0.38095
Q60823	0.0	0.0	1.0	1.0	3.41	1.0	0.25	771.75	344576	0.0	0.0	0.0
Q5VZV1	1.0	0.0	1.0	1.0	4069	1.0	0.25	75416667	333117	0.0	0.0	0.0
Q5VZF2	1.0	0.0	1.0	1.0	2243	1.0	0.16667	67966667	306761	0.0	0.0	0.0
Q5VYV7	1.0	0.0	1.0	1.0	1619	1.0	0.2	69811667	317876	0.0	0.0	0.0
Q5VYS8	1.0	0.0	1.0	1.0	3199	1.0	0.2	739.85	331283	0.0	0.0	0.0
Q5VX71	1.0	0.0	1.0	1.0	2.36	1.0	0.2	74993333	334301	0.0	0.0	0.0
Q5VWZ2	0.0	0.0	1.0	1.0	4693	1.0	0.25	813.0	351872	0.0	0.0	0.0
Q5VWQ0	1.0	0.0	1.0	1.0	3605	1.0	0.2	739.85	331283	0.0	0.0	0.0
Q5VWP3	1.0	0.0	1.0	1.0	3.74	1.0	0.2	79661667	350306	0.0	0.0	0.0
Q5VW00	1.0	0.0	1.0	1.0	4961	1.0	0.25	75416667	333117	0.0	0.0	0.0
Q5VVJ2	1.0	0.0	1.0	1.0	3545	1.0	0.2	79661667	350306	0.0	0.0	0.0
Q5VV52	1.0	0.0	1.0	1.0	3362	1.0	0.2	79661667	350306	0.0	0.0	0.0
Q5VV42	1.0	0.0	1.0	1.0	3082	1.0	0.2	79661667	350306	0.0	0.0	0.0
Q5VTQ0	0.0	0.0	1.0	1.0	4383	1.0	0.25	813.0	351872	0.0	0.0	0.0
Q5VTA0	0.0	0.0	1.0	1.0	4913	1.0	0.25	813.0	351872	0.0	0.0	0.0
Q5VT25	1.0	0.0	1.0	1.0	2856	1.0	0.2	75036667	338961	0.0	0.0	0.0
Q5UIP0	1.0	0.0	1.0	1.0	3827	1.0	0.2	79661667	350306	0.0	0.0	0.0
Q5U5X0	0.0	0.0	1.0	1.0	4785	1.0	0.25	813.0	351872	0.0	0.0	0.0
Q5TEU4	0.0	0.0	1.0	1.0	5424	1.0	0.25	813.0	351872	0.0	0.0	0.0
Q5TC82	3.0	0.37893	4.0	8.0	22667	1.0	0.25	1095.25	446448	1423835169	1393680.0	0.14286
Q5TC12	0.0	0.0	1.0	1.0	4988	1.0	0.25	813.0	351872	0.0	0.0	0.0
Q5TAQ9	2.0	0.30779	2.0	2.0	6791	1.0	0.25	78233333	342819	0.0	0.0	1.0
Q5T9A4	0.0	0.0	1.0	1.0	4702	1.0	0.25	813.0	351872	0.0	0.0	0.0
Q5T6S3	2.0	0.0	1.0	2.0	5532	1.0	0.2	82011667	361039	64735298	39618.0	0.0
Q5T6F0	2.0	0.30779	2.0	2.0	6795	1.0	0.25	78233333	342819	0.0	0.0	1.0
Q5T653	1.0	0.0	1.0	1.0	3199	1.0	0.2	74761667	335561	0.0	0.0	0.0
Q5T4S7	0.0	0.0	1.0	1.0	3785	1.0	0.25	813.0	351872	0.0	0.0	0.0
Q5T4F4	1.0	0.0	1.0	1.0	3207	1.0	0.2	71153333	318411	0.0	0.0	0.0
Q5T440	0.0	0.0	1.0	1.0	4206	1.0	0.25	813.0	351872	0.0	0.0	0.0
Q5T3F8	1.0	0.0	1.0	1.0	3.95	1.0	0.2	71153333	318411	0.0	0.0	0.0
Q5T1C6	0.0	0.0	1.0	1.0	4616	1.0	0.25	813.0	351872	0.0	0.0	0.0
Q5SZQ8	1.0	0.0	1.0	1.0	3034	1.0	0.2	744.2	332468	0.0	0.0	0.0
Q5SZK8	1.0	0.0	1.0	1.0	3301	1.0	0.2	75036667	338961	0.0	0.0	0.0
Q5SZD1	1.0	0.0	1.0	1.0	3591	1.0	0.2	74993333	334301	0.0	0.0	0.0
Q5SWW7	1.0	0.0	1.0	1.0	2.28	1.0	0.16667	67966667	306761	0.0	0.0	0.0
Q5SW79	1.0	0.0	1.0	1.0	3.36	1.0	0.2	81836667	359664	0.0	0.0	0.0
Q5ST30	0.0	0.0	1.0	1.0	3391	1.0	0.25	813.0	351872	0.0	0.0	0.0
Q5SNT2	1.0	0.0	1.0	1.0	2727	1.0	0.2	79661667	350306	0.0	0.0	0.0
Q5S007	4.0	0.32413	5.0	8.0	21316	1.0	0.25	114183333	458174	2199309905	1884548.0	0.17857
Q5RKV6	1.0	0.0	1.0	1.0	3238	1.0	0.2	74761667	335561	0.0	0.0	0.0
Q5QP82	2.0	0.30779	2.0	2.0	7564	1.0	0.25	78208333	344614	0.0	0.0	1.0
Q5NFY6	0.0	0.0	1.0	1.0	1685	1.0	0.25	74241667	335714	0.0	0.0	0.0
Q5JTZ9	0.0	0.0	1.0	1.0	4756	1.0	0.25	813.0	351872	0.0	0.0	0.0
Q5JTV8	1.0	0.0	1.0	1.0	3932	1.0	0.2	79661667	350306	0.0	0.0	0.0
Q5JTH9	2.0	0.30779	2.0	2.0	7315	1.0	0.2	79228333	349924	0.0	0.0	1.0
Q5HYI8	1.0	0.0	1.0	1.0	3731	1.0	0.2	79661667	350306	0.0	0.0	0.0
Q5EP37	1.0	0.0	1.0	1.0	3888	1.0	0.2	744.2	332468	0.0	0.0	0.0
Q5C9Z4	2.0	0.30779	2.0	2.0	8043	1.0	0.2	79228333	349924	0.0	0.0	1.0
Q562R1	6.0	0.46346	3.0	3.0	10847	1.0	0.25	791.5	344843	0.0	0.0	1.0
Q53HC9	26.0	0.45378	5.0	5.0	13026	1.0	0.25	84891667	362299	115049508	83784.0	0.7
Q53H47	1.0	0.0	1.0	1.0	4166	1.0	0.2	744.2	332468	0.0	0.0	0.0
Q53GS9	1.0	0.0	1.0	1.0	5143	1.0	0.2	81836667	359664	0.0	0.0	0.0
Q53GL0	1.0	0.0	1.0	1.0	3922	1.0	0.25	76241667	343965	0.0	0.0	0.0
Q53GG5	1.0	0.0	1.0	1.0	3.9	1.0	0.2	79661667	350306	0.0	0.0	0.0
Q53FE4	1.0	0.0	1.0	1.0	2906	1.0	0.2	74993333	334301	0.0	0.0	0.0
Q53F19	1.0	0.0	1.0	1.0	4852	1.0	0.2	77103333	343927	0.0	0.0	0.0
Q504Q3	56.0	0.46652	8.0	15.0	36339	1.0	0.25	1173.75	464973	4693318851	4665270.0	0.20952
Q4VC31	1.0	0.0	1.0	1.0	2064	1.0	0.16667	67966667	306761	0.0	0.0	0.0
Q4J6C6	0.0	0.0	1.0	1.0	4259	1.0	0.25	813.0	351872	0.0	0.0	0.0
Q4G176	0.0	0.0	1.0	1.0	3578	1.0	0.25	813.0	351872	0.0	0.0	0.0
Q4G0W2	1.0	0.0	1.0	1.0	2543	1.0	0.2	69178333	311841	0.0	0.0	0.0
Q4G0J3	1.0	0.0	1.0	1.0	4722	1.0	0.2	77103333	343927	0.0	0.0	0.0
Q49AN0	4.0	0.0	1.0	5.0	16078	1.0	0.25	106458333	437013	969398942	1019690.0	0.0
Q49A26	4.0	0.30779	2.0	4.0	11535	1.0	0.25	88583333	380901	200027354	140930.0	0.16667
Q3ZCM7	1.0	0.0	1.0	1.0	3013	1.0	0.2	75786667	341558	0.0	0.0	0.0
Q3UMR5	0.0	0.0	1.0	1.0	4468	1.0	0.25	813.0	351872	0.0	0.0	0.0
Q3TLR7	24.0	0.56839	4.0	4.0	13212	1.0	0.25	807.75	350344	0.0	0.0	1.0
Q3SXZ7	2.0	0.30779	2.0	2.0	7981	1.0	0.25	77416667	339687	0.0	0.0	1.0
Q3MHD2	1.0	0.0	1.0	1.0	3002	1.0	0.2	744.2	332468	0.0	0.0	0.0
Q3KSU8	0.0	0.0	1.0	1.0	3475	1.0	0.25	771.75	344576	0.0	0.0	0.0
Q3KNV8	1.0	0.0	1.0	1.0	5007	1.0	0.25	745.0	331016	0.0	0.0	0.0
Q32Q52	1.0	0.0	1.0	1.0	3433	1.0	0.2	74993333	334301	0.0	0.0	0.0
Q32P41	0.0	0.0	1.0	1.0	5472	1.0	0.25	813.0	351872	0.0	0.0	0.0
Q2Q067	1.0	0.0	1.0	1.0	3797	1.0	0.2	744.2	332468	0.0	0.0	0.0
Q2NL82	1.0	0.0	1.0	1.0	4107	1.0	0.2	81836667	359664	0.0	0.0	0.0
Q2MG96	1.0	0.0	1.0	1.0	3134	1.0	0.25	745.0	331016	0.0	0.0	0.0
Q2MG95	4.0	0.30779	2.0	4.0	10.4	1.0	0.25	86458333	373835	524941598	147144.0	0.16667
Q2HR75	1.0	0.0	1.0	1.0	4709	1.0	0.2	81836667	359664	0.0	0.0	0.0
Q27957	0.0	0.0	1.0	1.0	4.29	1.0	0.25	771.75	344576	0.0	0.0	0.0
Q1K9H5	1.0	0.0	1.0	1.0	3132	1.0	0.2	744.2	332468	0.0	0.0	0.0
Q1K9H2	1.0	0.0	1.0	1.0	3891	1.0	0.2	744.2	332468	0.0	0.0	0.0
Q19AV6	1.0	0.0	1.0	1.0	4566	1.0	0.2	74761667	335561	0.0	0.0	0.0
Q194T2	1.0	0.0	1.0	1.0	4.67	1.0	0.2	744.2	332468	0.0	0.0	0.0
Q17RF5	1.0	0.0	1.0	1.0	3284	1.0	0.25	75416667	333117	0.0	0.0	0.0
Q16891	1.0	0.0	1.0	1.0	4431	1.0	0.2	71153333	318411	0.0	0.0	0.0
Q16881	1.0	0.0	1.0	1.0	4774	1.0	0.2	74993333	334301	0.0	0.0	0.0
Q16851	1.0	0.0	1.0	1.0	3151	1.0	0.2	744.2	332468	0.0	0.0	0.0
Q16849	1.0	0.0	1.0	1.0	2404	1.0	0.2	69178333	311841	0.0	0.0	0.0
Q16836	0.0	0.0	1.0	1.0	3.86	1.0	0.25	813.0	351872	0.0	0.0	0.0
Q16822	1.0	0.0	1.0	2.0	6958	1.0	0.25	83783333	359053	143424526	79064.0	0.0
Q16795	0.0	0.0	1.0	1.0	4433	1.0	0.25	813.0	351872	0.0	0.0	0.0
Q16790	1.0	0.0	1.0	1.0	3.62	1.0	0.2	71153333	318411	0.0	0.0	0.0
Q16778	1.0	0.0	1.0	2.0	7621	1.0	0.25	94733333	400382	206486549	232894.0	0.0
Q16777	1.0	0.0	1.0	1.0	4707	1.0	0.2	81836667	359664	0.0	0.0	0.0
Q16775	1.0	0.0	1.0	2.0	6548	1.0	0.25	931.25	39301	38016077	269386.0	0.0
Q16740	0.0	0.0	1.0	1.0	3373	1.0	0.25	813.0	351872	0.0	0.0	0.0
Q16719	1.0	0.0	1.0	1.0	2976	1.0	0.2	69178333	311841	0.0	0.0	0.0
Q16718	0.0	0.0	1.0	1.0	3627	1.0	0.25	813.0	351872	0.0	0.0	0.0
Q16666	1.0	0.0	1.0	1.0	2148	1.0	0.2	69811667	317876	0.0	0.0	0.0
Q16659	26.0	0.56839	4.0	7.0	22264	1.0	0.25	100833333	417418	847083377	1171300.0	0.28571
Q16658	1.0	0.0	1.0	1.0	4244	1.0	0.2	744.2	332468	0.0	0.0	0.0
Q16637	4.0	0.30779	2.0	4.0	9742	1.0	0.25	890.5	384721	237904787	162306.0	0.16667
Q16635	0.0	0.0	1.0	1.0	3819	1.0	0.25	813.0	351872	0.0	0.0	0.0
Q16630	1.0	0.0	1.0	1.0	4075	1.0	0.2	79661667	350306	0.0	0.0	0.0
Q16611	0.0	0.0	1.0	1.0	5017	1.0	0.25	813.0	351872	0.0	0.0	0.0
Q16600	1.0	0.0	1.0	1.0	3551	1.0	0.2	79661667	350306	0.0	0.0	0.0
Q16594	1.0	0.0	1.0	1.0	2588	1.0	0.2	71136667	322154	0.0	0.0	0.0
Q16543	2.0	0.0	1.0	2.0	7199	1.0	0.2	83078333	366616	78323662	34308.0	0.0
Q16540	2.0	0.30779	2.0	2.0	5732	1.0	0.25	80141667	356379	0.0	0.0	1.0
Q16539	0.0	0.0	1.0	1.0	3856	1.0	0.25	813.0	351872	0.0	0.0	0.0
Q16537	1.0	0.0	1.0	1.0	3974	1.0	0.2	75786667	341558	0.0	0.0	0.0
Q16526	4.0	0.30779	2.0	4.0	11771	1.0	0.25	87383333	374484	236768431	274384.0	0.16667
Q16518	1.0	0.0	1.0	1.0	4319	1.0	0.25	75416667	333117	0.0	0.0	0.0
Q16513	1.0	0.0	1.0	1.0	4829	1.0	0.25	745.0	331016	0.0	0.0	0.0
Q16363	0.0	0.0	1.0	1.0	5038	1.0	0.25	771.75	344576	0.0	0.0	0.0
Q16352	1.0	0.0	1.0	1.0	2366	1.0	0.16667	67966667	306761	0.0	0.0	0.0
Q16082	2.0	0.30779	2.0	4.0	9883	1.0	0.25	831.25	361421	507674726	86112.0	0.16667
Q15915	2.0	0.0	1.0	3.0	4717	1.0	0.25	78708333	349542	111706362	45902.0	0.0
Q15843	9.0	0.51861	5.0	10.0	26556	1.0	0.25	110591667	446524	2585653683	1781002.0	0.2
Q15831	2.0	0.0	1.0	2.0	1681	1.0	0.2	678.9	307066	92281733	2112.0	0.0
Q15797	1.0	0.0	1.0	1.0	2629	1.0	0.2	74993333	334301	0.0	0.0	0.0
Q15796	2.0	0.0	1.0	3.0	11973	1.0	0.25	93683333	393239	397102036	344286.0	0.0
Q15768	1.0	0.0	1.0	1.0	3399	1.0	0.2	74993333	334301	0.0	0.0	0.0
Q15744	1.0	0.0	1.0	1.0	4557	1.0	0.25	75933333	337624	0.0	0.0	0.0
Q15723	1.0	0.0	1.0	1.0	3827	1.0	0.2	79661667	350306	0.0	0.0	0.0
Q15717	3.0	0.0	1.0	3.0	9786	1.0	0.2	881.95	378304	251829743	175548.0	0.0
Q15714	1.0	0.0	1.0	1.0	3199	1.0	0.2	744.2	332468	0.0	0.0	0.0
Q15654	1.0	0.0	1.0	1.0	4003	1.0	0.2	744.2	332468	0.0	0.0	0.0
Q15653	0.0	0.30779	2.0	2.0	5647	1.0	0.2	84386667	367418	0.0	0.0	1.0
Q15637	2.0	0.0	1.0	2.0	4.55	1.0	0.2	817.2	35615	209494476	49676.0	0.0
Q15628	1.0	0.0	1.0	1.0	3006	1.0	0.2	75786667	341558	0.0	0.0	0.0
Q15572	2.0	0.0	1.0	2.0	5703	1.0	0.25	83291667	364324	89248312	56676.0	0.0
Q15554	2.0	0.0	1.0	2.0	5299	1.0	0.2	85936667	371734	92045549	83844.0	0.0
Q15428	1.0	0.0	1.0	2.0	7945	1.0	0.25	88283333	376853	190398368	141634.0	0.0
Q15427	2.0	0.0	1.0	2.0	5679	1.0	0.2	83753333	365241	101255365	51724.0	0.0
Q15404	1.0	0.0	1.0	1.0	2741	1.0	0.16667	67966667	306761	0.0	0.0	0.0
Q15398	1.0	0.0	1.0	1.0	3497	1.0	0.2	74993333	334301	0.0	0.0	0.0
Q15397	2.0	0.30779	2.0	2.0	5771	1.0	0.2	77703333	345837	0.0	0.0	1.0
Q15393	1.0	0.0	1.0	1.0	3454	1.0	0.2	79661667	350306	0.0	0.0	0.0
Q15375	1.0	0.0	1.0	1.0	3701	1.0	0.2	74993333	334301	0.0	0.0	0.0
Q15366	1.0	0.0	1.0	1.0	3063	1.0	0.2	744.2	332468	0.0	0.0	0.0
Q15365	202.0	0.09828	26.0	228.0	59643	128.0	0.25	108908333	432429	68976397113	362633820000000	9.7E-4
Q15361	1.0	0.0	1.0	1.0	3109	1.0	0.2	739.85	331283	0.0	0.0	0.0
Q15323	0.0	0.0	1.0	1.0	5487	1.0	0.25	813.0	351872	0.0	0.0	0.0
Q15303	0.0	0.0	1.0	1.0	4151	1.0	0.25	771.75	344576	0.0	0.0	0.0
Q15293	1.0	0.0	1.0	1.0	5435	1.0	0.2	81836667	359664	0.0	0.0	0.0
Q15287	6.0	0.46346	3.0	3.0	9647	1.0	0.2	799.45	35149	0.0	0.0	1.0
Q15262	2.0	0.0	1.0	2.0	6448	1.0	0.2	807.7	358785	24864262	11018.0	0.0
Q15257	24.0	0.56839	4.0	4.0	12747	1.0	0.25	807.75	350344	0.0	0.0	1.0
Q15233	1.0	0.0	1.0	1.0	3826	1.0	0.2	79661667	350306	0.0	0.0	0.0
Q15181	0.0	0.0	1.0	1.0	4497	1.0	0.25	813.0	351872	0.0	0.0	0.0
Q15120	24.0	0.56839	4.0	5.0	14947	1.0	0.25	93241667	390527	376972141	669492.0	0.6
Q15102	0.0	0.0	1.0	1.0	3212	1.0	0.25	771.75	344576	0.0	0.0	0.0
Q15075	1.0	0.0	1.0	1.0	5245	1.0	0.25	75016667	334263	0.0	0.0	0.0
Q15061	1.0	0.0	1.0	1.0	4.77	1.0	0.2	81836667	359664	0.0	0.0	0.0
Q15051	1.0	0.30779	2.0	5.0	10432	1.0	0.25	89466667	383957	587434305	202432.0	0.2
Q15050	6.0	0.45378	5.0	5.0	16631	1.0	0.2	87936667	375325	25865615	22566.0	0.7
Q15046	0.0	0.0	1.0	1.0	3884	1.0	0.25	771.75	344576	0.0	0.0	0.0
Q15041	1.0	0.0	1.0	1.0	3766	1.0	0.2	74761667	335561	0.0	0.0	0.0
Q15038	1.0	0.0	1.0	1.0	1928	1.0	0.16667	67966667	306761	0.0	0.0	0.0
Q15031	0.0	0.0	1.0	1.0	5815	1.0	0.25	813.0	351872	0.0	0.0	0.0
Q15022	0.0	0.0	1.0	1.0	3064	1.0	0.25	74241667	335714	0.0	0.0	0.0
Q15021	0.0	0.0	1.0	1.0	3069	1.0	0.25	813.0	351872	0.0	0.0	0.0
Q15020	1.0	0.0	1.0	1.0	3.13	1.0	0.2	77103333	343927	0.0	0.0	0.0
Q15014	1.0	0.0	1.0	1.0	3732	1.0	0.2	79661667	350306	0.0	0.0	0.0
Q15008	1.0	0.0	1.0	1.0	3.79	1.0	0.2	79661667	350306	0.0	0.0	0.0
Q15006	1.0	0.0	1.0	1.0	3.01	1.0	0.2	79661667	350306	0.0	0.0	0.0
Q15003	0.0	0.0	1.0	1.0	2.7	1.0	0.25	74241667	335714	0.0	0.0	0.0
Q14CZ7	2.0	0.0	1.0	3.0	10797	1.0	0.25	88941667	377884	160213352	178350.0	0.0
Q14999	1.0	0.30779	2.0	3.0	8281	1.0	0.25	96533333	402177	569258697	364330.0	0.33333
Q14990	24.0	0.56839	4.0	4.0	12987	1.0	0.25	807.75	350344	0.0	0.0	1.0
Q14978	2.0	0.0	1.0	2.0	5766	1.0	0.2	79528333	350611	1116229	11182.0	0.0
Q14974	0.0	0.30779	2.0	2.0	6404	1.0	0.2	88686667	378037	0.0	0.0	1.0
Q14896	1.0	0.0	1.0	1.0	3358	1.0	0.25	75933333	337624	0.0	0.0	0.0
Q14847	1.0	0.0	1.0	1.0	4193	1.0	0.2	81836667	359664	0.0	0.0	0.0
Q14839	1.0	0.0	1.0	1.0	4.58	1.0	0.2	81836667	359664	0.0	0.0	0.0
Q14790	2.0	0.0	1.0	2.0	4711	1.0	0.2	823.7	361115	108202428	34574.0	0.0
Q14781	1.0	0.0	1.0	1.0	4718	1.0	0.2	764.6	341864	0.0	0.0	0.0
Q14739	1.0	0.0	1.0	1.0	3824	1.0	0.2	79661667	350306	0.0	0.0	0.0
Q14738	1.0	0.0	1.0	1.0	3547	1.0	0.2	75786667	341558	0.0	0.0	0.0
Q14697	2.0	0.30779	2.0	2.0	5535	1.0	0.25	765.5	335638	0.0	0.0	1.0
Q14692	1.0	0.0	1.0	1.0	2841	1.0	0.2	739.85	331283	0.0	0.0	0.0
Q14690	1.0	0.0	1.0	1.0	2867	1.0	0.2	739.85	331283	0.0	0.0	0.0
Q14684	0.0	0.30779	2.0	2.0	6689	1.0	0.2	83803333	364095	0.0	0.0	1.0
Q14683	1.0	0.0	1.0	1.0	4059	1.0	0.2	81836667	359664	0.0	0.0	0.0
Q14676	0.0	0.30779	2.0	2.0	6319	1.0	0.2	88686667	378037	0.0	0.0	1.0
Q14657	1.0	0.0	1.0	1.0	3.89	1.0	0.25	75933333	337624	0.0	0.0	0.0
Q14653	0.0	0.0	1.0	1.0	3226	1.0	0.25	771.75	344576	0.0	0.0	0.0
Q14562	1.0	0.0	1.0	1.0	2621	1.0	0.2	739.85	331283	0.0	0.0	0.0
Q14541	0.0	0.0	1.0	1.0	4252	1.0	0.25	771.75	344576	0.0	0.0	0.0
Q14498	1.0	0.0	1.0	1.0	5192	1.0	0.2	81836667	359664	0.0	0.0	0.0
Q14469	0.0	0.0	1.0	1.0	3697	1.0	0.25	771.75	344576	0.0	0.0	0.0
Q14457	1.0	0.0	1.0	1.0	4.86	1.0	0.2	74761667	335561	0.0	0.0	0.0
Q14444	1.0	0.0	1.0	1.0	4578	1.0	0.2	764.6	341864	0.0	0.0	0.0
Q14324	1.0	0.0	1.0	1.0	4758	1.0	0.25	745.0	331016	0.0	0.0	0.0
Q14258	1.0	0.0	1.0	1.0	4053	1.0	0.2	81836667	359664	0.0	0.0	0.0
Q14247	1.0	0.0	1.0	1.0	4399	1.0	0.2	79661667	350306	0.0	0.0	0.0
Q14207	0.0	0.0	1.0	1.0	3954	1.0	0.25	771.75	344576	0.0	0.0	0.0
Q14197	3.0	0.30779	2.0	4.0	14111	1.0	0.25	93866667	395111	26749914	327822.0	0.16667
Q14194	1.0	0.0	1.0	1.0	3026	1.0	0.25	75933333	337624	0.0	0.0	0.0
Q14186	1.0	0.0	1.0	1.0	3736	1.0	0.2	744.2	332468	0.0	0.0	0.0
Q14164	8.0	0.46346	3.0	5.0	16896	1.0	0.25	91708333	389343	569173057	441160.0	0.3
Q14152	0.0	0.30779	2.0	2.0	6716	1.0	0.25	85191667	372269	0.0	0.0	1.0
Q14146	2.0	0.0	1.0	2.0	3791	1.0	0.2	84311667	364744	208509159	61462.0	0.0
Q14108	0.0	0.0	1.0	1.0	4.15	1.0	0.25	813.0	351872	0.0	0.0	0.0
Q14103	3.0	0.0	1.0	3.0	8014	1.0	0.2	874.2	37628	832174039	146288.0	0.0
Q14019	2.0	0.0	1.0	2.0	4.66	1.0	0.2	764.7	338503	73736623	30036.0	0.0
Q14004	2.0	0.0	1.0	2.0	5.77	1.0	0.25	81658333	354163	48400211	35950.0	0.0
Q13952	0.0	0.0	1.0	1.0	4478	1.0	0.25	771.75	344576	0.0	0.0	0.0
Q13951	2.0	0.0	1.0	2.0	5452	1.0	0.2	741.45	331016	21545264	13790.0	0.0
Q13885	3.0	0.0	1.0	3.0	10681	1.0	0.25	87333333	37628	16047874	108552.0	0.0
Q13882	2.0	0.30779	2.0	2.0	7553	1.0	0.25	77416667	339687	0.0	0.0	1.0
Q13868	1.0	0.0	1.0	1.0	3582	1.0	0.2	81836667	359664	0.0	0.0	0.0
Q13838	0.0	0.0	1.0	1.0	4007	1.0	0.25	813.0	351872	0.0	0.0	0.0
Q13823	2.0	0.0	1.0	2.0	6571	1.0	0.2	84311667	364744	208509159	61462.0	0.0
Q13797	1.0	0.0	1.0	1.0	3041	1.0	0.2	74993333	334301	0.0	0.0	0.0
Q13769	1.0	0.0	1.0	1.0	4581	1.0	0.2	77103333	343927	0.0	0.0	0.0
Q13751	0.0	0.0	1.0	1.0	4626	1.0	0.25	813.0	351872	0.0	0.0	0.0
Q13748	1.0	0.0	1.0	1.0	4759	1.0	0.25	75416667	333117	0.0	0.0	0.0
Q13724	1.0	0.0	1.0	1.0	5212	1.0	0.2	81836667	359664	0.0	0.0	0.0
Q13642	1.0	0.0	1.0	1.0	3414	1.0	0.2	79661667	350306	0.0	0.0	0.0
Q13620	36.0	0.37904	8.0	12.0	27697	123.0	0.25	107741667	441444	2887380601	1330432.0	0.19697
Q13619	2.0	0.30779	2.0	5.0	13.36	1.0	0.25	103816667	430023	1091672614	729040.0	0.1
Q13618	83.0	0.26923	16.0	19.0	44136	1.0	0.25	1264.5	487471	9975553918	7341184.0	0.17544
Q13617	33.0	0.35633	11.0	14.0	28831	1.0	0.25	1163.75	461994	5070764079	2801004.0	0.23077
Q13616	13.0	0.4082	8.0	13.0	29417	1.0	0.25	1145.0	456799	4023550823	2552020.0	0.19231
Q13610	1.0	0.0	1.0	1.0	4428	1.0	0.2	81836667	359664	0.0	0.0	0.0
Q13601	2.0	0.30779	2.0	2.0	7926	1.0	0.2	79228333	349924	0.0	0.0	1.0
Q13595	1.0	0.0	1.0	1.0	3503	1.0	0.2	77103333	343927	0.0	0.0	0.0
Q13586	1.0	0.0	1.0	1.0	3065	1.0	0.2	79661667	350306	0.0	0.0	0.0
Q13573	28.0	0.45378	5.0	11.0	29188	1.0	0.25	118908333	468487	5190161957	4067474.0	0.16364
Q13564	1.0	0.0	1.0	1.0	4279	1.0	0.2	74761667	335561	0.0	0.0	0.0
Q13547	24.0	0.56839	4.0	5.0	15502	1.0	0.25	93241667	390527	376972141	669492.0	0.6
Q13526	1.0	0.0	1.0	1.0	2934	1.0	0.2	69178333	311841	0.0	0.0	0.0
Q13509	30.0	0.32929	7.0	7.0	16.37	1.0	0.25	919.5	387089	434939519	343022.0	0.42857
Q13485	2.0	0.0	1.0	2.0	3709	1.0	0.2	75611667	340527	46111753	16134.0	0.0
Q13480	1.0	0.0	1.0	1.0	4103	1.0	0.2	74761667	335561	0.0	0.0	0.0
Q13469	1.0	0.0	1.0	1.0	5444	1.0	0.25	75016667	334263	0.0	0.0	0.0
Q13464	1.0	0.0	1.0	1.0	4535	1.0	0.2	81836667	359664	0.0	0.0	0.0
Q13442	1.0	0.0	1.0	1.0	3453	1.0	0.2	79661667	350306	0.0	0.0	0.0
Q13427	1.0	0.0	1.0	1.0	2942	1.0	0.2	744.2	332468	0.0	0.0	0.0
Q13423	0.0	0.0	1.0	1.0	4603	1.0	0.25	813.0	351872	0.0	0.0	0.0
Q13418	28.0	0.45378	5.0	7.0	21263	1.0	0.25	99016667	409626	139759455	1071516.0	0.33333
Q13416	1.0	0.0	1.0	1.0	4204	1.0	0.2	79661667	350306	0.0	0.0	0.0
Q13404	1.0	0.0	1.0	1.0	2302	1.0	0.2	69178333	311841	0.0	0.0	0.0
Q13371	2.0	0.30779	2.0	2.0	6032	1.0	0.25	78233333	342819	0.0	0.0	1.0
Q13363	0.0	0.0	1.0	1.0	3965	1.0	0.25	771.75	344576	0.0	0.0	0.0
Q13356	1.0	0.0	1.0	1.0	2909	1.0	0.2	79661667	350306	0.0	0.0	0.0
Q13352	1.0	0.0	1.0	1.0	4.11	1.0	0.2	77103333	343927	0.0	0.0	0.0
Q13351	2.0	0.0	1.0	2.0	3336	1.0	0.2	764.7	338503	73736623	30036.0	0.0
Q13326	1.0	0.0	1.0	1.0	3633	1.0	0.25	745.0	331016	0.0	0.0	0.0
Q13310	2.0	0.30779	2.0	2.0	6873	1.0	0.2	79228333	349924	0.0	0.0	1.0
Q13303	0.0	0.0	1.0	1.0	3196	1.0	0.25	74241667	335714	0.0	0.0	0.0
Q13291	1.0	0.0	1.0	1.0	3071	1.0	0.2	74993333	334301	0.0	0.0	0.0
Q13277	1.0	0.0	1.0	1.0	3.61	1.0	0.2	69178333	311841	0.0	0.0	0.0
Q13268	0.0	0.0	1.0	1.0	3711	1.0	0.25	771.75	344576	0.0	0.0	0.0
Q13263	1.0	0.0	1.0	1.0	3346	1.0	0.25	75933333	337624	0.0	0.0	0.0
Q13243	1.0	0.0	1.0	1.0	5022	1.0	0.2	81836667	359664	0.0	0.0	0.0
Q13233	12.0	0.47366	4.0	7.0	21638	1.0	0.25	96208333	403667	505270248	636132.0	0.38095
Q13206	1.0	0.0	1.0	1.0	3846	1.0	0.2	739.85	331283	0.0	0.0	0.0
Q13200	1.0	0.0	1.0	1.0	1822	1.0	0.2	69811667	317876	0.0	0.0	0.0
Q13190	1.0	0.0	1.0	1.0	3373	1.0	0.2	79661667	350306	0.0	0.0	0.0
Q13164	1.0	0.0	1.0	2.0	5971	1.0	0.25	80533333	354354	25440934	24790.0	0.0
Q13163	1.0	0.0	1.0	1.0	3474	1.0	0.2	75036667	338961	0.0	0.0	0.0
Q13155	1.0	0.0	1.0	1.0	4079	1.0	0.2	79661667	350306	0.0	0.0	0.0
Q13151	3.0	0.0	1.0	3.0	7032	1.0	0.25	932.5	396257	384380007	249084.0	0.0
Q13148	9.0	0.47564	7.0	10.0	24653	1.0	0.25	1002.75	415126	1303297338	844430.0	0.28889
Q13115	1.0	0.0	1.0	1.0	2281	1.0	0.2	69178333	311841	0.0	0.0	0.0
Q13107	1.0	0.0	1.0	1.0	3058	1.0	0.2	69178333	311841	0.0	0.0	0.0
Q13099	0.0	0.0	1.0	1.0	4977	1.0	0.25	813.0	351872	0.0	0.0	0.0
Q13098	0.0	0.0	1.0	1.0	3508	1.0	0.25	771.75	344576	0.0	0.0	0.0
Q13087	0.0	0.0	1.0	1.0	4595	1.0	0.25	771.75	344576	0.0	0.0	0.0
Q13085	1.0	0.0	1.0	1.0	4944	1.0	0.25	75416667	333117	0.0	0.0	0.0
Q13077	0.0	0.0	1.0	1.0	3803	1.0	0.25	771.75	344576	0.0	0.0	0.0
Q13043	10.0	0.37893	4.0	6.0	17802	1.0	0.25	102983333	428724	788000086	804670.0	0.26667
Q13033	24.0	0.56839	4.0	4.0	13287	1.0	0.25	807.75	350344	0.0	0.0	1.0
Q13011	2.0	0.0	1.0	2.0	3369	1.0	0.2	717.2	320015	44447103	21280.0	0.0
Q12996	0.0	0.0	1.0	1.0	3566	1.0	0.25	771.75	344576	0.0	0.0	0.0
Q12986	0.0	0.30779	2.0	2.0	7147	1.0	0.2	84986667	368793	0.0	0.0	1.0
Q12974	1.0	0.0	1.0	1.0	3028	1.0	0.2	739.85	331283	0.0	0.0	0.0
Q12962	1.0	0.0	1.0	1.0	4065	1.0	0.2	744.2	332468	0.0	0.0	0.0
Q12931	0.0	0.30779	2.0	2.0	5297	1.0	0.25	78433333	347403	0.0	0.0	1.0
Q12906	1.0	0.30898	3.0	4.0	10415	1.0	0.25	91983333	392017	285047958	147340.0	0.33333
Q12905	0.0	0.46346	3.0	3.0	11369	1.0	0.25	872.5	377158	0.0	0.0	1.0
Q12882	0.0	0.0	1.0	1.0	3136	1.0	0.25	771.75	344576	0.0	0.0	0.0
Q12857	1.0	0.0	1.0	1.0	3728	1.0	0.2	79661667	350306	0.0	0.0	0.0
Q12852	1.0	0.0	1.0	1.0	3814	1.0	0.2	739.85	331283	0.0	0.0	0.0
Q12849	1.0	0.0	1.0	2.0	5.58	1.0	0.25	888.0	382124	114592346	74936.0	0.0
Q12834	27.0	0.45378	5.0	7.0	17866	1.0	0.25	99141667	409435	1249787597	1014394.0	0.33333
Q12816	2.0	0.0	1.0	2.0	5309	1.0	0.2	77161667	345073	44042439	17652.0	0.0
Q12794	1.0	0.0	1.0	1.0	3414	1.0	0.2	74993333	334301	0.0	0.0	0.0
Q12789	1.0	0.0	1.0	1.0	5726	1.0	0.2	81836667	359664	0.0	0.0	0.0
Q12771	1.0	0.0	1.0	1.0	4.1	1.0	0.2	744.2	332468	0.0	0.0	0.0
Q12769	1.0	0.0	1.0	1.0	3316	1.0	0.2	79661667	350306	0.0	0.0	0.0
Q12768	1.0	0.0	1.0	1.0	4495	1.0	0.2	79661667	350306	0.0	0.0	0.0
Q10713	1.0	0.0	1.0	2.0	7595	1.0	0.25	84241667	360848	52689272	69666.0	0.0
Q0VD86	1.0	0.0	1.0	1.0	2736	1.0	0.16667	67966667	306761	0.0	0.0	0.0
Q0HD54	14.0	0.38896	5.0	5.0	14579	1.0	0.25	84541667	368182	19008497	12556.0	0.6
Q0D2I5	1.0	0.0	1.0	1.0	2702	1.0	0.2	75036667	338961	0.0	0.0	0.0
Q09472	0.0	0.0	1.0	1.0	3396	1.0	0.25	771.75	344576	0.0	0.0	0.0
Q09161	1.0	0.0	1.0	1.0	4524	1.0	0.2	81836667	359664	0.0	0.0	0.0
Q09028	1.0	0.0	1.0	1.0	3519	1.0	0.2	79661667	350306	0.0	0.0	0.0
Q09019	1.0	0.0	1.0	1.0	1165	1.0	0.2	661.7	297059	0.0	0.0	0.0
Q08J23	2.0	0.0	1.0	2.0	7107	1.0	0.2	879.95	380443	129782003	88548.0	0.0
Q08881	1.0	0.0	1.0	1.0	3293	1.0	0.2	69178333	311841	0.0	0.0	0.0
Q08460	1.0	0.0	1.0	1.0	3284	1.0	0.2	74993333	334301	0.0	0.0	0.0
Q08380	24.0	0.56839	4.0	5.0	17665	1.0	0.25	93241667	390527	376972141	669492.0	0.6
Q08257	1.0	0.0	1.0	2.0	7013	1.0	0.25	84691667	371429	89872782	55478.0	0.0
Q08211	1.0	0.0	1.0	1.0	4762	1.0	0.2	81836667	359664	0.0	0.0	0.0
Q08209	1.0	0.0	1.0	1.0	2861	1.0	0.2	69178333	311841	0.0	0.0	0.0
Q08117	2.0	0.0	1.0	2.0	6365	1.0	0.2	815.95	358518	101830744	45420.0	0.0
Q07954	1.0	0.0	1.0	1.0	2873	1.0	0.2	74993333	334301	0.0	0.0	0.0
Q07912	1.0	0.0	1.0	1.0	2759	1.0	0.2	739.85	331283	0.0	0.0	0.0
Q07864	1.0	0.0	1.0	1.0	2812	1.0	0.2	75036667	338961	0.0	0.0	0.0
Q07820	0.0	0.30779	2.0	2.0	7964	1.0	0.25	85208333	362911	0.0	0.0	1.0
Q07812	1.0	0.0	1.0	2.0	8044	1.0	0.25	88283333	376853	190398368	141634.0	0.0
Q07021	4.0	0.0	1.0	5.0	14216	1.0	0.25	1030.5	426394	1148377416	733018.0	0.0
Q07020	1.0	0.51861	5.0	6.0	16397	1.0	0.2	92828333	391902	21520896	198038.0	0.53333
Q07002	1.0	0.0	1.0	1.0	1496	1.0	0.2	661.7	297059	0.0	0.0	0.0
Q06830	1.0	0.0	1.0	2.0	4173	1.0	0.25	789.5	350726	6597096	12708.0	0.0
Q06787	1.0	0.0	1.0	1.0	5124	1.0	0.2	81836667	359664	0.0	0.0	0.0
Q06710	1.0	0.0	1.0	1.0	4557	1.0	0.2	81836667	359664	0.0	0.0	0.0
Q06265	1.0	0.0	1.0	1.0	3898	1.0	0.2	81836667	359664	0.0	0.0	0.0
Q06210	1.0	0.0	1.0	1.0	4901	1.0	0.25	745.0	331016	0.0	0.0	0.0
Q06187	2.0	0.0	1.0	3.0	8244	1.0	0.25	87641667	379908	177654281	124358.0	0.0
Q05513	1.0	0.0	1.0	1.0	5412	1.0	0.2	81836667	359664	0.0	0.0	0.0
Q05397	0.0	0.0	1.0	1.0	4301	1.0	0.25	771.75	344576	0.0	0.0	0.0
Q05322	1.0	0.0	1.0	1.0	2869	1.0	0.2	75786667	341558	0.0	0.0	0.0
Q05193	1.0	0.0	1.0	1.0	4883	1.0	0.2	81836667	359664	0.0	0.0	0.0
Q05086	1.0	0.0	1.0	1.0	3847	1.0	0.25	76241667	343965	0.0	0.0	0.0
Q04864	0.0	0.0	1.0	1.0	3487	1.0	0.25	771.75	344576	0.0	0.0	0.0
Q04837	2.0	0.0	1.0	3.0	7443	1.0	0.25	94858333	397937	765381517	390910.0	0.0
Q04760	0.0	0.0	1.0	1.0	2587	1.0	0.25	74241667	335714	0.0	0.0	0.0
Q04727	1.0	0.0	1.0	1.0	4264	1.0	0.25	75933333	337624	0.0	0.0	0.0
Q04656	1.0	0.0	1.0	1.0	3486	1.0	0.2	75786667	341558	0.0	0.0	0.0
Q04323	1.0	0.0	1.0	1.0	4289	1.0	0.2	74761667	335561	0.0	0.0	0.0
Q04206	2.0	0.30779	2.0	4.0	12.64	1.0	0.25	93766667	397899	176878882	260486.0	0.16667
Q03701	1.0	0.0	1.0	1.0	3558	1.0	0.2	739.85	331283	0.0	0.0	0.0
Q03405	1.0	0.0	1.0	1.0	3444	1.0	0.2	74993333	334301	0.0	0.0	0.0
Q03252	1.0	0.0	1.0	1.0	4245	1.0	0.2	79661667	350306	0.0	0.0	0.0
Q03164	1.0	0.0	1.0	1.0	3686	1.0	0.2	81836667	359664	0.0	0.0	0.0
Q02878	2111.0	0.09091	165.0	250.0	79746	87.0	0.25	114641667	443888	4418736955	262941460000000	0.01719
Q02575	1.0	0.0	1.0	1.0	3635	1.0	0.25	75933333	337624	0.0	0.0	0.0
Q02543	169.0	0.06279	119.0	192.0	59063	84.0	0.25	1075.0	431245	37106191067	133991360000000	0.01156
Q02539	1.0	0.0	1.0	1.0	3458	1.0	0.2	75036667	338961	0.0	0.0	0.0
Q02318	1.0	0.0	1.0	1.0	4997	1.0	0.25	75416667	333117	0.0	0.0	0.0
Q02218	0.0	0.0	1.0	1.0	4411	1.0	0.25	813.0	351872	0.0	0.0	0.0
Q02083	1.0	0.0	1.0	1.0	3093	1.0	0.2	74993333	334301	0.0	0.0	0.0
Q01995	0.0	0.0	1.0	1.0	3023	1.0	0.25	74241667	335714	0.0	0.0	0.0
Q01968	0.0	0.0	1.0	1.0	5643	1.0	0.25	813.0	351872	0.0	0.0	0.0
Q01860	6.0	0.0	1.0	6.0	15726	1.0	0.25	1023.25	428457	823805787	672694.0	0.0
Q01844	2.0	0.0	1.0	3.0	5554	1.0	0.25	86408333	375859	200145945	117742.0	0.0
Q01780	0.0	0.30779	2.0	2.0	5852	1.0	0.2	83803333	364095	0.0	0.0	1.0
Q01523	1.0	0.0	1.0	1.0	4043	1.0	0.2	74761667	335561	0.0	0.0	0.0
Q01469	0.0	0.0	1.0	1.0	2972	1.0	0.25	74241667	335714	0.0	0.0	0.0
Q01130	1.0	0.0	1.0	1.0	4514	1.0	0.2	81836667	359664	0.0	0.0	0.0
Q01105	0.0	0.0	1.0	1.0	3481	1.0	0.25	771.75	344576	0.0	0.0	0.0
Q01094	1.0	0.0	1.0	1.0	2673	1.0	0.2	74993333	334301	0.0	0.0	0.0
Q01085	102.0	0.0	1.0	102.0	34026	62.0	0.2	93996667	406723	26932891899	106498140000000	0.0
Q01081	1.0	0.0	1.0	1.0	5768	1.0	0.2	81836667	359664	0.0	0.0	0.0
Q00987	1.0	0.56839	4.0	5.0	14372	1.0	0.25	96991667	412261	21891862	168674.0	0.6
Q00839	24.0	0.51223	7.0	7.0	21097	1.0	0.2	911.95	385752	61683513	44542.0	0.66667
Q00653	0.0	0.56839	4.0	4.0	11893	1.0	0.2	885.95	380023	0.0	0.0	1.0
Q00613	1.0	0.0	1.0	1.0	3937	1.0	0.2	79661667	350306	0.0	0.0	0.0
Q00610	2.0	0.30779	2.0	2.0	7391	1.0	0.25	765.5	335638	0.0	0.0	1.0
Q00537	0.0	0.0	1.0	1.0	4202	1.0	0.25	771.75	344576	0.0	0.0	0.0
Q00536	1.0	0.0	1.0	1.0	3565	1.0	0.2	79661667	350306	0.0	0.0	0.0
Q00535	24.0	0.56839	4.0	4.0	13576	1.0	0.25	807.75	350344	0.0	0.0	1.0
Q00335	3.0	0.30779	2.0	3.0	10581	1.0	0.25	85008333	369404	71455966	68354.0	0.33333
Q00325	3.0	0.30779	2.0	3.0	9144	1.0	0.25	861.25	371772	122971623	137772.0	0.33333
Q00059	1.0	0.0	1.0	2.0	6607	1.0	0.25	931.25	39301	38016077	269386.0	0.0
Q00005	28.0	0.56839	4.0	8.0	22022	1.0	0.25	103041667	423377	1164918575	1511110.0	0.28571
P98179	2.0	0.0	1.0	2.0	6793	1.0	0.25	82958333	359969	94500203	90160.0	0.0
P98175	1.0	0.0	1.0	1.0	3.32	1.0	0.2	79661667	350306	0.0	0.0	0.0
P98171	1.0	0.0	1.0	1.0	3314	1.0	0.2	744.2	332468	0.0	0.0	0.0
P97801	1.0	0.0	1.0	1.0	3901	1.0	0.2	71153333	318411	0.0	0.0	0.0
P97470	24.0	0.56839	4.0	4.0	14.72	1.0	0.25	807.75	350344	0.0	0.0	1.0
P97287	0.0	0.0	1.0	1.0	4917	1.0	0.25	813.0	351872	0.0	0.0	0.0
P90495	1.0	0.0	1.0	1.0	3.96	1.0	0.2	81836667	359664	0.0	0.0	0.0
P88987	1.0	0.0	1.0	1.0	2381	1.0	0.16667	67966667	306761	0.0	0.0	0.0
P86480	1.0	0.0	1.0	1.0	2167	1.0	0.16667	67966667	306761	0.0	0.0	0.0
P84243	1.0	0.0	1.0	1.0	4.1	1.0	0.2	81836667	359664	0.0	0.0	0.0
P84103	2.0	0.0	1.0	2.0	7542	1.0	0.2	85936667	371734	92045549	83844.0	0.0
P84098	2.0	0.2842	4.0	4.0	10491	1.0	0.2	90161667	386822	70851474	54042.0	0.5
P84090	1.0	0.0	1.0	1.0	4812	1.0	0.2	81836667	359664	0.0	0.0	0.0
P84077	2.0	0.30779	2.0	2.0	6747	1.0	0.25	765.5	335638	0.0	0.0	1.0
P84022	1.0	0.0	1.0	1.0	4419	1.0	0.25	75016667	334263	0.0	0.0	0.0
P83917	1.0	0.0	1.0	1.0	5.13	1.0	0.2	81836667	359664	0.0	0.0	0.0
P83916	1.0	0.0	1.0	1.0	4191	1.0	0.25	75416667	333117	0.0	0.0	0.0
P83887	24.0	0.56839	4.0	4.0	14217	1.0	0.25	807.75	350344	0.0	0.0	1.0
P83731	0.0	0.64826	5.0	5.0	16676	1.0	0.25	90608333	387548	0.0	0.0	1.0
P82979	1.0	0.0	1.0	2.0	6491	1.0	0.25	832.5	357563	17572627	71848.0	0.0
P82933	1.0	0.0	1.0	2.0	8016	1.0	0.25	89991667	384721	78824344	115086.0	0.0
P82932	0.0	0.0	1.0	1.0	4.92	1.0	0.25	813.0	351872	0.0	0.0	0.0
P82930	0.0	0.30779	2.0	3.0	10073	1.0	0.25	970.5	407219	285310893	347980.0	0.33333
P82921	1.0	0.0	1.0	2.0	8916	1.0	0.25	89991667	384721	78824344	115086.0	0.0
P82914	0.0	0.0	1.0	1.0	4045	1.0	0.25	813.0	351872	0.0	0.0	0.0
P82912	1.0	0.0	1.0	2.0	7263	1.0	0.25	89991667	384721	78824344	115086.0	0.0
P82909	0.0	0.0	1.0	1.0	4958	1.0	0.25	813.0	351872	0.0	0.0	0.0
P82675	2.0	0.30779	2.0	3.0	11014	1.0	0.25	91808333	389381	162546976	200172.0	0.33333
P82673	1.0	0.0	1.0	2.0	7631	1.0	0.25	89991667	384721	78824344	115086.0	0.0
P82664	1.0	0.0	1.0	2.0	7.29	1.0	0.25	86683333	371543	83722632	85086.0	0.0
P82663	0.0	0.0	1.0	1.0	5137	1.0	0.25	813.0	351872	0.0	0.0	0.0
P82650	1.0	0.0	1.0	2.0	6.58	1.0	0.25	89991667	384721	78824344	115086.0	0.0
P80723	1.0	0.0	1.0	1.0	2.98	1.0	0.2	71153333	318411	0.0	0.0	0.0
P80318	24.0	0.56839	4.0	4.0	12029	1.0	0.25	807.75	350344	0.0	0.0	1.0
P80315	24.0	0.56839	4.0	4.0	14752	1.0	0.25	807.75	350344	0.0	0.0	1.0
P80314	24.0	0.56839	4.0	4.0	12887	1.0	0.25	807.75	350344	0.0	0.0	1.0
P80313	24.0	0.56839	4.0	4.0	11953	1.0	0.25	807.75	350344	0.0	0.0	1.0
P78545	1.0	0.0	1.0	1.0	4782	1.0	0.2	77103333	343927	0.0	0.0	0.0
P78527	1.0	0.0	1.0	1.0	3382	1.0	0.2	79661667	350306	0.0	0.0	0.0
P78406	1.0	0.0	1.0	1.0	3505	1.0	0.2	79661667	350306	0.0	0.0	0.0
P78396	1.0	0.0	1.0	1.0	3808	1.0	0.2	74761667	335561	0.0	0.0	0.0
P78380	24.0	0.56839	4.0	4.0	12025	1.0	0.25	807.75	350344	0.0	0.0	1.0
P78371	24.0	0.56839	4.0	4.0	12705	1.0	0.25	807.75	350344	0.0	0.0	1.0
P78362	2.0	0.30898	3.0	5.0	10887	1.0	0.25	994.0	414477	73075509	373574.0	0.2
P78347	2.0	0.30779	2.0	2.0	6885	1.0	0.25	77416667	339687	0.0	0.0	1.0
P78332	1.0	0.0	1.0	1.0	3089	1.0	0.2	79661667	350306	0.0	0.0	0.0
P78318	26.0	0.56839	4.0	6.0	16.99	1.0	0.25	90158333	382468	609966865	514236.0	0.4
P74989	1.0	0.0	1.0	1.0	2283	1.0	0.16667	67966667	306761	0.0	0.0	0.0
P69901	1.0	0.0	1.0	1.0	3666	1.0	0.2	75786667	341558	0.0	0.0	0.0
P68431	3.0	0.0	1.0	4.0	12337	1.0	0.25	995.0	41589	693323449	456262.0	0.0
P68402	1.0	0.0	1.0	1.0	4099	1.0	0.25	75416667	333117	0.0	0.0	0.0
P68400	1.0	0.30779	2.0	3.0	11126	1.0	0.2	883.2	378877	79557045	97904.0	0.33333
P68371	1.0	0.0	1.0	1.0	2647	1.0	0.2	74993333	334301	0.0	0.0	0.0
P68366	318.0	0.0783	54.0	234.0	56134	159.0	0.25	110216667	434263	74364141504	276062940000000	0.00253
P68363	24.0	0.56839	4.0	4.0	14121	1.0	0.25	807.75	350344	0.0	0.0	1.0
P68104	6.0	0.2842	4.0	5.0	11052	1.0	0.25	941.0	401184	466158237	241326.0	0.3
P68032	0.0	0.0	1.0	1.0	4.33	1.0	0.25	771.75	344576	0.0	0.0	0.0
P67809	2.0	0.30779	2.0	4.0	13109	1.0	0.2	94003333	398128	337327989	274310.0	0.16667
P67775	24.0	0.56839	4.0	4.0	12831	1.0	0.25	807.75	350344	0.0	0.0	1.0
P63330	24.0	0.56839	4.0	4.0	16.09	1.0	0.25	807.75	350344	0.0	0.0	1.0
P63279	2.0	0.0	1.0	2.0	6449	1.0	0.2	864.2	373988	98381929	49080.0	0.0
P63272	1.0	0.0	1.0	1.0	3648	1.0	0.2	81836667	359664	0.0	0.0	0.0
P63244	3.0	0.0	1.0	3.0	8017	1.0	0.2	85511667	372956	17688984	99254.0	0.0
P63241	0.0	0.0	1.0	1.0	5622	1.0	0.25	813.0	351872	0.0	0.0	0.0
P63220	2.0	0.30779	2.0	2.0	5.71	1.0	0.25	79283333	352674	0.0	0.0	1.0
P63173	54.0	0.43905	7.0	7.0	17539	1.0	0.25	868.75	373377	70228113	49718.0	0.57143
P63172	1.0	0.0	1.0	1.0	3971	1.0	0.2	79661667	350306	0.0	0.0	0.0
P63167	1.0	0.0	1.0	1.0	3922	1.0	0.2	744.2	332468	0.0	0.0	0.0
P63162	1.0	0.0	1.0	1.0	4181	1.0	0.2	81836667	359664	0.0	0.0	0.0
P63151	27.0	0.45378	5.0	6.0	17492	1.0	0.25	93266667	394309	422194246	389160.0	0.46667
P63104	26.0	0.56839	4.0	13.0	33522	35.0	0.25	1214.5	475592	541642813	5005400.0	0.15385
P63098	1.0	0.0	1.0	1.0	2838	1.0	0.2	69178333	311841	0.0	0.0	0.0
P62993	20.0	0.21952	12.0	14.0	35996	1.0	0.25	123083333	479259	6575061268	5029964.0	0.16484
P62937	139.0	0.0	1.0	139.0	47735	70.0	0.25	96941667	411803	34317899224	176777720000000	0.0
P62917	48.0	0.52483	8.0	8.0	21353	1.0	0.25	953.75	401413	152459001	112674.0	0.64286
P62913	48.0	0.52483	8.0	8.0	19915	1.0	0.25	953.75	401413	152459001	112674.0	0.64286
P62910	10.0	0.32413	5.0	5.0	12.91	1.0	0.25	87008333	37712	82070056	42950.0	0.5
P62906	50.0	0.47549	6.0	6.0	17189	1.0	0.25	86091667	371658	4165631	32816.0	0.66667
P62899	8.0	0.38896	5.0	5.0	14386	1.0	0.2	90711667	388006	74316778	62396.0	0.6
P62888	2.0	0.30779	2.0	2.0	5486	1.0	0.2	77703333	345837	0.0	0.0	1.0
P62879	6.0	0.46346	3.0	3.0	9899	1.0	0.25	78316667	341673	0.0	0.0	1.0
P62874	24.0	0.56839	4.0	5.0	16117	1.0	0.25	93241667	390527	376972141	669492.0	0.6
P62854	30.0	0.47564	7.0	7.0	18495	1.0	0.25	93208333	39385	123048053	93334.0	0.61905
P62851	0.0	0.57059	6.0	6.0	16.59	1.0	0.25	919.25	390489	33973133	27062.0	0.8
P62847	2.0	0.0	1.0	2.0	6071	1.0	0.2	861.45	374637	4083208	39360.0	0.0
P62841	0.0	0.46346	3.0	3.0	10.4	1.0	0.2	86978333	376394	0.0	0.0	1.0
P62837	1.0	0.0	1.0	1.0	2057	1.0	0.16667	67966667	306761	0.0	0.0	0.0
P62829	2.0	0.37893	4.0	4.0	12287	1.0	0.2	90778333	388235	55819669	49188.0	0.66667
P62826	1.0	0.0	1.0	1.0	3888	1.0	0.2	764.6	341864	0.0	0.0	0.0
P62805	0.0	0.0	1.0	1.0	4103	1.0	0.25	771.75	344576	0.0	0.0	0.0
P62753	24.0	0.52483	8.0	8.0	20511	1.0	0.25	957.75	40233	175530213	119164.0	0.64286
P62750	48.0	0.52483	8.0	8.0	18504	1.0	0.25	953.75	401413	152459001	112674.0	0.64286
P62714	24.0	0.56839	4.0	4.0	14175	1.0	0.25	807.75	350344	0.0	0.0	1.0
P62701	0.0	0.57059	6.0	6.0	16233	1.0	0.25	919.25	390489	33973133	27062.0	0.8
P62633	4.0	0.30898	3.0	3.0	8469	1.0	0.2	79511667	350497	5191644	3768.0	0.66667
P62424	0.0	0.54881	7.0	7.0	19.27	1.0	0.25	927.75	392361	58360369	41496.0	0.71429
P62316	1.0	0.0	1.0	1.0	4848	1.0	0.2	81836667	359664	0.0	0.0	0.0
P62314	1.0	0.0	1.0	1.0	4437	1.0	0.2	81836667	359664	0.0	0.0	0.0
P62280	48.0	0.58344	5.0	5.0	12429	1.0	0.25	873.75	37796	14987589	9828.0	0.9
P62277	6.0	0.51861	5.0	5.0	14821	1.0	0.2	91711667	390298	55819669	49188.0	0.8
P62273	1.0	0.0	1.0	1.0	3777	1.0	0.2	764.6	341864	0.0	0.0	0.0
P62269	0.0	0.57059	6.0	6.0	18.69	1.0	0.25	919.25	390489	33973133	27062.0	0.8
P62266	48.0	0.52483	8.0	8.0	20348	1.0	0.25	953.75	401413	152459001	112674.0	0.64286
P62263	0.0	0.56839	4.0	4.0	13435	1.0	0.25	89041667	384034	0.0	0.0	1.0
P62258	4.0	0.0	1.0	4.0	11558	1.0	0.25	94391667	403858	287326168	244348.0	0.0
P62249	24.0	0.61814	6.0	6.0	19193	1.0	0.25	93658333	397632	55819669	49188.0	0.86667
P62244	25.0	0.56839	4.0	5.0	16237	1.0	0.25	87933333	378151	94617475	106560.0	0.6
P62241	6.0	0.47549	6.0	6.0	16761	1.0	0.2	92728333	392552	97893902	70202.0	0.66667
P62140	1.0	0.0	1.0	1.0	4956	1.0	0.2	81836667	359664	0.0	0.0	0.0
P62136	1.0	0.0	1.0	1.0	2986	1.0	0.25	745.0	331016	0.0	0.0	0.0
P62081	2.0	0.0	1.0	2.0	5762	1.0	0.2	82811667	362108	9511681	7616.0	0.0
P61981	1.0	0.0	1.0	1.0	2383	1.0	0.2	71153333	318411	0.0	0.0	0.0
P61978	2.0	0.0	1.0	2.0	7345	1.0	0.2	85936667	371734	92045549	83844.0	0.0
P61965	0.0	0.0	1.0	1.0	3244	1.0	0.25	813.0	351872	0.0	0.0	0.0
P61964	24.0	0.56839	4.0	4.0	12.65	1.0	0.25	807.75	350344	0.0	0.0	1.0
P61962	24.0	0.56839	4.0	4.0	12646	1.0	0.25	807.75	350344	0.0	0.0	1.0
P61960	1.0	0.0	1.0	1.0	2398	1.0	0.16667	67966667	306761	0.0	0.0	0.0
P61956	0.0	0.0	1.0	1.0	1675	1.0	0.25	74241667	335714	0.0	0.0	0.0
P61823	1.0	0.0	1.0	1.0	1758	1.0	0.2	69811667	317876	0.0	0.0	0.0
P61764	1.0	0.0	1.0	1.0	3461	1.0	0.2	74993333	334301	0.0	0.0	0.0
P61604	2.0	0.30779	2.0	4.0	9613	1.0	0.25	92233333	385218	413209217	386568.0	0.16667
P61586	1.0	0.0	1.0	1.0	4332	1.0	0.2	81836667	359664	0.0	0.0	0.0
P61513	30.0	0.47564	7.0	7.0	20533	1.0	0.25	93208333	39385	123048053	93334.0	0.61905
P61457	1.0	0.0	1.0	1.0	5274	1.0	0.2	81836667	359664	0.0	0.0	0.0
P61421	1.0	0.0	1.0	1.0	4861	1.0	0.2	71153333	318411	0.0	0.0	0.0
P61353	0.0	0.54881	7.0	7.0	17993	1.0	0.25	927.75	392361	58360369	41496.0	0.71429
P61326	4.0	0.30898	3.0	3.0	10174	1.0	0.2	81836667	359053	5155132	3664.0	0.66667
P61313	48.0	0.52483	8.0	8.0	23135	1.0	0.25	953.75	401413	152459001	112674.0	0.64286
P61289	1.0	0.0	1.0	1.0	2716	1.0	0.2	75786667	341558	0.0	0.0	0.0
P61254	2.0	0.30779	2.0	2.0	7808	1.0	0.2	79228333	349924	0.0	0.0	1.0
P61247	24.0	0.52483	8.0	8.0	19217	1.0	0.25	931.25	393086	79739795	57334.0	0.64286
P61244	1.0	0.0	1.0	1.0	4406	1.0	0.2	71136667	322154	0.0	0.0	0.0
P61225	1.0	0.0	1.0	1.0	5269	1.0	0.25	745.0	331016	0.0	0.0	0.0
P61224	1.0	0.0	1.0	1.0	4243	1.0	0.25	75933333	337624	0.0	0.0	0.0
P61221	3.0	0.30779	2.0	3.0	10091	1.0	0.2	890.95	383117	264923204	95312.0	0.33333
P61160	24.0	0.56839	4.0	4.0	14101	1.0	0.25	807.75	350344	0.0	0.0	1.0
P61158	6.0	0.46346	3.0	3.0	11556	1.0	0.25	791.5	344843	0.0	0.0	1.0
P61088	1.0	0.0	1.0	1.0	2822	1.0	0.2	69178333	311841	0.0	0.0	0.0
P61081	1.0	0.0	1.0	1.0	3345	1.0	0.2	79661667	350306	0.0	0.0	0.0
P61077	1.0	0.0	1.0	1.0	3109	1.0	0.2	75036667	338961	0.0	0.0	0.0
P61026	2.0	0.0	1.0	2.0	4035	1.0	0.2	713.2	318258	4572977	18024.0	0.0
P61020	0.0	0.0	1.0	1.0	4821	1.0	0.25	813.0	351872	0.0	0.0	0.0
P60981	2.0	0.0	1.0	2.0	4021	1.0	0.2	77753333	345722	78746713	13530.0	0.0
P60903	1.0	0.0	1.0	1.0	1265	1.0	0.2	661.7	297059	0.0	0.0	0.0
P60900	1.0	0.0	1.0	1.0	3512	1.0	0.25	75416667	333117	0.0	0.0	0.0
P60866	1167.0	0.12035	111.0	146.0	66024	79.0	0.33333	111183333	443927	22904110488	8535308.0	0.0341
P60842	1.0	0.0	1.0	1.0	4227	1.0	0.2	71153333	318411	0.0	0.0	0.0
P60763	1.0	0.0	1.0	1.0	5128	1.0	0.2	81836667	359664	0.0	0.0	0.0
P60710	2.0	0.30779	2.0	2.0	7316	1.0	0.25	77416667	339687	0.0	0.0	1.0
P60709	2.0	0.30779	2.0	6.0	17188	1.0	0.25	1067.0	436516	79085725	1008324.0	0.13333
P60520	60.0	0.28101	13.0	17.0	37771	118.0	0.25	120983333	474064	6877725699	5373666.0	0.16176
P60510	24.0	0.56839	4.0	4.0	16415	1.0	0.25	807.75	350344	0.0	0.0	1.0
P60484	13.0	0.47366	4.0	6.0	19048	1.0	0.25	98108333	410619	529574167	525420.0	0.33333
P60468	1.0	0.0	1.0	1.0	4494	1.0	0.2	77103333	343927	0.0	0.0	0.0
P60410	0.0	0.0	1.0	1.0	3877	1.0	0.25	813.0	351872	0.0	0.0	0.0
P60409	1.0	0.0	1.0	1.0	3099	1.0	0.2	79661667	350306	0.0	0.0	0.0
P60369	1.0	0.0	1.0	2.0	7209	1.0	0.25	931.25	39301	38016077	269386.0	0.0
P60229	7.0	0.46346	3.0	4.0	11889	1.0	0.25	84558333	368296	33973133	27062.0	0.5
P60228	1.0	0.0	1.0	1.0	3468	1.0	0.25	76241667	343965	0.0	0.0	0.0
P60174	0.0	0.0	1.0	1.0	4414	1.0	0.25	771.75	344576	0.0	0.0	0.0
P60033	11.0	0.25931	5.0	10.0	25118	1.0	0.25	1116.25	453132	2296878057	1638560.0	0.08889
P58557	0.0	0.0	1.0	1.0	4469	1.0	0.25	813.0	351872	0.0	0.0	0.0
P57775	24.0	0.56839	4.0	4.0	14093	1.0	0.25	807.75	350344	0.0	0.0	1.0
P57772	1.0	0.0	1.0	1.0	3507	1.0	0.25	76241667	343965	0.0	0.0	0.0
P57740	1.0	0.0	1.0	1.0	3533	1.0	0.2	79661667	350306	0.0	0.0	0.0
P57723	1.0	0.0	1.0	1.0	2808	1.0	0.2	744.2	332468	0.0	0.0	0.0
P57721	1.0	0.0	1.0	1.0	3797	1.0	0.2	744.2	332468	0.0	0.0	0.0
P57678	1.0	0.0	1.0	1.0	5814	1.0	0.25	75416667	333117	0.0	0.0	0.0
P57078	2.0	0.0	1.0	3.0	9815	1.0	0.25	961.5	405348	273169753	324718.0	0.0
P57052	1.0	0.0	1.0	1.0	3093	1.0	0.2	744.2	332468	0.0	0.0	0.0
P56945	1.0	0.0	1.0	1.0	3199	1.0	0.2	74993333	334301	0.0	0.0	0.0
P56556	0.0	0.0	1.0	1.0	4385	1.0	0.25	813.0	351872	0.0	0.0	0.0
P56539	1.0	0.0	1.0	1.0	3046	1.0	0.2	744.2	332468	0.0	0.0	0.0
P56537	2.0	0.2842	4.0	4.0	12008	1.0	0.2	89928333	383422	88480283	68004.0	0.5
P56385	1.0	0.0	1.0	1.0	2.73	1.0	0.2	71153333	318411	0.0	0.0	0.0
P56381	1.0	0.0	1.0	1.0	4397	1.0	0.2	71153333	318411	0.0	0.0	0.0
P56282	1.0	0.0	1.0	1.0	2.21	1.0	0.2	75036667	338961	0.0	0.0	0.0
P56192	2.0	0.0	1.0	2.0	6893	1.0	0.25	83908333	36696	40145343	38300.0	0.0
P56182	1.0	0.0	1.0	1.0	3976	1.0	0.2	81836667	359664	0.0	0.0	0.0
P56134	1.0	0.0	1.0	1.0	3.91	1.0	0.2	71153333	318411	0.0	0.0	0.0
P55957	0.0	0.0	1.0	1.0	2797	1.0	0.25	771.75	344576	0.0	0.0	0.0
P55809	1.0	0.0	1.0	2.0	9.41	1.0	0.25	94733333	400382	206486549	232894.0	0.0
P55789	1.0	0.0	1.0	1.0	2977	1.0	0.2	744.2	332468	0.0	0.0	0.0
P55769	4.0	0.30898	3.0	3.0	9279	1.0	0.2	807.95	353438	1116229	11182.0	0.66667
P55735	1.0	0.0	1.0	1.0	3164	1.0	0.2	79661667	350306	0.0	0.0	0.0
P55263	1.0	0.0	1.0	1.0	4084	1.0	0.2	744.2	332468	0.0	0.0	0.0
P55209	1.0	0.0	1.0	1.0	4302	1.0	0.2	81836667	359664	0.0	0.0	0.0
P55084	0.0	0.0	1.0	1.0	4709	1.0	0.25	813.0	351872	0.0	0.0	0.0
P55081	1.0	0.0	1.0	1.0	2459	1.0	0.2	79661667	350306	0.0	0.0	0.0
P55072	27.0	0.56839	4.0	8.0	24.87	1.0	0.25	110816667	448969	2521552549	2336562.0	0.21429
P55036	3.0	0.0	1.0	3.0	5467	1.0	0.25	804.25	353514	90707032	56630.0	0.0
P55010	1.0	0.0	1.0	1.0	3353	1.0	0.2	79661667	350306	0.0	0.0	0.0
P54886	0.0	0.0	1.0	1.0	4205	1.0	0.25	813.0	351872	0.0	0.0	0.0
P54819	1.0	0.0	1.0	1.0	3544	1.0	0.2	74761667	335561	0.0	0.0	0.0
P54727	1.0	0.0	1.0	1.0	2361	1.0	0.2	69178333	311841	0.0	0.0	0.0
P54278	1.0	0.0	1.0	1.0	3013	1.0	0.2	79661667	350306	0.0	0.0	0.0
P54274	0.0	0.30779	2.0	2.0	6328	1.0	0.25	78433333	347403	0.0	0.0	1.0
P54259	0.0	0.0	1.0	1.0	2968	1.0	0.25	771.75	344576	0.0	0.0	0.0
P54253	0.0	0.0	1.0	1.0	3387	1.0	0.25	771.75	344576	0.0	0.0	0.0
P54219	1.0	0.0	1.0	1.0	2616	1.0	0.2	74993333	334301	0.0	0.0	0.0
P54098	0.0	0.0	1.0	1.0	4212	1.0	0.25	813.0	351872	0.0	0.0	0.0
P53999	1.0	0.0	1.0	1.0	4273	1.0	0.2	739.85	331283	0.0	0.0	0.0
P53814	1.0	0.0	1.0	1.0	3942	1.0	0.2	79661667	350306	0.0	0.0	0.0
P53779	1.0	0.0	1.0	1.0	3841	1.0	0.25	75933333	337624	0.0	0.0	0.0
P53675	1.0	0.0	1.0	1.0	3818	1.0	0.2	77103333	343927	0.0	0.0	0.0
P53674	1.0	0.0	1.0	1.0	3192	1.0	0.2	744.2	332468	0.0	0.0	0.0
P53671	2.0	0.0	1.0	2.0	5745	1.0	0.2	87403333	377426	367547938	113688.0	0.0
P53621	1.0	0.0	1.0	1.0	3631	1.0	0.25	75016667	334263	0.0	0.0	0.0
P53597	0.0	0.0	1.0	1.0	5273	1.0	0.25	813.0	351872	0.0	0.0	0.0
P53396	1.0	0.0	1.0	1.0	4775	1.0	0.2	81836667	359664	0.0	0.0	0.0
P53007	1.0	0.0	1.0	1.0	4832	1.0	0.2	81836667	359664	0.0	0.0	0.0
P52948	1.0	0.0	1.0	1.0	3963	1.0	0.2	79661667	350306	0.0	0.0	0.0
P52888	0.0	0.0	1.0	1.0	4289	1.0	0.25	813.0	351872	0.0	0.0	0.0
P52815	0.0	0.0	1.0	1.0	5534	1.0	0.25	813.0	351872	0.0	0.0	0.0
P52788	0.0	0.0	1.0	1.0	3099	1.0	0.25	813.0	351872	0.0	0.0	0.0
P52756	0.0	0.0	1.0	1.0	4007	1.0	0.25	771.75	344576	0.0	0.0	0.0
P52739	1.0	0.0	1.0	1.0	2986	1.0	0.2	75786667	341558	0.0	0.0	0.0
P52735	1.0	0.0	1.0	1.0	3577	1.0	0.25	75416667	333117	0.0	0.0	0.0
P52732	1.0	0.0	1.0	1.0	3344	1.0	0.2	75036667	338961	0.0	0.0	0.0
P52701	1.0	0.0	1.0	1.0	3847	1.0	0.2	81836667	359664	0.0	0.0	0.0
P52655	1.0	0.0	1.0	1.0	4019	1.0	0.2	79661667	350306	0.0	0.0	0.0
P52565	0.0	0.0	1.0	1.0	1604	1.0	0.25	74241667	335714	0.0	0.0	0.0
P52333	7.0	0.46346	3.0	4.0	12.32	1.0	0.25	83891667	360084	115049508	83784.0	0.5
P52306	0.0	0.0	1.0	1.0	4109	1.0	0.25	771.75	344576	0.0	0.0	0.0
P52294	1.0	0.0	1.0	1.0	3449	1.0	0.2	79661667	350306	0.0	0.0	0.0
P52292	1.0	0.0	1.0	1.0	4707	1.0	0.2	79661667	350306	0.0	0.0	0.0
P52272	5.0	0.30898	3.0	4.0	11021	1.0	0.2	901.7	383155	434819717	187824.0	0.33333
P51991	0.0	0.0	1.0	1.0	3578	1.0	0.25	771.75	344576	0.0	0.0	0.0
P51970	0.0	0.0	1.0	1.0	4349	1.0	0.25	813.0	351872	0.0	0.0	0.0
P51858	1.0	0.30779	2.0	3.0	7914	1.0	0.2	89561667	380252	78511432	32054.0	0.33333
P51668	1.0	0.0	1.0	1.0	2556	1.0	0.2	75036667	338961	0.0	0.0	0.0
P51665	1.0	0.0	1.0	1.0	3465	1.0	0.2	79661667	350306	0.0	0.0	0.0
P51649	1.0	0.0	1.0	1.0	2319	1.0	0.16667	67966667	306761	0.0	0.0	0.0
P51648	1.0	0.0	1.0	1.0	3337	1.0	0.2	79661667	350306	0.0	0.0	0.0
P51617	25.0	0.56839	4.0	5.0	16279	1.0	0.25	923.0	390183	587560304	551448.0	0.6
P51610	1.0	0.0	1.0	1.0	3323	1.0	0.2	79661667	350306	0.0	0.0	0.0
P51571	1.0	0.0	1.0	1.0	3759	1.0	0.25	75933333	337624	0.0	0.0	0.0
P51553	0.0	0.0	1.0	1.0	5079	1.0	0.25	813.0	351872	0.0	0.0	0.0
P51532	1.0	0.0	1.0	1.0	5115	1.0	0.2	81836667	359664	0.0	0.0	0.0
P51513	1.0	0.0	1.0	1.0	2934	1.0	0.2	744.2	332468	0.0	0.0	0.0
P51451	1.0	0.0	1.0	2.0	6627	1.0	0.25	80533333	354354	25440934	24790.0	0.0
P51398	0.0	0.30779	2.0	3.0	11.42	1.0	0.25	970.5	407219	285310893	347980.0	0.33333
P51148	1.0	0.0	1.0	1.0	2703	1.0	0.2	69178333	311841	0.0	0.0	0.0
P51003	1.0	0.0	1.0	1.0	3091	1.0	0.2	79661667	350306	0.0	0.0	0.0
P50995	1.0	0.0	1.0	1.0	4439	1.0	0.2	744.2	332468	0.0	0.0	0.0
P50993	1.0	0.0	1.0	1.0	4.2	1.0	0.25	75933333	337624	0.0	0.0	0.0
P50991	24.0	0.56839	4.0	4.0	13355	1.0	0.25	807.75	350344	0.0	0.0	1.0
P50990	24.0	0.56839	4.0	4.0	13069	1.0	0.25	807.75	350344	0.0	0.0	1.0
P50914	48.0	0.52483	8.0	8.0	20194	1.0	0.25	95008333	400573	130244377	92302.0	0.64286
P50897	1.0	0.0	1.0	1.0	4266	1.0	0.2	71153333	318411	0.0	0.0	0.0
P50750	1.0	0.0	1.0	2.0	6593	1.0	0.25	887.25	375821	114842141	201118.0	0.0
P50579	3.0	0.30779	2.0	3.0	12.37	1.0	0.25	875.0	377731	123211668	135686.0	0.33333
P50570	1.0	0.0	1.0	1.0	4537	1.0	0.25	75933333	337624	0.0	0.0	0.0
P50453	0.0	0.0	1.0	1.0	3812	1.0	0.25	771.75	344576	0.0	0.0	0.0
P50416	1.0	0.0	1.0	1.0	3041	1.0	0.2	744.2	332468	0.0	0.0	0.0
P50402	1.0	0.0	1.0	1.0	2871	1.0	0.2	79661667	350306	0.0	0.0	0.0
P50238	1.0	0.0	1.0	1.0	3031	1.0	0.2	69178333	311841	0.0	0.0	0.0
P50213	1.0	0.0	1.0	1.0	4593	1.0	0.25	745.0	331016	0.0	0.0	0.0
P49959	1.0	0.0	1.0	1.0	3905	1.0	0.2	79661667	350306	0.0	0.0	0.0
P49917	1.0	0.30779	2.0	3.0	7.08	1.0	0.25	80641667	353934	71921086	44186.0	0.33333
P49916	1.0	0.0	1.0	1.0	3871	1.0	0.2	79661667	350306	0.0	0.0	0.0
P49841	0.0	0.0	1.0	1.0	3725	1.0	0.25	771.75	344576	0.0	0.0	0.0
P49821	0.0	0.0	1.0	1.0	3541	1.0	0.25	813.0	351872	0.0	0.0	0.0
P49790	1.0	0.0	1.0	1.0	4115	1.0	0.2	79661667	350306	0.0	0.0	0.0
P49770	1.0	0.0	1.0	1.0	3.85	1.0	0.25	75416667	333117	0.0	0.0	0.0
P49768	0.0	0.0	1.0	1.0	3771	1.0	0.25	771.75	344576	0.0	0.0	0.0
P49759	0.0	0.30779	2.0	2.0	6545	1.0	0.2	88686667	378037	0.0	0.0	1.0
P49753	0.0	0.0	1.0	1.0	4158	1.0	0.25	813.0	351872	0.0	0.0	0.0
P49748	0.0	0.0	1.0	1.0	4314	1.0	0.25	813.0	351872	0.0	0.0	0.0
P49746	2.0	0.30779	2.0	3.0	9.28	1.0	0.25	936.5	393163	3603816	313664.0	0.33333
P49736	9.0	0.20362	11.0	14.0	27.57	21.0	0.25	119641667	47139	6099437617	3128896.0	0.13187
P49711	0.0	0.30779	2.0	2.0	6899	1.0	0.2	88686667	378037	0.0	0.0	1.0
P49642	1.0	0.0	1.0	1.0	3298	1.0	0.2	79661667	350306	0.0	0.0	0.0
P49590	0.0	0.0	1.0	1.0	3562	1.0	0.25	813.0	351872	0.0	0.0	0.0
P49585	1.0	0.0	1.0	1.0	3726	1.0	0.2	79661667	350306	0.0	0.0	0.0
P49419	1.0	0.0	1.0	1.0	3498	1.0	0.2	69178333	311841	0.0	0.0	0.0
P49411	1095.0	0.09561	89.0	188.0	68322	127.0	0.25	1089.25	435523	42631570082	21248710000000	0.01121
P49407	3.0	0.30779	2.0	5.0	16903	1.0	0.2	96178333	404431	62103428	430150.0	0.1
P49406	0.0	0.0	1.0	1.0	4617	1.0	0.25	813.0	351872	0.0	0.0	0.0
P49368	3950.0	0.04606	261.0	331.0	82597	47.0	0.33333	112616667	433079	54069994293	496585780000000	0.01082
P49327	2.0	0.0	1.0	2.0	6223	1.0	0.25	87066667	374599	15380329	137484.0	0.0
P49257	3.0	0.0	1.0	3.0	8536	1.0	0.25	90033333	387662	291890206	137698.0	0.0
P49207	2.0	0.30779	2.0	2.0	7234	1.0	0.2	79478333	352979	0.0	0.0	1.0
P48739	1.0	0.0	1.0	1.0	3566	1.0	0.2	744.2	332468	0.0	0.0	0.0
P48643	24.0	0.56839	4.0	4.0	11584	1.0	0.25	807.75	350344	0.0	0.0	1.0
P48637	0.0	0.0	1.0	1.0	2919	1.0	0.25	771.75	344576	0.0	0.0	0.0
P48431	2.0	0.30779	2.0	4.0	8.71	1.0	0.2	82878333	359511	478579448	127324.0	0.16667
P48147	0.0	0.30779	2.0	2.0	6468	1.0	0.25	85208333	362911	0.0	0.0	1.0
P48047	1.0	0.0	1.0	2.0	8504	1.0	0.25	84241667	360848	52689272	69666.0	0.0
P48039	0.0	0.0	1.0	1.0	3212	1.0	0.25	771.75	344576	0.0	0.0	0.0
P47929	1.0	0.0	1.0	1.0	3253	1.0	0.2	74993333	334301	0.0	0.0	0.0
P47914	1.0	0.0	1.0	1.0	2956	1.0	0.25	76241667	343965	0.0	0.0	0.0
P47755	1.0	0.0	1.0	1.0	3796	1.0	0.2	739.85	331283	0.0	0.0	0.0
P46939	1.0	0.0	1.0	1.0	2548	1.0	0.2	69178333	311841	0.0	0.0	0.0
P46934	1.0	0.0	1.0	1.0	3953	1.0	0.2	739.85	331283	0.0	0.0	0.0
P46783	0.0	0.46346	3.0	3.0	10.38	1.0	0.25	866.5	375783	0.0	0.0	1.0
P46782	24.0	0.52304	6.0	6.0	15585	1.0	0.25	927.75	392934	96867766	74372.0	0.73333
P46781	0.0	0.64826	5.0	5.0	14522	1.0	0.25	90608333	387548	0.0	0.0	1.0
P46779	137.0	0.09509	83.0	132.0	55198	66.0	0.25	108541667	438923	2711194884	8927112.0	0.02012
P46778	0.0	0.56839	4.0	4.0	11.48	1.0	0.2	885.95	380023	0.0	0.0	1.0
P46777	0.0	0.54881	7.0	7.0	19789	1.0	0.25	927.75	392361	58360369	41496.0	0.71429
P46776	6.0	0.45378	5.0	5.0	13.35	1.0	0.2	87936667	375325	25865615	22566.0	0.7
P46531	2.0	0.30779	2.0	2.0	7602	1.0	0.25	765.5	335638	0.0	0.0	1.0
P46379	1.0	0.0	1.0	1.0	1356	1.0	0.2	661.7	297059	0.0	0.0	0.0
P46199	1.0	0.0	1.0	2.0	6915	1.0	0.25	86683333	371543	83722632	85086.0	0.0
P46109	1.0	0.0	1.0	1.0	3145	1.0	0.2	79661667	350306	0.0	0.0	0.0
P46108	1.0	0.0	1.0	1.0	4507	1.0	0.2	79661667	350306	0.0	0.0	0.0
P46087	4.0	0.30898	3.0	3.0	8736	1.0	0.2	807.95	353438	1116229	11182.0	0.66667
P46060	1.0	0.0	1.0	1.0	4997	1.0	0.2	81836667	359664	0.0	0.0	0.0
P46059	1.0	0.0	1.0	1.0	2218	1.0	0.2	74993333	334301	0.0	0.0	0.0
P46013	1.0	0.0	1.0	1.0	3544	1.0	0.2	79661667	350306	0.0	0.0	0.0
P45983	6.0	0.46346	3.0	3.0	10.86	1.0	0.25	78316667	341673	0.0	0.0	1.0
P45974	1.0	0.0	1.0	1.0	3713	1.0	0.25	745.0	331016	0.0	0.0	0.0
P45973	1.0	0.0	1.0	1.0	3704	1.0	0.25	75933333	337624	0.0	0.0	0.0
P45954	0.0	0.0	1.0	1.0	5.06	1.0	0.25	813.0	351872	0.0	0.0	0.0
P45880	1.0	0.0	1.0	1.0	3928	1.0	0.2	71153333	318411	0.0	0.0	0.0
P43897	0.0	0.0	1.0	1.0	4012	1.0	0.25	813.0	351872	0.0	0.0	0.0
P43686	1.0	0.0	1.0	1.0	3471	1.0	0.2	74993333	334301	0.0	0.0	0.0
P43360	1.0	0.0	1.0	1.0	1567	1.0	0.16667	65931667	299542	0.0	0.0	0.0
P43351	1.0	0.46346	3.0	4.0	9509	1.0	0.25	88391667	37162	215345613	123250.0	0.5
P43307	1.0	0.0	1.0	1.0	4003	1.0	0.25	75016667	334263	0.0	0.0	0.0
P43243	3.0	0.0	1.0	3.0	10429	1.0	0.2	871.45	377998	125840311	115580.0	0.0
P43146	1.0	0.0	1.0	1.0	2545	1.0	0.2	75036667	338961	0.0	0.0	0.0
P42932	24.0	0.56839	4.0	4.0	12643	1.0	0.25	807.75	350344	0.0	0.0	1.0
P42858	1.0	0.30779	2.0	3.0	10043	1.0	0.25	91691667	38453	151777131	229730.0	0.33333
P42771	2.0	0.0	1.0	2.0	8.09	1.0	0.25	905.0	392017	92317107	81978.0	0.0
P42766	943.0	0.12033	67.0	104.0	51079	56.0	0.25	1002.75	422116	10195951411	5345508.0	0.02857
P42765	1.0	0.30779	2.0	3.0	6408	1.0	0.25	84641667	360695	240800668	87798.0	0.33333
P42704	0.0	0.0	1.0	1.0	5.15	1.0	0.25	813.0	351872	0.0	0.0	0.0
P42701	1.0	0.0	1.0	1.0	3218	1.0	0.2	74993333	334301	0.0	0.0	0.0
P42696	2.0	0.30779	2.0	2.0	5389	1.0	0.2	77703333	345837	0.0	0.0	1.0
P42685	1.0	0.0	1.0	1.0	4101	1.0	0.2	744.2	332468	0.0	0.0	0.0
P42677	1100.0	0.13186	96.0	154.0	64035	78.0	0.25	110408333	44152	29305418672	9542646.0	0.02623
P42574	0.0	0.0	1.0	1.0	4514	1.0	0.25	813.0	351872	0.0	0.0	0.0
P42566	1.0	0.0	1.0	1.0	4321	1.0	0.25	75416667	333117	0.0	0.0	0.0
P42345	1.0	0.0	1.0	1.0	5147	1.0	0.2	764.6	341864	0.0	0.0	0.0
P42338	1.0	0.0	1.0	1.0	3375	1.0	0.2	744.2	332468	0.0	0.0	0.0
P42336	2.0	0.0	1.0	2.0	6041	1.0	0.25	83408333	36864	47566071	29368.0	0.0
P42285	1.0	0.0	1.0	1.0	4044	1.0	0.2	81836667	359664	0.0	0.0	0.0
P42262	0.0	0.0	1.0	1.0	4224	1.0	0.25	771.75	344576	0.0	0.0	0.0
P42167	2.0	0.0	1.0	2.0	4747	1.0	0.2	833.2	363407	6899975	24438.0	0.0
P42166	2.0	0.0	1.0	2.0	4.71	1.0	0.2	833.2	363407	6899975	24438.0	0.0
P42126	0.0	0.0	1.0	1.0	4193	1.0	0.25	813.0	351872	0.0	0.0	0.0
P42025	6.0	0.46346	3.0	3.0	12095	1.0	0.25	791.5	344843	0.0	0.0	1.0
P41743	0.0	0.0	1.0	1.0	3379	1.0	0.25	771.75	344576	0.0	0.0	0.0
P41587	1.0	0.0	1.0	1.0	4732	1.0	0.2	71153333	318411	0.0	0.0	0.0
P41236	1.0	0.0	1.0	1.0	3923	1.0	0.2	74761667	335561	0.0	0.0	0.0
P41220	1.0	0.0	1.0	1.0	1389	1.0	0.2	661.7	297059	0.0	0.0	0.0
P41212	1.0	0.0	1.0	1.0	2708	1.0	0.2	79661667	350306	0.0	0.0	0.0
P41208	24.0	0.56839	4.0	4.0	13093	1.0	0.25	807.75	350344	0.0	0.0	1.0
P40939	0.0	0.0	1.0	1.0	4558	1.0	0.25	813.0	351872	0.0	0.0	0.0
P40938	1.0	0.0	1.0	1.0	5399	1.0	0.2	81836667	359664	0.0	0.0	0.0
P40926	1.0	0.0	1.0	2.0	6504	1.0	0.25	84241667	360848	52689272	69666.0	0.0
P40692	3.0	0.0	1.0	3.0	5698	1.0	0.25	79716667	351719	262335895	41264.0	0.0
P40429	24.0	0.54881	7.0	7.0	17416	1.0	0.25	92358333	391406	51167991	40432.0	0.71429
P40337	31.0	0.26253	9.0	10.0	26.68	1.0	0.25	103033333	420092	2063525848	1668550.0	0.24444
P40259	1.0	0.0	1.0	1.0	3.81	1.0	0.2	74993333	334301	0.0	0.0	0.0
P40227	3857.0	0.05361	231.0	276.0	77531	161.0	0.33333	109866667	430978	3804752397	350364680000000	0.01473
P39748	1.0	0.0	1.0	1.0	2937	1.0	0.2	79661667	350306	0.0	0.0	0.0
P39687	1.0	0.0	1.0	1.0	3018	1.0	0.2	744.2	332468	0.0	0.0	0.0
P39656	1.0	0.0	1.0	1.0	4356	1.0	0.2	74761667	335561	0.0	0.0	0.0
P39060	1.0	0.0	1.0	1.0	3871	1.0	0.2	81836667	359664	0.0	0.0	0.0
P39023	6.0	0.43905	7.0	7.0	19348	1.0	0.25	950.75	400802	170375082	115500.0	0.57143
P39019	24.0	0.52483	8.0	8.0	20404	1.0	0.25	931.25	393086	79739795	57334.0	0.64286
P38936	5.0	0.0	1.0	5.0	13.02	1.0	0.25	1002.0	423644	1383597475	406882.0	0.0
P38919	4.0	0.30898	3.0	3.0	7642	1.0	0.2	81836667	359053	5155132	3664.0	0.66667
P38646	1.0	0.0	1.0	2.0	5088	1.0	0.25	789.5	350726	6597096	12708.0	0.0
P38606	1.0	0.0	1.0	2.0	6353	1.0	0.25	84241667	360848	52689272	69666.0	0.0
P38398	3.0	0.0	1.0	4.0	9882	1.0	0.25	1006.25	419213	931729233	523176.0	0.0
P38117	0.0	0.0	1.0	1.0	3.21	1.0	0.25	813.0	351872	0.0	0.0	0.0
P37840	0.0	0.0	1.0	1.0	2869	1.0	0.25	771.75	344576	0.0	0.0	0.0
P37837	2.0	0.0	1.0	2.0	4097	1.0	0.25	81641667	36165	58612123	26276.0	0.0
P37802	3.0	0.0	1.0	3.0	6781	1.0	0.25	88883333	384568	322187675	123020.0	0.0
P37198	1.0	0.0	1.0	1.0	4347	1.0	0.2	81836667	359664	0.0	0.0	0.0
P37108	1.0	0.0	1.0	1.0	5148	1.0	0.2	81836667	359664	0.0	0.0	0.0
P36969	0.0	0.0	1.0	1.0	2468	1.0	0.25	74241667	335714	0.0	0.0	0.0
P36957	3.0	0.0	1.0	4.0	10982	1.0	0.25	1025.5	424637	975362143	747196.0	0.0
P36956	1.0	0.0	1.0	1.0	2.75	1.0	0.2	79661667	350306	0.0	0.0	0.0
P36955	1.0	0.0	1.0	1.0	3232	1.0	0.2	74993333	334301	0.0	0.0	0.0
P36915	1.0	0.0	1.0	1.0	4604	1.0	0.2	764.6	341864	0.0	0.0	0.0
P36895	2.0	0.0	1.0	3.0	8052	1.0	0.25	82758333	360848	110569819	83492.0	0.0
P36873	5.0	0.30898	3.0	4.0	11892	1.0	0.2	90636667	38728	452243952	155196.0	0.33333
P36780	1.0	0.0	1.0	1.0	2964	1.0	0.2	744.2	332468	0.0	0.0	0.0
P36778	1.0	0.0	1.0	1.0	2.83	1.0	0.2	744.2	332468	0.0	0.0	0.0
P36776	0.0	0.0	1.0	1.0	4.52	1.0	0.25	813.0	351872	0.0	0.0	0.0
P36578	24.0	0.52483	8.0	8.0	21382	1.0	0.25	931.25	393086	79739795	57334.0	0.64286
P36543	0.0	0.0	1.0	1.0	2758	1.0	0.25	74241667	335714	0.0	0.0	0.0
P36542	3.0	0.30779	2.0	4.0	14648	1.0	0.25	93283333	390947	318073973	500134.0	0.16667
P36507	1.0	0.0	1.0	1.0	2368	1.0	0.2	74993333	334301	0.0	0.0	0.0
P36313	1.0	0.0	1.0	1.0	3074	1.0	0.2	75786667	341558	0.0	0.0	0.0
P35998	2.0	0.30779	2.0	2.0	6828	1.0	0.25	765.5	335638	0.0	0.0	1.0
P35637	30.0	0.37893	4.0	12.0	28142	54.0	0.25	1159.0	461115	4303045081	3542426.0	0.15152
P35610	3.0	0.0	1.0	3.0	6334	1.0	0.25	843.25	373109	120467524	47930.0	0.0
P35609	2.0	0.0	1.0	2.0	5114	1.0	0.2	78561667	347708	27967878	12736.0	0.0
P35579	4.0	0.0	1.0	4.0	10319	1.0	0.2	93386667	396448	475751571	318344.0	0.0
P35558	1.0	0.0	1.0	2.0	8778	1.0	0.25	882.5	376471	6670826	137900.0	0.0
P35555	1.0	0.0	1.0	1.0	3.14	1.0	0.2	79661667	350306	0.0	0.0	0.0
P35550	1.0	0.0	1.0	1.0	4086	1.0	0.2	75786667	341558	0.0	0.0	0.0
P35269	1.0	0.0	1.0	1.0	5034	1.0	0.2	81836667	359664	0.0	0.0	0.0
P35268	0.0	0.46346	3.0	3.0	9476	1.0	0.2	86978333	376394	0.0	0.0	1.0
P35251	1.0	0.0	1.0	1.0	3874	1.0	0.2	739.85	331283	0.0	0.0	0.0
P35244	5.0	0.0	1.0	5.0	10978	1.0	0.25	98316667	413254	1057882311	452450.0	0.0
P35241	1.0	0.0	1.0	1.0	4047	1.0	0.2	81836667	359664	0.0	0.0	0.0
P35240	1.0	0.0	1.0	1.0	3609	1.0	0.2	739.85	331283	0.0	0.0	0.0
P35232	2.0	0.0	1.0	2.0	6235	1.0	0.2	864.2	373988	98381929	49080.0	0.0
P35228	26.0	0.56839	4.0	8.0	22541	1.0	0.25	108666667	443392	1504307017	1797622.0	0.25
P35227	0.0	0.30779	2.0	2.0	6315	1.0	0.2	83078333	35806	0.0	0.0	1.0
P35226	3.0	0.2842	4.0	5.0	18104	1.0	0.25	1015.0	418793	680336133	567400.0	0.3
P35222	1.0	0.0	1.0	1.0	4134	1.0	0.2	79661667	350306	0.0	0.0	0.0
P35218	1.0	0.0	1.0	1.0	2976	1.0	0.2	79661667	350306	0.0	0.0	0.0
P34949	2.0	0.0	1.0	2.0	4534	1.0	0.2	75011667	33411	103087779	26326.0	0.0
P34947	2.0	0.0	1.0	2.0	6936	1.0	0.2	861.45	374637	4083208	39360.0	0.0
P34932	1.0	0.0	1.0	2.0	6747	1.0	0.25	882.5	376471	6670826	137900.0	0.0
P34931	1.0	0.0	1.0	2.0	6799	1.0	0.25	80533333	354354	25440934	24790.0	0.0
P34897	1.0	0.0	1.0	2.0	5231	1.0	0.25	931.25	39301	38016077	269386.0	0.0
P33993	2.0	0.0	1.0	2.0	7295	1.0	0.25	878.5	376394	177693388	164552.0	0.0
P33992	2.0	0.30779	2.0	4.0	13245	1.0	0.25	994.25	416234	487291965	339560.0	0.16667
P33527	1.0	0.0	1.0	1.0	3.71	1.0	0.2	71153333	318411	0.0	0.0	0.0
P33316	1.0	0.46346	3.0	4.0	7649	1.0	0.25	88033333	370512	29883247	119712.0	0.5
P33215	24.0	0.56839	4.0	4.0	13114	1.0	0.25	807.75	350344	0.0	0.0	1.0
P32969	48.0	0.52483	8.0	8.0	20398	1.0	0.25	953.75	401413	152459001	112674.0	0.64286
P32455	0.0	0.0	1.0	1.0	4048	1.0	0.25	771.75	344576	0.0	0.0	0.0
P32322	0.0	0.0	1.0	1.0	3811	1.0	0.25	813.0	351872	0.0	0.0	0.0
P32121	11.0	0.38039	6.0	9.0	24.46	1.0	0.25	106866667	438732	1425847502	1067544.0	0.22222
P32119	1.0	0.0	1.0	1.0	2928	1.0	0.2	744.2	332468	0.0	0.0	0.0
P31949	1.0	0.0	1.0	1.0	4892	1.0	0.2	81836667	359664	0.0	0.0	0.0
P31948	0.0	0.0	1.0	1.0	3388	1.0	0.25	771.75	344576	0.0	0.0	0.0
P31947	2.0	0.0	1.0	2.0	6354	1.0	0.25	774.5	347135	2491532	1986.0	0.0
P31946	1.0	0.0	1.0	1.0	3483	1.0	0.2	71153333	318411	0.0	0.0	0.0
P31943	0.0	0.0	1.0	1.0	4104	1.0	0.25	813.0	351872	0.0	0.0	0.0
P31749	2.0	0.30779	2.0	4.0	5875	1.0	0.25	81166667	355386	343267705	111244.0	0.16667
P31689	2.0	0.30779	2.0	2.0	7812	1.0	0.25	765.5	335638	0.0	0.0	1.0
P31327	1.0	0.0	1.0	1.0	2651	1.0	0.2	744.2	332468	0.0	0.0	0.0
P31040	3.0	0.0	1.0	4.0	10861	1.0	0.25	1025.5	424637	975362143	747196.0	0.0
P30876	2.0	0.0	1.0	2.0	6529	1.0	0.2	879.95	380443	129782003	88548.0	0.0
P30837	1.0	0.0	1.0	2.0	7461	1.0	0.25	89991667	384721	78824344	115086.0	0.0
P30626	1.0	0.0	1.0	1.0	2162	1.0	0.16667	67966667	306761	0.0	0.0	0.0
P30622	1.0	0.0	1.0	1.0	3043	1.0	0.2	74993333	334301	0.0	0.0	0.0
P30520	1.0	0.0	1.0	1.0	1286	1.0	0.2	69811667	317876	0.0	0.0	0.0
P30504	2.0	0.0	1.0	2.0	6274	1.0	0.2	82011667	361039	64735298	39618.0	0.0
P30480	2.0	0.0	1.0	2.0	6.03	1.0	0.2	82011667	361039	64735298	39618.0	0.0
P30411	1.0	0.0	1.0	1.0	2765	1.0	0.2	79661667	350306	0.0	0.0	0.0
P30408	1.0	0.0	1.0	1.0	2.57	1.0	0.2	74993333	334301	0.0	0.0	0.0
P30405	0.0	0.0	1.0	1.0	3155	1.0	0.25	813.0	351872	0.0	0.0	0.0
P30291	1.0	0.0	1.0	1.0	3748	1.0	0.2	744.2	332468	0.0	0.0	0.0
P30260	1.0	0.0	1.0	1.0	6094	1.0	0.2	81836667	359664	0.0	0.0	0.0
P30154	0.0	0.0	1.0	1.0	4163	1.0	0.25	813.0	351872	0.0	0.0	0.0
P30153	0.0	0.0	1.0	1.0	3564	1.0	0.25	813.0	351872	0.0	0.0	0.0
P30119	3.0	0.30779	2.0	3.0	9444	1.0	0.25	85008333	369404	71455966	68354.0	0.33333
P30086	1.0	0.0	1.0	1.0	3442	1.0	0.2	69178333	311841	0.0	0.0	0.0
P30084	1.0	0.30779	2.0	3.0	10171	1.0	0.25	89608333	379832	249010492	167910.0	0.33333
P30050	50.0	0.45346	9.0	9.0	23304	1.0	0.25	98891667	410772	662566801	377818.0	0.52778
P30049	1.0	0.0	1.0	1.0	3787	1.0	0.2	71153333	318411	0.0	0.0	0.0
P30048	0.0	0.0	1.0	1.0	3.79	1.0	0.25	813.0	351872	0.0	0.0	0.0
P29692	1.0	0.30779	2.0	3.0	8345	1.0	0.25	913.75	387242	223748327	206158.0	0.33333
P29597	26.0	0.45378	5.0	5.0	16501	1.0	0.25	84891667	362299	115049508	83784.0	0.7
P29590	1.0	0.0	1.0	1.0	3487	1.0	0.2	79661667	350306	0.0	0.0	0.0
P29401	1.0	0.30779	2.0	3.0	6586	1.0	0.25	859.5	374255	231864453	87306.0	0.33333
P29375	1.0	0.0	1.0	1.0	3.0	1.0	0.25	745.0	331016	0.0	0.0	0.0
P29353	1.0	0.0	1.0	1.0	4666	1.0	0.25	745.0	331016	0.0	0.0	0.0
P29350	1.0	0.0	1.0	1.0	2379	1.0	0.2	739.85	331283	0.0	0.0	0.0
P29172	1.0	0.0	1.0	1.0	3947	1.0	0.2	74993333	334301	0.0	0.0	0.0
P28574	1.0	0.0	1.0	1.0	4845	1.0	0.2	77103333	343927	0.0	0.0	0.0
P28482	1.0	0.0	1.0	2.0	4443	1.0	0.25	79058333	350076	58031801	31914.0	0.0
P28347	1.0	0.0	1.0	1.0	2773	1.0	0.2	79661667	350306	0.0	0.0	0.0
P28331	0.0	0.0	1.0	1.0	5283	1.0	0.25	813.0	351872	0.0	0.0	0.0
P28066	1.0	0.0	1.0	1.0	5.6	1.0	0.25	75416667	333117	0.0	0.0	0.0
P27986	2.0	0.0	1.0	2.0	6418	1.0	0.2	85936667	371734	92045549	83844.0	0.0
P27958	1.0	0.0	1.0	2.0	6537	1.0	0.25	83783333	359053	143424526	79064.0	0.0
P27824	3.0	0.30779	2.0	3.0	9537	1.0	0.25	85991667	371772	83377383	106340.0	0.33333
P27816	1.0	0.0	1.0	1.0	2897	1.0	0.25	76241667	343965	0.0	0.0	0.0
P27708	3.0	0.30779	2.0	3.0	10491	1.0	0.25	82708333	356494	89844708	63042.0	0.33333
P27695	1.0	0.0	1.0	1.0	4644	1.0	0.25	75016667	334263	0.0	0.0	0.0
P27694	5.0	0.0	1.0	5.0	11792	1.0	0.25	98316667	413254	1057882311	452450.0	0.0
P27661	1.0	0.0	1.0	1.0	3882	1.0	0.2	79661667	350306	0.0	0.0	0.0
P27635	50.0	0.47549	6.0	6.0	15441	1.0	0.25	86091667	371658	4165631	32816.0	0.66667
P27361	1.0	0.0	1.0	1.0	1778	1.0	0.16667	67966667	306761	0.0	0.0	0.0
P27348	3.0	0.30898	3.0	6.0	18083	1.0	0.25	1064.25	438121	901896395	789168.0	0.13333
P27144	0.0	0.0	1.0	1.0	4918	1.0	0.25	813.0	351872	0.0	0.0	0.0
P27105	1.0	0.0	1.0	1.0	3554	1.0	0.25	75416667	333117	0.0	0.0	0.0
P26885	0.0	0.0	1.0	1.0	2341	1.0	0.25	74241667	335714	0.0	0.0	0.0
P26651	1.0	0.0	1.0	1.0	5211	1.0	0.2	81836667	359664	0.0	0.0	0.0
P26641	1.0	0.0	1.0	1.0	4781	1.0	0.25	75933333	337624	0.0	0.0	0.0
P26599	3.0	0.0	1.0	3.0	8501	1.0	0.2	891.95	381665	193686489	190466.0	0.0
P26373	24.0	0.54881	7.0	7.0	19779	1.0	0.25	92358333	391406	51167991	40432.0	0.71429
P26371	0.0	0.0	1.0	1.0	4288	1.0	0.25	813.0	351872	0.0	0.0	0.0
P26368	5.0	0.2842	4.0	8.0	22614	1.0	0.25	1113.5	449351	219139289	1808490.0	0.10714
P25788	3.0	0.46346	3.0	6.0	17588	1.0	0.25	1064.0	434034	1010798173	1185522.0	0.26667
P25787	2.0	0.30779	2.0	2.0	7385	1.0	0.25	78233333	342819	0.0	0.0	1.0
P25705	191.0	0.02538	205.0	206.0	69927	110.0	0.25	1019.75	418373	38919623771	34504490000000	0.01023
P25490	1.0	0.30779	2.0	3.0	8726	1.0	0.2	909.45	384607	238476739	115424.0	0.33333
P25398	0.0	0.30779	2.0	2.0	6847	1.0	0.2	84386667	367418	0.0	0.0	1.0
P25325	0.0	0.0	1.0	1.0	4724	1.0	0.25	813.0	351872	0.0	0.0	0.0
P25106	1.0	0.0	1.0	1.0	3331	1.0	0.2	71153333	318411	0.0	0.0	0.0
P25067	1.0	0.0	1.0	1.0	3543	1.0	0.2	79661667	350306	0.0	0.0	0.0
P25054	2.0	0.30779	2.0	2.0	6072	1.0	0.2	814.95	359244	0.0	0.0	1.0
P24941	105.0	0.27027	14.0	19.0	41154	1.0	0.25	123708333	481283	8788263578	6397122.0	0.1462
P24928	1.0	0.0	1.0	1.0	4539	1.0	0.25	76241667	343965	0.0	0.0	0.0
P24863	24.0	0.56839	4.0	4.0	12269	1.0	0.25	807.75	350344	0.0	0.0	1.0
P24830	1.0	0.0	1.0	1.0	1.43	1.0	0.2	661.7	297059	0.0	0.0	0.0
P24752	0.0	0.0	1.0	1.0	3882	1.0	0.25	813.0	351872	0.0	0.0	0.0
P24666	1.0	0.0	1.0	1.0	3111	1.0	0.2	744.2	332468	0.0	0.0	0.0
P24588	1.0	0.0	1.0	1.0	3801	1.0	0.2	81836667	359664	0.0	0.0	0.0
P24539	1.0	0.0	1.0	2.0	7632	1.0	0.25	84241667	360848	52689272	69666.0	0.0
P24534	0.0	0.0	1.0	1.0	4323	1.0	0.25	813.0	351872	0.0	0.0	0.0
P24522	1.0	0.0	1.0	2.0	4752	1.0	0.25	79058333	350076	58031801	31914.0	0.0
P23804	2.0	0.0	1.0	2.0	7478	1.0	0.25	88333333	381436	55460909	90286.0	0.0
P23791	1.0	0.46346	3.0	4.0	11487	1.0	0.25	99008333	411383	396929204	363602.0	0.5
P23588	1.0	0.0	1.0	1.0	5073	1.0	0.25	745.0	331016	0.0	0.0	0.0
P23528	2.0	0.30779	2.0	4.0	7.19	1.0	0.25	87433333	378151	285721984	158144.0	0.16667
P23508	1.0	0.0	1.0	1.0	3761	1.0	0.2	74761667	335561	0.0	0.0	0.0
P23490	1.0	0.0	1.0	1.0	1541	1.0	0.2	670.7	30615	0.0	0.0	0.0
P23471	1.0	0.0	1.0	1.0	3.36	1.0	0.2	81836667	359664	0.0	0.0	0.0
P23468	1.0	0.0	1.0	1.0	2505	1.0	0.2	75036667	338961	0.0	0.0	0.0
P23396	27.0	0.51223	7.0	8.0	20528	1.0	0.25	100583333	418144	416686091	512406.0	0.5
P23381	1.0	0.0	1.0	1.0	5885	1.0	0.25	75416667	333117	0.0	0.0	0.0
P23368	0.0	0.0	1.0	1.0	4388	1.0	0.25	813.0	351872	0.0	0.0	0.0
P23284	0.0	0.0	1.0	1.0	3647	1.0	0.25	771.75	344576	0.0	0.0	0.0
P23258	30.0	0.45378	5.0	9.0	24971	1.0	0.25	106141667	431016	2087047794	2037906.0	0.25
P23219	1.0	0.0	1.0	1.0	5284	1.0	0.2	81836667	359664	0.0	0.0	0.0
P23116	8.0	0.37893	4.0	4.0	11785	1.0	0.25	83841667	366654	22810843	15880.0	0.66667
P22891	1.0	0.0	1.0	1.0	3341	1.0	0.2	74993333	334301	0.0	0.0	0.0
P22830	0.0	0.0	1.0	1.0	5192	1.0	0.25	813.0	351872	0.0	0.0	0.0
P22736	1.0	0.0	1.0	1.0	5334	1.0	0.2	764.6	341864	0.0	0.0	0.0
P22695	25.0	0.56839	4.0	7.0	18378	1.0	0.25	977.0	409053	801089336	797704.0	0.33333
P22681	0.0	0.0	1.0	1.0	3472	1.0	0.25	771.75	344576	0.0	0.0	0.0
P22626	1.0	0.0	1.0	2.0	6465	1.0	0.25	931.25	39301	38016077	269386.0	0.0
P22392	1.0	0.0	1.0	1.0	2371	1.0	0.2	744.2	332468	0.0	0.0	0.0
P22234	1.0	0.0	1.0	1.0	4006	1.0	0.2	744.2	332468	0.0	0.0	0.0
P22102	1.0	0.0	1.0	1.0	3183	1.0	0.2	69178333	311841	0.0	0.0	0.0
P22087	0.0	0.30779	2.0	2.0	7622	1.0	0.2	88686667	378037	0.0	0.0	1.0
P22061	1.0	0.0	1.0	1.0	3572	1.0	0.2	79661667	350306	0.0	0.0	0.0
P21953	0.0	0.0	1.0	1.0	4254	1.0	0.25	813.0	351872	0.0	0.0	0.0
P21912	0.0	0.0	1.0	1.0	4784	1.0	0.25	813.0	351872	0.0	0.0	0.0
P21860	4.0	0.30779	2.0	4.0	11184	1.0	0.2	886.95	381971	20734865	134836.0	0.16667
P21802	1.0	0.0	1.0	1.0	1355	1.0	0.16667	65931667	299542	0.0	0.0	0.0
P21796	5.0	0.0	1.0	5.0	10602	1.0	0.2	85611667	370703	320689643	175540.0	0.0
P21741	0.0	0.30779	2.0	2.0	6258	1.0	0.2	83803333	364095	0.0	0.0	1.0
P21698	1.0	0.0	1.0	1.0	4182	1.0	0.25	75416667	333117	0.0	0.0	0.0
P21580	1.0	0.0	1.0	1.0	2045	1.0	0.2	69811667	317876	0.0	0.0	0.0
P21333	1.0	0.0	1.0	1.0	3519	1.0	0.2	79661667	350306	0.0	0.0	0.0
P21281	1.0	0.0	1.0	1.0	4013	1.0	0.2	71153333	318411	0.0	0.0	0.0
P21246	1.0	0.0	1.0	1.0	1686	1.0	0.2	670.7	30615	0.0	0.0	0.0
P20963	2.0	0.0	1.0	2.0	7025	1.0	0.2	79836667	351795	51172888	33652.0	0.0
P20962	0.0	0.0	1.0	1.0	4.91	1.0	0.25	813.0	351872	0.0	0.0	0.0
P20700	1.0	0.0	1.0	1.0	3388	1.0	0.2	79661667	350306	0.0	0.0	0.0
P20671	1.0	0.0	1.0	1.0	4997	1.0	0.2	764.6	341864	0.0	0.0	0.0
P20645	2.0	0.0	1.0	2.0	6832	1.0	0.25	840.25	36696	31035457	45512.0	0.0
P20333	5.0	0.30779	2.0	5.0	13717	1.0	0.25	955.75	406723	262050846	258490.0	0.1
P20309	1.0	0.0	1.0	1.0	3.66	1.0	0.2	74993333	334301	0.0	0.0	0.0
P20073	4.0	0.0	1.0	4.0	8441	1.0	0.25	93433333	400649	83782747	260452.0	0.0
P19971	0.0	0.0	1.0	1.0	4158	1.0	0.25	771.75	344576	0.0	0.0	0.0
[truncated: 620 more rows]

## Sheet: EGF 15 min.
Uniprot ID	MCC	DMNC	MNC	Degree	EPC	BottleNeck	EcCentricity	Closeness	Radiality	Betweenness	Stress	ClusteringCoefficient
P46779	7486.0	0.151	84.0	132.0	38728	220.0	0.25	121208333	442063	26475133613	7817984.0	0.03262
P62424	129266170000000	0.17655	160.0	177.0	55528	51.0	0.25	1254.0	447585	15104234721	7784772.0	0.0633
Q02543	216644.0	0.11066	156.0	192.0	48.36	86.0	0.33333	123483333	44265	28175940621	112034780000000	0.03229
P68366	335.0	0.0781	59.0	234.0	38272	154.0	0.25	1204.75	43323	78441695603	367468580000000	0.00293
P61247	129888640000000	0.12564	209.0	249.0	60696	258.0	0.25	138558333	46991	41518752217	132003160000000	0.03579
Q02878	127177220000000	0.1253	192.0	250.0	60027	95.0	0.33333	128516667	449068	4148389354	207630180000000	0.03065
Q00839	127784970000000	0.07525	295.0	564.0	70878	374.0	0.25	144958333	461422	161683178555	1.09245e+16	0.00749
Q06830	101.0	0.04373	141.0	142.0	34449	66.0	0.25	110308333	418944	32117880737	20736230000000	0.01968
P13489	56.0	0.19028	15.0	57.0	13161	37.0	0.25	1054.5	414251	13324857575	2519846.0	0.0119
P25705	62.0	0.04535	205.0	206.0	42.95	204.0	0.25	1279.25	451001	51476089883	21275910000000	0.01828
P36873	8.0	0.37893	4.0	4.0	6.78	1.0	0.25	96491667	384507	6110019	4552.0	0.66667
Q5TC82	128.0	0.47564	7.0	7.0	10284	1.0	0.25	109083333	416736	137245425	113584.0	0.61905
Q61097	57.0	0.35915	10.0	13.0	19122	203.0	0.25	124966667	453968	20902524	1807380.0	0.23077
Q504Q3	369625.0	0.48482	18.0	19.0	27915	94.0	0.25	133983333	473775	385889344	4020050.0	0.38596
Q13148	47055.0	0.51153	16.0	17.0	24364	59.0	0.25	129841667	462319	34342697	2231018.0	0.41912
Q13163	1.0	0.0	1.0	2.0	3694	1.0	0.25	107441667	411042	146356434	69474.0	0.0
Q12849	1.0	0.0	1.0	1.0	2622	1.0	0.2	83703333	342098	0.0	0.0	0.0
P38398	2.0	0.0	1.0	3.0	5207	1.0	0.25	1101.75	419255	226162866	127726.0	0.0
P35610	1.0	0.0	1.0	1.0	2538	1.0	0.2	83703333	342098	0.0	0.0	0.0
Q0HD54	12.0	0.47366	4.0	4.0	7142	1.0	0.25	96958333	385473	3761736	2788.0	0.83333
P61077	1.0	0.0	1.0	1.0	2143	1.0	0.2	83703333	342098	0.0	0.0	0.0
P51668	1.0	0.0	1.0	1.0	2602	1.0	0.2	83703333	342098	0.0	0.0	0.0
P60520	5803.0	0.28863	20.0	21.0	27809	190.0	0.25	1391.75	484817	6974510863	5929950.0	0.22381
Q13616	5271.0	0.3379	18.0	21.0	25771	1.0	0.25	139441667	487129	6862741788	5030698.0	0.21905
Q13617	5107.0	0.36794	16.0	17.0	21762	61.0	0.25	1344.5	474983	535042709	3260926.0	0.30147
O00442	2.0	0.30779	2.0	2.0	2676	1.0	0.25	87558333	353244	0.0	0.0	1.0
O00560	2.0	0.0	1.0	2.0	2476	1.0	0.2	86378333	351173	43228671	5612.0	0.0
O43159	12.0	0.47366	4.0	4.0	6131	1.0	0.25	90566667	361008	2348284	1764.0	0.83333
O43586	2.0	0.30779	2.0	2.0	3405	1.0	0.25	87558333	353244	0.0	0.0	1.0
O60765	1.0	0.0	1.0	1.0	3332	1.0	0.2	83703333	342098	0.0	0.0	0.0
O60832	4.0	0.30898	3.0	3.0	6485	1.0	0.25	956.75	382885	3761736	2788.0	0.66667
O75381	28.0	0.38039	6.0	6.0	7363	1.0	0.25	103833333	402381	226912813	174072.0	0.53333
O96028	2.0	0.30779	2.0	2.0	3122	1.0	0.25	89416667	358765	0.0	0.0	1.0
P05386	45600.0	0.77815	10.0	10.0	17167	1.0	0.25	109366667	416011	24892143	19936.0	0.86667
P05387	8.0	0.37893	4.0	4.0	7869	1.0	0.25	102816667	399413	6110019	4552.0	0.66667
P05388	369600.0	0.71529	13.0	13.0	19154	1.0	0.25	1252.5	452553	1157885336	1141616.0	0.71795
P0CJ78	1.0	0.0	1.0	1.0	2402	1.0	0.2	83703333	342098	0.0	0.0	0.0
P16402	1.0	0.0	1.0	1.0	2159	1.0	0.2	83703333	342098	0.0	0.0	0.0
P16403	1.0	0.0	1.0	1.0	2609	1.0	0.2	83703333	342098	0.0	0.0	0.0
P23468	1.0	0.0	1.0	1.0	1781	1.0	0.2	83703333	342098	0.0	0.0	0.0
P36578	368166.0	0.71711	12.0	12.0	18891	1.0	0.25	112316667	423464	326871198	94890.0	0.74242
P39019	368160.0	0.7975	11.0	11.0	18401	1.0	0.25	110983333	420773	40036698	28476.0	0.85455
P39023	5214.0	0.57691	11.0	11.0	17.42	1.0	0.25	123758333	44893	1111000973	879500.0	0.61818
P42696	240.0	0.66569	6.0	6.0	10551	1.0	0.25	1044.0	402553	2348284	1764.0	0.93333
P46777	369600.0	0.71529	13.0	13.0	21459	1.0	0.25	1252.5	452553	1157885336	1141616.0	0.71795
P50914	41064.0	0.71829	10.0	10.0	16097	1.0	0.25	107908333	415148	7503815	61668.0	0.8
P56282	1.0	0.0	1.0	1.0	2.6	1.0	0.2	83703333	342098	0.0	0.0	0.0
P61353	369600.0	0.77565	12.0	12.0	18372	1.0	0.25	113208333	425983	120261561	125982.0	0.80303
P62241	40566.0	0.64479	11.0	11.0	19151	1.0	0.25	1134.75	426605	391164517	178438.0	0.69091
P62888	264.0	0.62199	7.0	7.0	11319	1.0	0.25	106833333	408213	59204021	74202.0	0.80952
P62910	48.0	0.47549	6.0	6.0	10913	1.0	0.25	118366667	43668	605030675	606916.0	0.66667
P63173	41088.0	0.73825	10.0	10.0	16745	1.0	0.25	1057.5	40942	40036698	28476.0	0.82222
P84098	5185.0	0.66826	9.0	10.0	17268	1.0	0.25	111358333	421532	251479152	254368.0	0.62222
Q02539	8.0	0.37893	4.0	4.0	7145	1.0	0.25	99733333	395859	8819974	6604.0	0.66667
Q07020	2929.0	0.71599	9.0	10.0	15593	1.0	0.25	111116667	419324	292715347	255284.0	0.66667
Q07021	1.0	0.0	1.0	2.0	3536	1.0	0.2	94311667	379641	26782822	12770.0	0.0
Q07864	1.0	0.0	1.0	1.0	2261	1.0	0.2	83703333	342098	0.0	0.0	0.0
Q0D2I5	1.0	0.0	1.0	1.0	1411	1.0	0.2	83703333	342098	0.0	0.0	0.0
Q12816	2.0	0.0	1.0	2.0	3341	1.0	0.2	85811667	34755	41479707	15702.0	0.0
Q13509	39.0	0.31924	10.0	11.0	17.62	1.0	0.25	128633333	461491	2274603795	2317962.0	0.29091
Q15262	1.0	0.0	1.0	1.0	1871	1.0	0.2	83703333	342098	0.0	0.0	0.0
Q15397	240.0	0.66569	6.0	6.0	10035	1.0	0.25	1044.0	402553	2348284	1764.0	0.93333
Q49A26	7.0	0.46346	3.0	4.0	8082	1.0	0.25	103691667	395376	215589859	255468.0	0.5
Q5SZK8	1.0	0.0	1.0	1.0	2239	1.0	0.2	83703333	342098	0.0	0.0	0.0
Q5VT25	1.0	0.0	1.0	1.0	2172	1.0	0.2	83703333	342098	0.0	0.0	0.0
Q6V0I7	1.0	0.0	1.0	1.0	2876	1.0	0.2	83703333	342098	0.0	0.0	0.0
Q71F23	4.0	0.30898	3.0	3.0	4304	1.0	0.25	89766667	35942	2348284	1764.0	0.66667
Q8IY81	12.0	0.47366	4.0	4.0	6654	1.0	0.25	98058333	378433	4670385	4328.0	0.83333
Q8N3Z6	2.0	0.0	1.0	2.0	4549	1.0	0.25	88233333	356315	2348284	1764.0	0.0
Q8TDN6	288.0	0.65858	7.0	7.0	12945	1.0	0.25	105233333	40421	10780404	8880.0	0.85714
Q8TDW7	1.0	0.0	1.0	1.0	1772	1.0	0.2	83703333	342098	0.0	0.0	0.0
Q8TF76	1.0	0.0	1.0	1.0	1776	1.0	0.2	83703333	342098	0.0	0.0	0.0
Q8WXG9	1.0	0.0	1.0	1.0	1852	1.0	0.2	83703333	342098	0.0	0.0	0.0
Q92628	1.0	0.0	1.0	1.0	2557	1.0	0.2	83703333	342098	0.0	0.0	0.0
Q96A57	1.0	0.0	1.0	1.0	2218	1.0	0.2	83703333	342098	0.0	0.0	0.0
Q96M94	1.0	0.0	1.0	2.0	3348	1.0	0.25	107441667	411042	146356434	69474.0	0.0
Q99676	2.0	0.0	1.0	2.0	4401	1.0	0.25	94158333	379814	3761736	2788.0	0.0
Q9H582	1.0	0.0	1.0	1.0	1716	1.0	0.2	83703333	342098	0.0	0.0	0.0
Q9HCK1	1.0	0.0	1.0	1.0	1933	1.0	0.2	83703333	342098	0.0	0.0	0.0
Q9HCU4	1.0	0.0	1.0	1.0	2556	1.0	0.2	83703333	342098	0.0	0.0	0.0
Q9NQ55	6.0	0.46346	3.0	3.0	5953	1.0	0.25	96241667	384058	0.0	0.0	1.0
Q9NW13	6.0	0.46346	3.0	3.0	5662	1.0	0.25	96608333	3755	0.0	0.0	1.0
Q9P2F8	1.0	0.0	1.0	1.0	2162	1.0	0.2	83703333	342098	0.0	0.0	0.0
Q9UJP4	1.0	0.0	1.0	1.0	2152	1.0	0.2	83703333	342098	0.0	0.0	0.0
Q9UKA4	1.0	0.0	1.0	1.0	2231	1.0	0.2	83703333	342098	0.0	0.0	0.0
Q9UNX3	126.0	0.57059	6.0	6.0	9958	1.0	0.25	1011.25	395307	23154716	14244.0	0.8
Q9Y3U8	10322.0	0.65844	10.0	10.0	16615	1.0	0.25	1077.75	409938	91301766	51146.0	0.73333
P49736	158.0	0.22436	16.0	18.0	22197	116.0	0.25	1360.75	479503	6238232167	3925994.0	0.1634
Q9H0W5	5172.0	0.53872	10.0	15.0	21615	1.0	0.25	1241.5	453934	2755714943	2531130.0	0.28571
P03496	11.0	0.2041	8.0	9.0	12715	1.0	0.25	126208333	456453	2096179088	1588594.0	0.19444
P0CG48	10.0	0.46346	3.0	7.0	10194	1.0	0.25	114633333	431159	773805088	961526.0	0.19048
Q92905	41345.0	0.31857	22.0	23.0	28303	1.0	0.25	1404.5	488647	760780238	5581726.0	0.24111
P03372	6247.0	0.47297	14.0	19.0	22442	1.0	0.25	136758333	480504	6285175139	4791884.0	0.25146
P61326	171.0	0.49567	8.0	9.0	14946	1.0	0.25	1130.25	427364	409130734	362658.0	0.47222
P02751	363758.0	0.3063	24.0	26.0	30134	1.0	0.25	1417.25	491511	1077507947	7705202.0	0.20923
Q8BL74	1.0	0.0	1.0	1.0	2.68	1.0	0.2	83703333	342098	0.0	0.0	0.0
P52732	3.0	0.30779	2.0	3.0	4248	1.0	0.2	94611667	379296	332970766	101976.0	0.33333
P32121	870.0	0.47886	10.0	12.0	17755	1.0	0.25	119666667	442719	1621535836	1185408.0	0.36364
P04487	6004.0	0.63848	10.0	12.0	17.6	1.0	0.25	116508333	435542	833461287	702944.0	0.48485
Q6P5F9	1131.0	0.57863	10.0	11.0	16281	1.0	0.25	1120.0	424672	882352223	549096.0	0.52727
P04591	5.0	0.0	1.0	5.0	8.12	1.0	0.25	1064.0	414493	255477189	145562.0	0.0
P21796	5.0	0.0	1.0	5.0	6.47	1.0	0.25	104233333	40842	307775092	185838.0	0.0
O15479	8.0	0.37893	4.0	4.0	6.22	1.0	0.25	99908333	392926	26705347	20906.0	0.66667
Q6NUN9	6.0	0.30779	2.0	6.0	9.08	1.0	0.25	109008333	418634	362598935	382178.0	0.13333
P19338	41288.0	0.57479	13.0	13.0	19626	1.0	0.25	125791667	453002	2208334252	1321042.0	0.57692
Q7KZN9	3.0	0.0	1.0	3.0	5143	1.0	0.25	907.0	362802	22865944	11492.0	0.0
Q6NW34	6.0	0.46346	3.0	3.0	6719	1.0	0.25	96608333	3755	0.0	0.0	1.0
P08559	5.0	0.0	1.0	5.0	6611	1.0	0.25	99491667	387957	307072849	170126.0	0.0
Q9UKV8	41280.0	0.69569	11.0	11.0	17918	1.0	0.25	1229.25	447205	872627965	839138.0	0.74545
Q9UL18	1081.0	0.57863	10.0	11.0	17796	1.0	0.25	1259.0	454796	1213907229	1200238.0	0.52727
O00429	5.0	0.30779	2.0	5.0	5962	1.0	0.25	988.75	385024	401124603	230978.0	0.1
Q9NRD1	42.0	0.23034	15.0	15.0	19436	1.0	0.25	1301.75	465735	2955075181	2804112.0	0.21905
Q9NQC7	369641.0	0.34684	24.0	25.0	31324	3.0	0.25	140541667	487854	8266261975	6689766.0	0.25667
Q9UQ80	2.0	0.30779	2.0	2.0	3587	1.0	0.25	87558333	353244	0.0	0.0	1.0
Q9NX58	24.0	0.56839	4.0	4.0	7157	1.0	0.25	103433333	40069	0.0	0.0	1.0
O35182	367.0	0.58315	8.0	9.0	14796	1.0	0.25	111358333	423154	385638439	196504.0	0.55556
P19320	369640.0	0.32359	25.0	27.0	32766	1.0	0.25	143841667	495825	12176207484	8706186.0	0.21937
P05412	47079.0	0.31081	24.0	25.0	32423	1.0	0.25	140758333	487543	9010392426	7237584.0	0.23
F8VQC1	368160.0	0.7975	11.0	11.0	17204	1.0	0.25	110983333	420773	40036698	28476.0	0.85455
Q9H7E2	1.0	0.0	1.0	1.0	2111	1.0	0.2	83703333	342098	0.0	0.0	0.0
P43146	2.0	0.0	1.0	2.0	3968	1.0	0.25	88233333	356315	2348284	1764.0	0.0
P38919	172.0	0.49567	8.0	10.0	16.06	1.0	0.25	114341667	430711	60707605	525482.0	0.37778
O95273	1.0	0.0	1.0	1.0	2455	1.0	0.2	83703333	342098	0.0	0.0	0.0
Q13485	1.0	0.0	1.0	1.0	1891	1.0	0.2	83703333	342098	0.0	0.0	0.0
O95166	1139.0	0.30118	18.0	19.0	23268	1.0	0.25	1372.25	480918	5646920627	4355690.0	0.23977
Q99496	1683.0	0.62053	9.0	10.0	18045	1.0	0.25	1138.75	427088	498168236	552978.0	0.57778
P13612	802.0	0.38319	13.0	19.0	23.49	1.0	0.25	128058333	463699	5182512601	4036708.0	0.18129
Q86VM9	47040.0	0.76356	11.0	11.0	17732	1.0	0.25	110608333	417288	9968154	103248.0	0.81818
Q86VP6	41342.0	0.37524	19.0	21.0	25642	6.0	0.25	136891667	480469	8636921485	4764996.0	0.26667
P24941	5113.0	0.29483	19.0	20.0	26962	1.0	0.25	137391667	482091	5604819514	5123484.0	0.23158
P04637	369632.0	0.40697	21.0	21.0	28445	1.0	0.25	138216667	483299	5710294461	5270940.0	0.34286
P03211	1.0	0.0	1.0	1.0	2216	1.0	0.2	83703333	342098	0.0	0.0	0.0
Q8NBP7	1.0	0.0	1.0	1.0	1839	1.0	0.2	83703333	342098	0.0	0.0	0.0
P62753	369606.0	0.66441	14.0	14.0	21325	1.0	0.25	1264.5	454969	152141846	1224688.0	0.64835
O95793	1139.0	0.37162	14.0	15.0	22095	1.0	0.25	1249.25	454865	232180793	1965300.0	0.31429
P11441	369603.0	0.59088	15.0	16.0	22443	1.0	0.25	1294.75	463043	2233930661	1955250.0	0.49167
P42677	123072160000000	0.19944	108.0	154.0	46821	61.0	0.25	125758333	449965	28729200174	8334458.0	0.04847
P62851	128635060000000	0.20829	131.0	149.0	50646	36.0	0.33333	123366667	445376	12106059432	5490668.0	0.0751
S100A8	69.0	0.07168	72.0	73.0	17693	40.0	0.25	108558333	420014	17917361496	4811544.0	0.03919
O14979	384.0	0.07925	84.0	136.0	35273	60.0	0.25	117233333	433299	24013274891	107079340000000	0.01612
P55795	268.0	0.0524	132.0	133.0	30367	50.0	0.33333	110966667	420945	26374579536	146354640000000	0.02404
P62906	129287090000000	0.16182	162.0	183.0	55974	29.0	0.33333	125066667	446549	17508320704	8925056.0	0.05543
P18124	129692570000000	0.14084	189.0	212.0	59377	71.0	0.33333	1377.0	470704	31820909121	9050478.0	0.04668
P04406	27.0	0.03573	243.0	244.0	41877	184.0	0.25	127791667	448102	65608467067	330338960000000	0.01369
O43707	162.0	0.19093	9.0	155.0	22208	85.0	0.25	109483333	415839	46123549214	193706140000000	6.7E-4
P60842	97.0	0.07372	40.0	133.0	31681	56.0	0.25	108483333	415355	26155617969	171216040000000	0.00444
P23396	127439420000000	0.10987	227.0	267.0	65198	153.0	0.33333	1430.5	477985	48104225543	136040280000000	0.03131
P52272	46491.0	0.10937	138.0	281.0	56066	107.0	0.33333	124666667	438958	62632055793	424316560000000	0.01207
Q92597	173.0	0.12629	39.0	114.0	19704	87.0	0.25	127116667	455176	37766047508	3434056.0	0.00994
Q99832	3347.0	0.05562	222.0	275.0	44505	71.0	0.25	1220.0	433782	43851980824	309744840000000	0.01439
P17987	3281.0	0.06232	230.0	253.0	49385	147.0	0.25	132483333	457005	48287182719	212538140000000	0.02023
P50990	3124.0	0.06082	191.0	229.0	43407	99.0	0.2	116771667	426018	2353049752	230510460000000	0.01758
P49368	3409.0	0.04705	246.0	331.0	51444	50.0	0.2	1218.55	429503	51484422373	47263520000000	0.01
P07900	0.0	0.01373	879.0	880.0	70793	1065.0	0.33333	167866667	487198	341135759912	1482389900000000	0.00359
O75807	4.0	0.30779	2.0	4.0	6148	2.0	0.25	97991667	385887	642193294	358772.0	0.16667
A2NJV5	1.0	0.0	1.0	1.0	1278	1.0	0.2	72343333	285921	0.0	0.0	0.0
Q5T750	3.0	0.0	1.0	3.0	2393	2.0	0.2	94316667	388026	579547527	116444.0	0.0
Q6NS82	1.0	0.0	1.0	1.0	1049	1.0	0.16667	71013333	288061	0.0	0.0	0.0
P09651	15.0	0.25938	10.0	11.0	15503	1.0	0.25	125766667	452588	1988257935	1667258.0	0.23636
Q9NX07	5.0	0.0	1.0	5.0	1666	5.0	0.2	92653333	38078	23164.0	452972.0	0.0
Q86UA1	1.0	0.0	1.0	1.0	1037	1.0	0.16667	699.9	280814	0.0	0.0	0.0
I6T1Z2	1.0	0.0	1.0	1.0	1036	1.0	0.16667	699.9	280814	0.0	0.0	0.0
Q03252	1.0	0.0	1.0	1.0	1038	1.0	0.16667	699.9	280814	0.0	0.0	0.0
Q96DA0	1.0	0.0	1.0	1.0	1037	1.0	0.16667	699.9	280814	0.0	0.0	0.0
P35256	1.0	0.0	1.0	1.0	1133	1.0	0.16667	70956667	2853	0.0	0.0	0.0
Q6NXT2	28.0	0.0	1.0	28.0	3803	22.0	0.2	94833333	385266	9327148428	2162532.0	0.0
P33992	2.0	0.25931	5.0	7.0	9349	1.0	0.25	1213.0	44403	340306463	1260502.0	0.19048
P35550	2.0	0.0	1.0	2.0	2631	1.0	0.2	86428333	351587	17947132	37106.0	0.0
P49336	1.0	0.0	1.0	1.0	1151	1.0	0.16667	70956667	2853	0.0	0.0	0.0
P61221	25.0	0.56839	4.0	5.0	7095	1.0	0.25	981.25	389717	451750741	181430.0	0.6
Q05322	3.0	0.30779	2.0	3.0	3977	1.0	0.2	960.95	374845	484838402	123622.0	0.33333
P27635	369361.0	0.81447	11.0	12.0	18404	1.0	0.25	113008333	425845	2122344681	693074.0	0.72727
Q92794	1.0	0.0	1.0	1.0	1051	1.0	0.16667	70956667	2853	0.0	0.0	0.0
Q9UER7	1.0	0.0	1.0	1.0	1066	1.0	0.16667	70956667	2853	0.0	0.0	0.0
Q53H47	1.0	0.0	1.0	1.0	1144	1.0	0.16667	70956667	2853	0.0	0.0	0.0
O94953	26.0	0.56839	4.0	6.0	7328	18.0	0.25	108858333	415217	13383305	802818.0	0.4
Q96LA8	2.0	0.0	1.0	2.0	2332	1.0	0.25	793.25	322878	204699843	54696.0	0.0
Q8CLA8	1.0	0.0	1.0	1.0	1058	1.0	0.16667	70956667	2853	0.0	0.0	0.0
Q8NB12	1.0	0.0	1.0	1.0	1045	1.0	0.16667	70956667	2853	0.0	0.0	0.0
O60341	1.0	0.0	1.0	1.0	1046	1.0	0.16667	70956667	2853	0.0	0.0	0.0
Q9UPP1	2.0	0.0	1.0	2.0	3474	1.0	0.2	925.95	363009	305367083	86516.0	0.0
Q9NVH1	1.0	0.0	1.0	1.0	1048	1.0	0.16667	70956667	2853	0.0	0.0	0.0
Q9Y2M0	1.0	0.0	1.0	1.0	1217	1.0	0.16667	70956667	2853	0.0	0.0	0.0
O14744	1.0	0.0	1.0	2.0	4079	1.0	0.25	101466667	388854	820973875	114990.0	0.0
Q8WXX5	1.0	0.0	1.0	1.0	1.07	1.0	0.16667	70956667	2853	0.0	0.0	0.0
Q8WUP2	1.0	0.0	1.0	1.0	1265	1.0	0.16667	70956667	2853	0.0	0.0	0.0
O43463	25.0	0.56839	4.0	5.0	5562	1.0	0.2	944.55	372222	708468499	193244.0	0.6
Q9BZ95	1.0	0.0	1.0	1.0	1131	1.0	0.16667	70956667	2853	0.0	0.0	0.0
Q9H7B4	1.0	0.0	1.0	2.0	3708	1.0	0.25	101466667	388854	820973875	114990.0	0.0
Q9NVM4	1.0	0.0	1.0	1.0	1225	1.0	0.16667	70956667	2853	0.0	0.0	0.0
P49321	1.0	0.0	1.0	1.0	1052	1.0	0.16667	70956667	2853	0.0	0.0	0.0
P15735	1.0	0.0	1.0	1.0	1035	1.0	0.16667	70956667	2853	0.0	0.0	0.0
Q5VYV7	1.0	0.0	1.0	1.0	1706	1.0	0.2	76431667	314286	0.0	0.0	0.0
P60981	1.0	0.0	1.0	1.0	1304	1.0	0.2	76431667	314286	0.0	0.0	0.0
Q16666	3.0	0.0	1.0	3.0	2982	1.0	0.2	97811667	381953	261928199	64308.0	0.0
P48431	2.0	0.30779	2.0	4.0	4775	1.0	0.2	966.45	381781	43050573	108030.0	0.16667
Q9H0U4	1.0	0.0	1.0	1.0	1304	1.0	0.2	76431667	314286	0.0	0.0	0.0
Q9UN86	1.0	0.0	1.0	1.0	1235	1.0	0.2	76431667	314286	0.0	0.0	0.0
P01106	11.0	0.37893	4.0	9.0	10467	1.0	0.25	126333333	456177	2307377804	1963598.0	0.13889
Q6P1J9	9.0	0.27934	10.0	11.0	14432	1.0	0.25	1243.25	451311	1928513773	1361310.0	0.25455
Q9ULL5	1.0	0.0	1.0	1.0	1194	1.0	0.2	76431667	314286	0.0	0.0	0.0
Q9Y333	1.0	0.0	1.0	1.0	1247	1.0	0.2	76431667	314286	0.0	0.0	0.0
O43172	25.0	0.56839	4.0	5.0	7783	1.0	0.2	95988333	378088	143341724	50940.0	0.6
Q9NXK8	1.0	0.0	1.0	2.0	4812	1.0	0.25	102241667	39158	16716067	45864.0	0.0
O14862	1.0	0.0	1.0	1.0	1178	1.0	0.2	76431667	314286	0.0	0.0	0.0
P06748	369360.0	0.46953	17.0	17.0	23593	1.0	0.25	133683333	474189	3190559732	2558460.0	0.42647
P21580	1.0	0.0	1.0	2.0	3175	1.0	0.25	102241667	39158	16716067	45864.0	0.0
Q6K0P9	1.0	0.0	1.0	1.0	1.56	1.0	0.2	76431667	314286	0.0	0.0	0.0
P06428	2.0	0.0	1.0	2.0	2546	1.0	0.2	88228333	358144	27901474	5856.0	0.0
Q6IQ23	10.0	0.30898	3.0	11.0	12954	1.0	0.25	126733333	458489	3031872443	2006802.0	0.07273
Q15051	3.0	0.32413	5.0	6.0	8487	1.0	0.25	113208333	420255	920969954	491706.0	0.33333
P03950	26.0	0.45378	5.0	8.0	7902	1.0	0.25	103791667	397343	69317304	440008.0	0.32143
Q12834	29.0	0.38039	6.0	7.0	10842	1.0	0.25	107616667	414079	439325028	235542.0	0.38095
Q13200	2.0	0.0	1.0	2.0	2389	1.0	0.2	892.4	363216	245686654	5946.0	0.0
Q9H1E1	1.0	0.0	1.0	1.0	1268	1.0	0.2	76431667	314286	0.0	0.0	0.0
E7EN19	1.0	0.0	1.0	1.0	1407	1.0	0.2	76431667	314286	0.0	0.0	0.0
H0YDQ3	1.0	0.0	1.0	1.0	1352	1.0	0.2	76431667	314286	0.0	0.0	0.0
O43395	2.0	0.0	1.0	2.0	2859	1.0	0.25	87016667	348827	62405077	14608.0	0.0
O95819	1.0	0.0	1.0	2.0	3592	1.0	0.25	102241667	39158	16716067	45864.0	0.0
P05141	2.0	0.32413	5.0	5.0	9673	1.0	0.25	117691667	433644	663948341	539966.0	0.5
P07998	1.0	0.0	1.0	1.0	1424	1.0	0.2	76431667	314286	0.0	0.0	0.0
P22695	25.0	0.32929	7.0	8.0	9419	1.0	0.25	1192.0	438716	1083918881	982548.0	0.32143
P38646	1.0	0.30779	2.0	3.0	4877	1.0	0.25	105008333	397792	215759407	55950.0	0.33333
P49411	7.0	0.38896	5.0	6.0	11269	1.0	0.25	115366667	4294	54106014	285990.0	0.4
P61823	1.0	0.0	1.0	1.0	1.51	1.0	0.2	76431667	314286	0.0	0.0	0.0
Q8WWI1	1.0	0.0	1.0	1.0	1181	1.0	0.2	76431667	314286	0.0	0.0	0.0
Q9UHD9	2.0	0.0	1.0	2.0	3362	1.0	0.2	944.2	369738	129963095	27258.0	0.0
Q9UJS0	1.0	0.0	1.0	1.0	1425	1.0	0.2	76431667	314286	0.0	0.0	0.0
P12724	1.0	0.0	1.0	1.0	1532	1.0	0.2	76431667	314286	0.0	0.0	0.0
Q86V81	2.0	0.0	1.0	2.0	4271	1.0	0.2	944.2	369738	129963095	27258.0	0.0
P0CK56	3.0	0.0	1.0	3.0	4.62	1.0	0.25	95783333	379055	101985415	49592.0	0.0
Q8IVT5	1.0	0.0	1.0	2.0	4058	1.0	0.25	102241667	39158	16716067	45864.0	0.0
P04629	775.0	0.27914	18.0	19.0	23728	1.0	0.25	1365.0	479883	5789065626	4914380.0	0.22222
P09874	1.0	0.30779	2.0	3.0	5.32	1.0	0.2	96736667	384541	69836551	22428.0	0.33333
P02452	1.0	0.0	1.0	1.0	1796	1.0	0.2	76431667	314286	0.0	0.0	0.0
P03220	3.0	0.0	1.0	3.0	3785	1.0	0.25	95783333	379055	101985415	49592.0	0.0
P03225	3.0	0.0	1.0	3.0	4284	1.0	0.25	95783333	379055	101985415	49592.0	0.0
P30520	1.0	0.0	1.0	1.0	1453	1.0	0.2	76431667	314286	0.0	0.0	0.0
Q96HE7	1.0	0.0	1.0	1.0	1832	1.0	0.2	76431667	314286	0.0	0.0	0.0
Q96LK0	2.0	0.0	1.0	2.0	2413	1.0	0.2	85671667	343409	43338978	13588.0	0.0
Q8IY92	2.0	0.0	1.0	2.0	2056	1.0	0.2	80758333	329883	48364166	3424.0	0.0
Q96KP6	1.0	0.0	1.0	1.0	1396	1.0	0.2	76431667	314286	0.0	0.0	0.0
Q5NHP7	1.0	0.0	1.0	1.0	1215	1.0	0.2	77883333	320048	0.0	0.0	0.0
P35240	6.0	0.30898	3.0	5.0	8155	1.0	0.25	103558333	407246	208539947	107102.0	0.2
Q5UIP0	1.0	0.0	1.0	1.0	1.38	1.0	0.2	77883333	320048	0.0	0.0	0.0
P54274	0.0	0.2842	4.0	4.0	7.26	1.0	0.25	107158333	404451	258353338	137456.0	0.5
Q15554	1.0	0.0	1.0	2.0	4041	1.0	0.25	1029.75	394513	132268162	50206.0	0.0
P60484	722.0	0.55399	8.0	10.0	15226	1.0	0.25	1240.5	452036	1213796454	997002.0	0.42222
Q8TF42	28.0	0.45378	5.0	9.0	11991	1.0	0.25	126108333	457212	2342961446	2036936.0	0.19444
Q01664	1.0	0.0	1.0	1.0	1.53	1.0	0.2	77883333	320048	0.0	0.0	0.0
Q9H0T7	1.0	0.0	1.0	1.0	1626	1.0	0.2	77883333	320048	0.0	0.0	0.0
Q9H0B6	1.0	0.0	1.0	1.0	1651	1.0	0.2	77883333	320048	0.0	0.0	0.0
Q9H0R8	162.0	0.22037	18.0	20.0	24216	1.0	0.25	1387.75	484645	742236014	5719124.0	0.15789
P63151	29.0	0.32929	7.0	8.0	8627	1.0	0.25	107508333	410524	1612542364	510440.0	0.32143
P62993	271.0	0.26715	17.0	20.0	22269	1.0	0.25	138558333	484507	7401355643	5658118.0	0.17368
P07437	2.0	0.2842	4.0	4.0	6629	1.0	0.25	109833333	412181	471418174	290754.0	0.5
Q9H8S9	1.0	0.0	1.0	1.0	1341	1.0	0.2	77883333	320048	0.0	0.0	0.0
Q9UKR5	1.0	0.0	1.0	1.0	1626	1.0	0.2	77883333	320048	0.0	0.0	0.0
Q9NU19	1.0	0.0	1.0	1.0	1695	1.0	0.2	77883333	320048	0.0	0.0	0.0
Q9NUX5	1.0	0.30779	2.0	3.0	3612	1.0	0.2	91886667	365839	129058415	48108.0	0.33333
Q9Y575	2.0	0.0	1.0	3.0	5493	1.0	0.25	109041667	416184	223721528	111150.0	0.0
O60285	1.0	0.0	1.0	1.0	1.73	1.0	0.2	77883333	320048	0.0	0.0	0.0
O60383	2.0	0.30779	2.0	2.0	2613	1.0	0.2	849.95	341718	0.0	0.0	1.0
O75688	1.0	0.0	1.0	1.0	1215	1.0	0.2	77883333	320048	0.0	0.0	0.0
P05060	1.0	0.0	1.0	1.0	1632	1.0	0.2	77883333	320048	0.0	0.0	0.0
P05067	3.0	0.2842	4.0	7.0	10612	1.0	0.25	119341667	442063	601258413	492532.0	0.19048
P19878	1.0	0.0	1.0	1.0	1.5	1.0	0.2	77883333	320048	0.0	0.0	0.0
P35228	24.0	0.31924	10.0	10.0	15199	1.0	0.25	122341667	447619	1020610991	997332.0	0.35556
P62937	1.0	0.0	1.0	1.0	1758	1.0	0.2	77883333	320048	0.0	0.0	0.0
P68369	1.0	0.0	1.0	1.0	1238	1.0	0.2	77883333	320048	0.0	0.0	0.0
Q14457	2.0	0.0	1.0	3.0	5.68	1.0	0.25	104308333	39793	28244619	128660.0	0.0
Q14690	3.0	0.30779	2.0	3.0	4117	1.0	0.25	97858333	380987	121973371	44816.0	0.33333
Q15653	5.0	0.2842	4.0	5.0	8482	1.0	0.25	119208333	439683	784100611	740734.0	0.3
Q15853	1.0	0.0	1.0	1.0	1298	1.0	0.2	77883333	320048	0.0	0.0	0.0
Q2TAL5	1.0	0.0	1.0	1.0	1664	1.0	0.2	77883333	320048	0.0	0.0	0.0
Q38SD2	2.0	0.0	1.0	2.0	2204	1.0	0.2	82283333	333057	54408544	10784.0	0.0
Q5T3J3	1.0	0.0	1.0	1.0	1888	1.0	0.2	77883333	320048	0.0	0.0	0.0
Q7L8W6	1.0	0.0	1.0	1.0	1354	1.0	0.2	77883333	320048	0.0	0.0	0.0
Q81U80	1.0	0.0	1.0	1.0	1575	1.0	0.2	77883333	320048	0.0	0.0	0.0
Q81UK1	1.0	0.0	1.0	1.0	1823	1.0	0.2	77883333	320048	0.0	0.0	0.0
Q96ID5	1.0	0.0	1.0	1.0	1.58	1.0	0.2	77883333	320048	0.0	0.0	0.0
Q99759	27.0	0.29157	8.0	11.0	12775	1.0	0.25	1232.25	449655	2162125969	1531958.0	0.2
Q99873	3.0	0.0	1.0	3.0	5183	1.0	0.2	98061667	381781	170208685	87396.0	0.0
Q9BQ83	1.0	0.0	1.0	1.0	1566	1.0	0.2	77883333	320048	0.0	0.0	0.0
Q9BUP0	1.0	0.0	1.0	1.0	1305	1.0	0.2	77883333	320048	0.0	0.0	0.0
Q6ZW49	1.0	0.0	1.0	1.0	1582	1.0	0.2	77883333	320048	0.0	0.0	0.0
Q71U36	32.0	0.23755	11.0	11.0	15237	1.0	0.25	129016667	462284	2617805065	2523300.0	0.25455
Q09019	1.0	0.0	1.0	1.0	1343	1.0	0.2	77883333	320048	0.0	0.0	0.0
Q00005	51.0	0.45378	5.0	12.0	17203	1.0	0.25	1285.75	463112	2621694793	2510228.0	0.19697
Q13432	1.0	0.0	1.0	1.0	1973	1.0	0.2	77883333	320048	0.0	0.0	0.0
Q96D03	3.0	0.30779	2.0	3.0	4458	1.0	0.2	869.05	345445	54729304	28192.0	0.33333
P38936	2.0	0.30898	3.0	5.0	7574	1.0	0.25	116291667	434817	374986739	280676.0	0.2
Q8TDR0	2.0	0.30779	2.0	4.0	5915	1.0	0.25	112758333	425949	506444917	238434.0	0.16667
P29353	4.0	0.0	1.0	5.0	6978	1.0	0.25	1192.5	440338	1238617688	900174.0	0.0
Q96CW5	25.0	0.56839	4.0	5.0	8837	1.0	0.25	1073.5	415873	146978982	58600.0	0.6
Q8N7R7	1.0	0.0	1.0	1.0	1478	1.0	0.2	77883333	320048	0.0	0.0	0.0
Q8N6T7	4.0	0.30898	3.0	5.0	6.88	1.0	0.25	100233333	38913	224550672	180864.0	0.3
Q6VAB6	1.0	0.0	1.0	2.0	3323	1.0	0.25	1029.75	394513	132268162	50206.0	0.0
S100A9	1.0	0.30779	2.0	3.0	3815	1.0	0.2	1041.95	404003	188560043	142924.0	0.33333
O95817	3.0	0.0	1.0	4.0	8.46	1.0	0.25	119383333	4402	715078759	744676.0	0.0
P33316	1.0	0.0	1.0	2.0	3119	1.0	0.2	87936667	353002	5461605	27522.0	0.0
Q01085	102.0	0.0	1.0	102.0	19829	60.0	0.2	103648333	407039	30835403694	136761060000000	0.0
P88987	1.0	0.0	1.0	1.0	1507	1.0	0.16667	75143333	307074	0.0	0.0	0.0
P35244	17.0	0.45378	5.0	8.0	14867	1.0	0.25	1124.5	421912	957412497	727254.0	0.28571
P28482	1.0	0.0	1.0	2.0	2.61	1.0	0.2	87936667	353002	5461605	27522.0	0.0
Q15404	1.0	0.0	1.0	1.0	1647	1.0	0.16667	75143333	307074	0.0	0.0	0.0
Q15427	1.0	0.0	1.0	1.0	1608	1.0	0.16667	75143333	307074	0.0	0.0	0.0
Q14019	1.0	0.0	1.0	1.0	1541	1.0	0.16667	75143333	307074	0.0	0.0	0.0
P61026	1.0	0.0	1.0	1.0	1992	1.0	0.16667	75143333	307074	0.0	0.0	0.0
Q13620	28.0	0.36588	7.0	11.0	15897	1.0	0.25	1242.5	452864	2126770854	1451182.0	0.2
Q13573	58.0	0.30543	11.0	13.0	18003	1.0	0.25	131116667	467495	352386517	3265342.0	0.23077
Q13618	363637.0	0.32902	22.0	23.0	28859	1.0	0.25	1407.0	489165	7580276807	6728390.0	0.24901
P51649	1.0	0.0	1.0	1.0	1664	1.0	0.16667	75143333	307074	0.0	0.0	0.0
Q13619	10.0	0.37893	4.0	8.0	10776	1.0	0.25	1201.5	444582	1351378782	881726.0	0.14286
Q15843	5046.0	0.40978	12.0	14.0	19323	1.0	0.25	130166667	464907	3295318261	2566604.0	0.30769
P42765	2.0	0.0	1.0	2.0	2.76	1.0	0.2	801.45	324189	31065241	16538.0	0.0
Q8WVZ9	1.0	0.0	1.0	2.0	3578	1.0	0.25	1026.25	391925	264403388	104580.0	0.0
Q9GZQ8	23.0	0.21948	10.0	13.0	16823	1.0	0.25	1251.25	45628	312357983	2663472.0	0.15385
Q01860	5.0	0.0	1.0	5.0	7212	1.0	0.25	1060.0	412457	303808206	219928.0	0.0
P27694	17.0	0.45378	5.0	8.0	11355	1.0	0.25	1124.5	421912	957412497	727254.0	0.28571
Q93034	5047.0	0.47511	11.0	14.0	20065	1.0	0.25	1301.5	465528	3130576048	2355468.0	0.30769
Q9BSM1	1.0	0.0	1.0	2.0	4161	1.0	0.25	1026.25	391925	264403388	104580.0	0.0
Q6GMV3	1.0	0.0	1.0	1.0	1675	1.0	0.16667	75143333	307074	0.0	0.0	0.0
O96008	1.0	0.0	1.0	2.0	3731	1.0	0.25	1026.25	391925	264403388	104580.0	0.0
Q4VC31	1.0	0.0	1.0	1.0	1682	1.0	0.16667	75143333	307074	0.0	0.0	0.0
P24522	1.0	0.0	1.0	2.0	2464	1.0	0.2	87936667	353002	5461605	27522.0	0.0
P74989	1.0	0.0	1.0	1.0	1715	1.0	0.16667	75143333	307074	0.0	0.0	0.0
P61960	2.0	0.0	1.0	2.0	1953	1.0	0.2	89051667	361042	161231692	13226.0	0.0
P62837	1.0	0.0	1.0	1.0	1403	1.0	0.16667	75143333	307074	0.0	0.0	0.0
Q16352	1.0	0.0	1.0	1.0	1699	1.0	0.16667	75143333	307074	0.0	0.0	0.0
Q15637	3.0	0.30779	2.0	3.0	4348	1.0	0.25	851.5	34196	54817348	29222.0	0.33333
Q7CIG0	1.0	0.0	1.0	1.0	1384	1.0	0.16667	75143333	307074	0.0	0.0	0.0
Q6ZRV2	1.0	0.0	1.0	2.0	3.07	1.0	0.25	1026.25	391925	264403388	104580.0	0.0
Q7CJV9	1.0	0.0	1.0	1.0	1368	1.0	0.16667	75143333	307074	0.0	0.0	0.0
Q04837	1.0	0.0	1.0	2.0	2898	1.0	0.25	1026.25	391925	264403388	104580.0	0.0
P63244	122.0	0.64826	5.0	7.0	9027	1.0	0.25	102683333	401691	249446815	184906.0	0.47619
P09012	1.0	0.0	1.0	1.0	1697	1.0	0.16667	75143333	307074	0.0	0.0	0.0
P27361	1.0	0.0	1.0	1.0	1487	1.0	0.16667	75143333	307074	0.0	0.0	0.0
Q7TSI3	1.0	0.0	1.0	1.0	1535	1.0	0.16667	75143333	307074	0.0	0.0	0.0
Q9NZ81	1.0	0.0	1.0	1.0	1685	1.0	0.16667	75143333	307074	0.0	0.0	0.0
A1KXE4	1.0	0.0	1.0	1.0	1317	1.0	0.16667	75143333	307074	0.0	0.0	0.0
A5D8V6	1.0	0.0	1.0	1.0	1499	1.0	0.16667	75143333	307074	0.0	0.0	0.0
P19801	1.0	0.0	1.0	1.0	1.44	1.0	0.16667	75143333	307074	0.0	0.0	0.0
P86480	1.0	0.0	1.0	1.0	1785	1.0	0.16667	75143333	307074	0.0	0.0	0.0
Q0VD86	1.0	0.0	1.0	1.0	1283	1.0	0.16667	75143333	307074	0.0	0.0	0.0
Q15038	1.0	0.0	1.0	1.0	1665	1.0	0.16667	75143333	307074	0.0	0.0	0.0
Q5SWW7	1.0	0.0	1.0	1.0	1516	1.0	0.16667	75143333	307074	0.0	0.0	0.0
Q5VZF2	1.0	0.0	1.0	1.0	1779	1.0	0.16667	75143333	307074	0.0	0.0	0.0
Q6ZRY4	2.0	0.0	1.0	2.0	3724	1.0	0.2	938.7	366425	133573556	73456.0	0.0
Q7Z429	1.0	0.0	1.0	1.0	1667	1.0	0.16667	75143333	307074	0.0	0.0	0.0
Q8IUC2	1.0	0.0	1.0	1.0	1528	1.0	0.16667	75143333	307074	0.0	0.0	0.0
Q92567	1.0	0.0	1.0	1.0	1494	1.0	0.16667	75143333	307074	0.0	0.0	0.0
Q96AE4	1.0	0.0	1.0	1.0	1496	1.0	0.16667	75143333	307074	0.0	0.0	0.0
Q9BQY4	1.0	0.0	1.0	1.0	1934	1.0	0.16667	75143333	307074	0.0	0.0	0.0
Q9BZC1	1.0	0.0	1.0	1.0	1604	1.0	0.16667	75143333	307074	0.0	0.0	0.0
Q9NP55	1.0	0.0	1.0	1.0	1402	1.0	0.16667	75143333	307074	0.0	0.0	0.0
Q9ULX6	1.0	0.0	1.0	1.0	1925	1.0	0.16667	75143333	307074	0.0	0.0	0.0
Q9UQM7	2.0	0.0	1.0	3.0	4665	1.0	0.25	105666667	400483	69721397	272242.0	0.0
Q8NDC0	1.0	0.0	1.0	1.0	1887	1.0	0.16667	75143333	307074	0.0	0.0	0.0
O00139	1.0	0.0	1.0	1.0	1512	1.0	0.16667	75143333	307074	0.0	0.0	0.0
P04216	1.0	0.0	1.0	1.0	1413	1.0	0.16667	75143333	307074	0.0	0.0	0.0
Q7L5N1	5.0	0.30898	3.0	8.0	10094	1.0	0.25	1214.5	446756	1738550721	1119314.0	0.10714
Q9H9S0	3.0	0.30779	2.0	3.0	3806	1.0	0.25	851.5	34196	54817348	29222.0	0.33333
Q9NR56	2.0	0.0	1.0	2.0	3089	1.0	0.25	80566667	32619	28470534	15320.0	0.0
O00625	1.0	0.0	1.0	1.0	2155	1.0	0.16667	75143333	307074	0.0	0.0	0.0
Q9Y2Q9	3.0	0.0	1.0	3.0	5307	1.0	0.25	97516667	376467	229650401	157896.0	0.0
Q9Y3A5	1.0	0.0	1.0	1.0	1.76	1.0	0.16667	75143333	307074	0.0	0.0	0.0
O14828	1.0	0.0	1.0	1.0	1847	1.0	0.16667	75143333	307074	0.0	0.0	0.0
O43819	1.0	0.0	1.0	1.0	1667	1.0	0.16667	75143333	307074	0.0	0.0	0.0
O14980	1.0	0.47366	4.0	5.0	8184	1.0	0.25	112558333	421256	533225633	186490.0	0.5
Q96PU8	2.0	0.0	1.0	2.0	2933	1.0	0.25	80566667	32619	28470534	15320.0	0.0
Q9Y5V3	2.0	0.0	1.0	2.0	2807	1.0	0.2	844.9	338647	77179542	28618.0	0.0
Q13351	1.0	0.0	1.0	1.0	1466	1.0	0.16667	75143333	307074	0.0	0.0	0.0
Q16637	8.0	0.46346	3.0	5.0	6366	1.0	0.25	107208333	410214	439642543	331348.0	0.3
Q9H492	29.0	0.21031	15.0	16.0	20.21	1.0	0.25	136341667	479296	5279327547	4485824.0	0.175
P82979	1.0	0.0	1.0	1.0	1705	1.0	0.16667	75143333	307074	0.0	0.0	0.0
Q9H4B6	1.0	0.0	1.0	1.0	1452	1.0	0.16667	75143333	307074	0.0	0.0	0.0
Q8D0D4	1.0	0.0	1.0	1.0	1686	1.0	0.16667	75143333	307074	0.0	0.0	0.0
Q99459	36.0	0.25452	11.0	13.0	19178	1.0	0.25	132691667	471601	3872647897	3565274.0	0.19231
Q96EL3	1.0	0.0	1.0	1.0	2032	1.0	0.16667	75143333	307074	0.0	0.0	0.0
Q96EP5	1.0	0.0	1.0	1.0	1.35	1.0	0.16667	75143333	307074	0.0	0.0	0.0
Q86Y13	1.0	0.0	1.0	1.0	1391	1.0	0.16667	75143333	307074	0.0	0.0	0.0
Q81KR5	1.0	0.0	1.0	1.0	1836	1.0	0.16667	75143333	307074	0.0	0.0	0.0
Q8IWL3	1.0	0.0	1.0	1.0	1281	1.0	0.16667	75143333	307074	0.0	0.0	0.0
P15927	17.0	0.45378	5.0	8.0	12527	1.0	0.25	1124.5	421912	957412497	727254.0	0.28571
Q96GG9	13.0	0.28529	6.0	9.0	12.66	1.0	0.25	1262.5	457143	2328645762	1750308.0	0.16667
P00441	4.0	0.30779	2.0	6.0	5.53	1.0	0.25	1018.25	392857	802450223	410264.0	0.13333
P30626	1.0	0.0	1.0	1.0	1835	1.0	0.16667	75143333	307074	0.0	0.0	0.0
P60660	90.0	0.0	1.0	90.0	19035	50.0	0.2	1027.7	405866	18383189597	9837392.0	0.0
Q4V328	1.0	0.0	1.0	1.0	1381	1.0	0.16667	74796667	305901	0.0	0.0	0.0
P56537	5.0	0.30898	3.0	4.0	6406	1.0	0.25	97283333	374845	161905895	89176.0	0.33333
O15111	1.0	0.0	1.0	2.0	3278	1.0	0.25	1021.5	390649	123276559	71258.0	0.0
O43809	2.0	0.0	1.0	2.0	2962	1.0	0.25	95058333	38185	22042483	17494.0	0.0
O43865	1.0	0.0	1.0	1.0	1665	1.0	0.16667	74796667	305901	0.0	0.0	0.0
P08574	2.0	0.0	1.0	3.0	3592	1.0	0.2	91261667	363941	131458684	57956.0	0.0
P16949	1.0	0.0	1.0	1.0	1.42	1.0	0.16667	74796667	305901	0.0	0.0	0.0
P19438	3.0	0.30898	3.0	4.0	6632	1.0	0.25	100858333	398654	92252311	53610.0	0.33333
P30480	2.0	0.0	1.0	2.0	3717	1.0	0.25	85916667	343478	43697095	23816.0	0.0
P35580	2.0	0.0	1.0	2.0	3478	1.0	0.25	85916667	343478	43697095	23816.0	0.0
P40337	902.0	0.34102	16.0	18.0	24889	1.0	0.25	135241667	477157	4917397106	4596322.0	0.24837
P40692	2.0	0.0	1.0	3.0	4.17	1.0	0.2	93236667	372671	284379861	38334.0	0.0
P43487	1.0	0.0	1.0	1.0	1.62	1.0	0.16667	74796667	305901	0.0	0.0	0.0
P46940	2.0	0.0	1.0	2.0	2694	1.0	0.2	79273333	320186	25882405	12078.0	0.0
P62158	1.0	0.0	1.0	1.0	1217	1.0	0.16667	74796667	305901	0.0	0.0	0.0
P63000	1.0	0.0	1.0	1.0	1.61	1.0	0.16667	74796667	305901	0.0	0.0	0.0
Q09666	2.0	0.0	1.0	2.0	2275	1.0	0.2	79273333	320186	25882405	12078.0	0.0
Q7CIA2	1.0	0.0	1.0	1.0	1.69	1.0	0.16667	74796667	305901	0.0	0.0	0.0
Q86VI3	1.0	0.0	1.0	1.0	1611	1.0	0.16667	74796667	305901	0.0	0.0	0.0
Q92614	2.0	0.0	1.0	2.0	2017	1.0	0.2	79273333	320186	25882405	12078.0	0.0
Q9UHB6	2.0	0.0	1.0	2.0	1771	1.0	0.2	79273333	320186	25882405	12078.0	0.0
Q9ULJ8	1.0	0.0	1.0	1.0	1695	1.0	0.16667	74796667	305901	0.0	0.0	0.0
Q9Y572	5.0	0.30779	2.0	6.0	6943	1.0	0.25	117133333	436197	96310202	648254.0	0.06667
Q9Y6K9	25.0	0.51861	5.0	6.0	11534	1.0	0.25	119283333	439061	627107445	620982.0	0.53333
P60709	121.0	0.358	9.0	10.0	15298	1.0	0.25	126458333	456142	1264803919	1311280.0	0.33333
P43220	1.0	0.0	1.0	1.0	1391	1.0	0.16667	74796667	305901	0.0	0.0	0.0
Q9WTI7	2.0	0.0	1.0	3.0	3898	1.0	0.25	104916667	398447	399466776	227842.0	0.0
Q01844	5.0	0.30779	2.0	6.0	6813	1.0	0.25	102708333	401242	562247256	170706.0	0.06667
Q9BZW7	2.0	0.0	1.0	2.0	3.84	1.0	0.25	85916667	343478	43697095	23816.0	0.0
Q92731	249.0	0.41901	10.0	13.0	19016	1.0	0.25	1251.5	4549	240644037	1854704.0	0.26923
Q8VDD5	3.0	0.0	1.0	3.0	4.45	1.0	0.25	90933333	360939	128909093	63516.0	0.0
Q96H55	2.0	0.0	1.0	2.0	2249	1.0	0.2	79273333	320186	25882405	12078.0	0.0
Q9UMW8	1.0	0.0	1.0	1.0	1443	1.0	0.16667	74796667	305901	0.0	0.0	0.0
Q9NR12	2.0	0.0	1.0	2.0	1571	1.0	0.2	79273333	320186	25882405	12078.0	0.0
P35749	1.0	0.0	1.0	1.0	1635	1.0	0.16667	74796667	305901	0.0	0.0	0.0
Q70EL2	1.0	0.0	1.0	1.0	1.49	1.0	0.16667	74796667	305901	0.0	0.0	0.0
Q9NQW6	2.0	0.0	1.0	2.0	2057	1.0	0.2	79273333	320186	25882405	12078.0	0.0
Q6ZPU9	1.0	0.0	1.0	1.0	1508	1.0	0.16667	74796667	305901	0.0	0.0	0.0
O00257	2.0	0.0	1.0	2.0	3896	1.0	0.25	95058333	38185	22042483	17494.0	0.0
P49407	32.0	0.36588	7.0	9.0	13.47	1.0	0.25	126858333	457937	1956428883	1659668.0	0.27778
Q7Z406	1.0	0.0	1.0	1.0	1609	1.0	0.16667	74796667	305901	0.0	0.0	0.0
P08238	25.0	0.2864	9.0	10.0	13411	1.0	0.25	1220.25	446411	916846507	771900.0	0.26667
O60739	4.0	0.30779	2.0	4.0	5749	1.0	0.25	100333333	39403	179704465	121750.0	0.16667
P17931	3.0	0.0	1.0	3.0	5981	1.0	0.2	94788333	373395	72925431	72948.0	0.0
P17661	2.0	0.0	1.0	2.0	2353	1.0	0.2	84663333	338371	35563249	24938.0	0.0
Q9UQ35	33.0	0.51861	5.0	8.0	12377	1.0	0.25	113741667	428295	93590772	640228.0	0.28571
O14950	1.0	0.0	1.0	1.0	1303	1.0	0.16667	74796667	305901	0.0	0.0	0.0
Q9Y3A3	25.0	0.56839	4.0	5.0	6623	1.0	0.2	95238333	374224	121521423	95134.0	0.6
P06576	1.0	0.30898	3.0	4.0	7669	1.0	0.25	111916667	420911	195433668	119222.0	0.33333
Q9UBS3	1.0	0.0	1.0	1.0	1713	1.0	0.16667	74796667	305901	0.0	0.0	0.0
P58397	1.0	0.0	1.0	1.0	1518	1.0	0.16667	74796667	305901	0.0	0.0	0.0
Q14164	11.0	0.25611	7.0	8.0	12203	1.0	0.25	120733333	442685	1062916359	1060660.0	0.25
Q9Z179	1.0	0.0	1.0	1.0	1431	1.0	0.16667	74796667	305901	0.0	0.0	0.0
P35579	4.0	0.30779	2.0	6.0	8869	1.0	0.25	123208333	449793	1893802922	1294352.0	0.06667
Q61879	2.0	0.0	1.0	2.0	2489	1.0	0.2	79273333	320186	25882405	12078.0	0.0
Q5S007	26.0	0.47549	6.0	8.0	12279	1.0	0.25	121491667	447481	678063092	615168.0	0.35714
Q9D1C8	1.0	0.0	1.0	1.0	1284	1.0	0.16667	74796667	305901	0.0	0.0	0.0
Q9D6P8	2.0	0.0	1.0	2.0	2047	1.0	0.2	79273333	320186	25882405	12078.0	0.0
Q01968	1.0	0.0	1.0	2.0	3604	1.0	0.25	1021.5	390649	123276559	71258.0	0.0
P62140	3.0	0.0	1.0	3.0	4393	1.0	0.2	862.05	342202	9319722	67362.0	0.0
P62068	1.0	0.0	1.0	1.0	1463	1.0	0.16667	74796667	305901	0.0	0.0	0.0
Q96ND0	1.0	0.0	1.0	1.0	1321	1.0	0.16667	74796667	305901	0.0	0.0	0.0
Q96BK5	3.0	0.30779	2.0	3.0	5037	1.0	0.25	95441667	380573	53517655	34060.0	0.33333
P12792	7.0	0.46346	3.0	4.0	5071	1.0	0.2	931.05	367495	85958174	70196.0	0.5
P19105	1.0	0.0	1.0	1.0	1815	1.0	0.16667	74796667	305901	0.0	0.0	0.0
P0DP23	2.0	0.0	1.0	3.0	4397	1.0	0.25	104158333	396204	254671462	165834.0	0.0
P0DP24	2.0	0.0	1.0	3.0	5102	1.0	0.25	104158333	396204	254671462	165834.0	0.0
P0DP25	2.0	0.0	1.0	3.0	4077	1.0	0.25	104158333	396204	254671462	165834.0	0.0
P15336	3.0	0.2842	4.0	5.0	7921	1.0	0.25	110933333	412733	402963863	361838.0	0.3
Q8NFC6	1.0	0.0	1.0	1.0	1513	1.0	0.16667	74796667	305901	0.0	0.0	0.0
P14649	1.0	0.0	1.0	1.0	1547	1.0	0.16667	74796667	305901	0.0	0.0	0.0
O95758	2.0	0.0	1.0	3.0	5023	1.0	0.25	1092.75	416667	212351306	137010.0	0.0
Q5VWX1	2.0	0.0	1.0	2.0	3603	1.0	0.25	96608333	387302	8939554	7144.0	0.0
Q49AN0	4.0	0.30779	2.0	6.0	9291	1.0	0.25	1177.5	436128	59850328	571622.0	0.13333
Q15717	2.0	0.0	1.0	2.0	2628	1.0	0.2	85586667	344375	64502643	22508.0	0.0
Q14999	5.0	0.30898	3.0	4.0	5215	1.0	0.25	105566667	406625	209874892	190772.0	0.33333
P43243	13.0	0.38896	5.0	6.0	10.09	1.0	0.25	107441667	409558	242275101	236670.0	0.4
P68104	244.0	0.4296	9.0	11.0	15958	1.0	0.25	124066667	453313	1641266705	1169180.0	0.32727
Q9H040	1.0	0.0	1.0	2.0	3408	1.0	0.25	92641667	372843	20377797	14512.0	0.0
P03466	2.0	0.0	1.0	2.0	2415	1.0	0.2	85586667	344375	64502643	22508.0	0.0
Q8ZBZ9	1.0	0.0	1.0	1.0	2558	1.0	0.2	816.7	333333	0.0	0.0	0.0
Q9C0B0	6.0	0.26242	8.0	8.0	11231	1.0	0.25	123666667	449206	961947266	1133432.0	0.32143
O75616	1.0	0.0	1.0	1.0	1825	1.0	0.2	816.7	333333	0.0	0.0	0.0
P09234	2.0	0.30779	2.0	2.0	2641	1.0	0.25	83258333	336957	0.0	0.0	1.0
P49406	1.0	0.0	1.0	1.0	1764	1.0	0.2	816.7	333333	0.0	0.0	0.0
Q13310	26.0	0.45378	5.0	5.0	8308	1.0	0.25	103783333	399517	30401059	18956.0	0.7
Q6PKG0	26.0	0.45378	5.0	5.0	8371	1.0	0.25	1059.5	407626	311204	20892.0	0.7
Q9H074	2.0	0.0	1.0	2.0	3393	1.0	0.2	84911667	342926	14320306	9850.0	0.0
Q9NPE2	3.0	0.30779	2.0	3.0	4757	1.0	0.25	96066667	382505	18981691	11680.0	0.33333
Q9NXV6	2.0	0.30779	2.0	2.0	3379	1.0	0.25	944.5	369082	0.0	0.0	1.0
Q9Y2Z4	1.0	0.0	1.0	1.0	2.11	1.0	0.2	816.7	333333	0.0	0.0	0.0
P16104	2.0	0.46346	3.0	5.0	10059	1.0	0.25	1136.75	426156	301011904	222378.0	0.3
P09913	1.0	0.0	1.0	1.0	1938	1.0	0.2	816.7	333333	0.0	0.0	0.0
P27448	1.0	0.0	1.0	1.0	1407	1.0	0.2	816.7	333333	0.0	0.0	0.0
Q9UKB1	5.0	0.30898	3.0	5.0	8514	1.0	0.25	119333333	439406	69183625	800016.0	0.2
Q8BG05	2.0	0.30779	2.0	2.0	4.01	1.0	0.25	87916667	351035	0.0	0.0	1.0
P68400	3.0	0.37893	4.0	5.0	10133	1.0	0.25	114716667	428157	29326554	240840.0	0.4
O14879	2.0	0.30779	2.0	2.0	3761	1.0	0.25	944.5	369082	0.0	0.0	1.0
P62960	4.0	0.30898	3.0	3.0	5551	1.0	0.25	955.0	371187	36806945	33946.0	0.66667
O60260	247.0	0.28101	13.0	14.0	19773	1.0	0.25	1337.75	473257	3403040514	3360876.0	0.24176
O75147	727.0	0.49567	8.0	15.0	18067	1.0	0.25	123641667	45138	2840760396	2420012.0	0.19048
Q9UJV9	8.0	0.37893	4.0	4.0	7.24	1.0	0.25	97658333	375604	66957335	85478.0	0.66667
O00571	2.0	0.0	1.0	2.0	3018	1.0	0.2	84911667	342926	14320306	9850.0	0.0
O14964	4.0	0.30779	2.0	4.0	5209	1.0	0.25	1005.25	393271	278411552	113346.0	0.16667
P16871	26.0	0.45378	5.0	5.0	10438	1.0	0.25	105616667	406936	27921245	18824.0	0.7
Q9Y4K3	3.0	0.30779	2.0	3.0	5.94	1.0	0.25	96333333	383057	2681612	13028.0	0.33333
P15313	2.0	0.30779	2.0	2.0	4094	1.0	0.25	944.5	369082	0.0	0.0	1.0
P14866	4.0	0.30898	3.0	3.0	4651	1.0	0.25	96691667	373671	3015039	51532.0	0.66667
P08621	1.0	0.0	1.0	1.0	2338	1.0	0.2	816.7	333333	0.0	0.0	0.0
O43390	4.0	0.30898	3.0	3.0	5479	1.0	0.25	101283333	394479	8220213	5208.0	0.66667
Q8IVS2	1.0	0.0	1.0	1.0	2.47	1.0	0.2	816.7	333333	0.0	0.0	0.0
P51991	5.0	0.30898	3.0	4.0	7468	1.0	0.25	105566667	406625	209874892	190772.0	0.33333
P26599	3.0	0.30779	2.0	3.0	4854	1.0	0.25	103316667	401208	77818178	75634.0	0.33333
P26368	67.0	0.43736	8.0	11.0	18144	1.0	0.25	126983333	456729	1861465942	1890468.0	0.27273
P31943	10.0	0.32413	5.0	5.0	6378	1.0	0.25	104558333	401139	242991361	119330.0	0.5
P31939	1.0	0.0	1.0	1.0	1.89	1.0	0.2	816.7	333333	0.0	0.0	0.0
P31942	4.0	0.30898	3.0	3.0	3928	1.0	0.25	955.0	371187	36806945	33946.0	0.66667
P84103	1.0	0.0	1.0	1.0	2322	1.0	0.2	816.7	333333	0.0	0.0	0.0
P82933	8.0	0.37893	4.0	4.0	6787	1.0	0.25	981.25	37657	40911868	58004.0	0.66667
P52597	7.0	0.46346	3.0	4.0	5183	1.0	0.25	974.75	384576	176034025	33852.0	0.5
P82673	4.0	0.30898	3.0	3.0	6966	1.0	0.25	960.0	372222	10761478	6472.0	0.66667
P62081	8.0	0.37893	4.0	4.0	6591	1.0	0.25	977.25	375742	3698068	56138.0	0.66667
Q81N92	1.0	0.0	1.0	1.0	1856	1.0	0.2	816.7	333333	0.0	0.0	0.0
Q13151	15.0	0.33284	6.0	7.0	11608	1.0	0.25	114258333	430745	449881725	520890.0	0.33333
Q01130	2.0	0.30779	2.0	2.0	4032	1.0	0.25	87916667	351035	0.0	0.0	1.0
Q07955	2.0	0.30779	2.0	2.0	2897	1.0	0.25	944.5	369082	0.0	0.0	1.0
Q14103	4.0	0.30898	3.0	3.0	4978	1.0	0.25	955.0	371187	36806945	33946.0	0.66667
Q13492	1.0	0.0	1.0	1.0	2541	1.0	0.2	816.7	333333	0.0	0.0	0.0
Q13242	1.0	0.0	1.0	1.0	2.74	1.0	0.2	816.7	333333	0.0	0.0	0.0
Q7Z7F7	2.0	0.30779	2.0	2.0	3561	1.0	0.25	87916667	351035	0.0	0.0	1.0
Q14197	5.0	0.30898	3.0	4.0	8419	1.0	0.25	1048.0	40421	114326139	102350.0	0.33333
Q15056	3.0	0.0	1.0	3.0	3205	1.0	0.2	93503333	374776	145180789	28498.0	0.0
Q7CGR8	1.0	0.0	1.0	1.0	1693	1.0	0.2	816.7	333333	0.0	0.0	0.0
Q16763	1.0	0.0	1.0	1.0	2.02	1.0	0.2	816.7	333333	0.0	0.0	0.0
Q6P1L8	1.0	0.0	1.0	1.0	1917	1.0	0.2	816.7	333333	0.0	0.0	0.0
Q9BUJ2	2.0	0.30779	2.0	2.0	3703	1.0	0.25	83258333	336957	0.0	0.0	1.0
Q8TF74	1.0	0.0	1.0	1.0	3.03	1.0	0.2	816.7	333333	0.0	0.0	0.0
Q8IYB8	1.0	0.0	1.0	1.0	2517	1.0	0.2	816.7	333333	0.0	0.0	0.0
Q8ND56	2.0	0.30779	2.0	2.0	4593	1.0	0.25	944.5	369082	0.0	0.0	1.0
Q96TC7	1.0	0.0	1.0	1.0	1927	1.0	0.2	816.7	333333	0.0	0.0	0.0
Q96E29	2.0	0.0	1.0	2.0	3807	1.0	0.25	887.75	355487	10761478	6472.0	0.0
Q96EH3	1.0	0.0	1.0	1.0	2033	1.0	0.2	816.7	333333	0.0	0.0	0.0
Q9H000	1.0	0.0	1.0	1.0	1668	1.0	0.2	816.7	333333	0.0	0.0	0.0
Q9BYC8	1.0	0.0	1.0	1.0	2059	1.0	0.2	816.7	333333	0.0	0.0	0.0
Q9Y3D3	2.0	0.30779	2.0	2.0	3662	1.0	0.25	944.5	369082	0.0	0.0	1.0
P22626	4.0	0.30898	3.0	3.0	4261	1.0	0.25	955.0	371187	36806945	33946.0	0.66667
B2Y833	9.0	0.37893	4.0	5.0	8228	1.0	0.25	106258333	407177	160439987	171788.0	0.4
O56264	4.0	0.30898	3.0	3.0	6233	1.0	0.25	103516667	402726	8939554	7144.0	0.66667
Q77M19	39.0	0.24879	12.0	13.0	18794	1.0	0.25	128608333	463492	2245079612	2181078.0	0.21795
P04150	2.0	0.30779	2.0	3.0	5583	1.0	0.25	115141667	428606	393625924	481624.0	0.33333
P17096	1.0	0.0	1.0	2.0	4.1	1.0	0.25	106408333	406901	11449695	84290.0	0.0
C5E522	1.0	0.0	1.0	1.0	2728	1.0	0.2	816.7	333333	0.0	0.0	0.0
D1LN35	4.0	0.30898	3.0	3.0	6171	1.0	0.25	103516667	402726	8939554	7144.0	0.66667
P56959	2.0	0.30779	2.0	2.0	3722	1.0	0.25	87916667	351035	0.0	0.0	1.0
P11021	17.0	0.2864	9.0	10.0	13921	1.0	0.25	1262.25	455935	2205732645	1475106.0	0.26667
P11308	9.0	0.37893	4.0	5.0	8105	1.0	0.25	106258333	407177	160439987	171788.0	0.4
Q5SRY7	2.0	0.30779	2.0	2.0	3498	1.0	0.25	944.5	369082	0.0	0.0	1.0
Q07954	2.0	0.0	1.0	3.0	4849	1.0	0.25	1118.5	423326	429126364	305156.0	0.0
Q6QDQ4	2.0	0.0	1.0	2.0	2851	1.0	0.2	84911667	342926	14320306	9850.0	0.0
Q8BQ46	1.0	0.0	1.0	1.0	2226	1.0	0.2	816.7	333333	0.0	0.0	0.0
Q99728	1.0	0.0	1.0	1.0	2237	1.0	0.2	816.7	333333	0.0	0.0	0.0
Q99714	5.0	0.30779	2.0	5.0	7033	1.0	0.25	105491667	410835	186042785	196912.0	0.1
Q99497	2.0	0.0	1.0	2.0	3201	1.0	0.25	88391667	354141	19409851	22682.0	0.0
P13639	2.0	0.37893	4.0	6.0	8992	1.0	0.25	114958333	428744	4841978	253382.0	0.26667
P04618	9.0	0.46346	3.0	6.0	7.48	1.0	0.25	103091667	400242	222611446	182720.0	0.26667
O75530	10.0	0.37893	4.0	6.0	11408	1.0	0.25	1122.5	424017	497054009	662904.0	0.33333
Q81VX8	1.0	0.0	1.0	1.0	2.76	1.0	0.2	816.7	333333	0.0	0.0	0.0
Q12906	56.0	0.47564	7.0	9.0	12296	1.0	0.25	1243.0	451001	1742332912	1227312.0	0.36111
P35268	40440.0	0.76373	9.0	9.0	15847	1.0	0.25	110758333	421118	63180167	87814.0	0.88889
P60033	132.0	0.4082	8.0	12.0	17578	1.0	0.25	125433333	457453	2732536311	2074686.0	0.21212
Q15050	46800.0	0.7981	10.0	10.0	16485	1.0	0.25	109758333	415183	58589757	84968.0	0.88889
P55072	56.0	0.33936	11.0	13.0	18569	1.0	0.25	126658333	457591	3087651259	2015516.0	0.25641
P46108	2.0	0.30779	2.0	2.0	4709	1.0	0.25	953.5	383989	0.0	0.0	1.0
P46782	46800.0	0.7981	10.0	10.0	18232	1.0	0.25	109758333	415183	58589757	84968.0	0.88889
P49207	5040.0	0.76834	7.0	7.0	11774	1.0	0.25	1024.5	402795	0.0	0.0	1.0
Q9BV73	46800.0	0.72963	11.0	11.0	19166	1.0	0.25	122066667	442409	879191134	977406.0	0.78182
Q9GZR7	48.0	0.58344	5.0	5.0	10736	1.0	0.25	1025.75	396342	4670385	4328.0	0.9
Q9H009	1.0	0.0	1.0	1.0	2227	1.0	0.25	84641667	345411	0.0	0.0	0.0
P31947	126.0	0.57059	6.0	6.0	10943	1.0	0.25	1068.25	409386	49520822	76196.0	0.8
Q8TAP6	7.0	0.37893	4.0	5.0	8675	1.0	0.25	120316667	442374	808502911	781690.0	0.4
P62829	40440.0	0.76373	9.0	9.0	17167	1.0	0.25	111208333	42205	63180167	87814.0	0.88889
P62899	144.0	0.61814	6.0	6.0	9083	1.0	0.25	1017.75	398206	23319995	22832.0	0.86667
P62913	369360.0	0.81447	11.0	11.0	17848	1.0	0.25	1124.75	424534	78253188	100596.0	0.87273
P62917	367921.0	0.83801	10.0	11.0	17018	1.0	0.25	1116.25	422809	197142169	181412.0	0.76364
P62841	120.0	0.64826	5.0	5.0	9766	1.0	0.25	1064.5	411801	0.0	0.0	1.0
P26373	367920.0	0.83801	10.0	10.0	17006	1.0	0.25	1102.5	419324	15073022	12782.0	0.93333
P32969	367920.0	0.83801	10.0	10.0	15416	1.0	0.25	1102.5	419324	15073022	12782.0	0.93333
P35544	1.0	0.0	1.0	1.0	2817	1.0	0.25	84641667	345411	0.0	0.0	0.0
P40429	367920.0	0.83801	10.0	10.0	17658	1.0	0.25	1102.5	419324	15073022	12782.0	0.93333
P54257	1.0	0.0	1.0	1.0	2051	1.0	0.25	84641667	345411	0.0	0.0	0.0
P60866	40320.0	0.59388	11.0	11.0	17992	1.0	0.25	121583333	445997	67390944	465404.0	0.63636
P61313	367920.0	0.83801	10.0	10.0	17911	1.0	0.25	1102.5	419324	15073022	12782.0	0.93333
P61513	5760.0	0.75809	8.0	8.0	14752	1.0	0.25	1021.5	398275	9068935	8772.0	0.92857
P62244	41040.0	0.64479	11.0	11.0	18062	1.0	0.25	123516667	446515	919627959	1031042.0	0.69091
P62249	363606.0	0.68784	12.0	12.0	18329	1.0	0.25	125116667	452346	1070642479	997330.0	0.71212
P62266	42480.0	0.77815	10.0	10.0	17268	1.0	0.25	108091667	415528	48102798	49064.0	0.86667
P62269	367920.0	0.83801	10.0	10.0	16073	1.0	0.25	1102.5	419324	15073022	12782.0	0.93333
P62701	369360.0	0.74638	12.0	12.0	20236	1.0	0.25	1245.5	451173	969520529	1046756.0	0.77273
P62854	46807.0	0.71266	11.0	12.0	19.17	1.0	0.25	112416667	421291	604556518	344588.0	0.63636
Q00987	744.0	0.47733	9.0	9.0	14983	1.0	0.25	124908333	45352	107263506	1179560.0	0.55556
Q71UM5	5040.0	0.76834	7.0	7.0	12504	1.0	0.25	101083333	396135	0.0	0.0	1.0
Q92901	48.0	0.58344	5.0	5.0	8913	1.0	0.25	966.25	382195	4670385	4328.0	0.9
P63220	24.0	0.56839	4.0	4.0	6818	1.0	0.25	97241667	384886	0.0	0.0	1.0
P61254	5040.0	0.76834	7.0	7.0	13673	1.0	0.25	1063.0	407557	0.0	0.0	1.0
O43829	1.0	0.0	1.0	1.0	1776	1.0	0.25	84641667	345411	0.0	0.0	0.0
P23116	45361.0	0.81146	9.0	10.0	16989	1.0	0.25	110591667	420738	171800504	158838.0	0.75556
Q6ZWV7	5760.0	0.75809	8.0	8.0	14442	1.0	0.25	108783333	416425	10402637	8454.0	0.92857
Q9H2G4	6.0	0.46346	3.0	3.0	4795	1.0	0.25	94291667	377502	0.0	0.0	1.0
Q6NT76	1.0	0.0	1.0	1.0	2046	1.0	0.25	84641667	345411	0.0	0.0	0.0
Q6ZUT1	1.0	0.0	1.0	1.0	2122	1.0	0.25	84641667	345411	0.0	0.0	0.0
Q9NVV9	1.0	0.0	1.0	1.0	2747	1.0	0.25	84641667	345411	0.0	0.0	0.0
Q6P2Q9	3.0	0.30779	2.0	4.0	6042	1.0	0.25	111658333	421325	293818239	235888.0	0.16667
P23258	5786.0	0.42792	14.0	14.0	23563	1.0	0.25	129758333	462422	2671744953	2899856.0	0.41758
Q9H967	7.0	0.46346	3.0	5.0	10174	1.0	0.25	115066667	430918	291672555	359150.0	0.3
Q9HAU5	2.0	0.0	1.0	2.0	3265	1.0	0.25	87766667	354382	8424513	8896.0	0.0
O00567	369360.0	0.81447	11.0	11.0	19157	1.0	0.25	1124.75	424534	78253188	100596.0	0.87273
Q9Y2K1	2.0	0.30779	2.0	2.0	3356	1.0	0.25	884.25	357902	0.0	0.0	1.0
Q9Y3B2	1.0	0.0	1.0	1.0	2841	1.0	0.25	84641667	345411	0.0	0.0	0.0
O43147	1.0	0.0	1.0	1.0	2.67	1.0	0.25	84641667	345411	0.0	0.0	0.0
Q9HCE7	33.0	0.36588	7.0	8.0	12448	1.0	0.25	112766667	42619	494482067	657482.0	0.35714
O60216	128.0	0.57059	6.0	11.0	15776	1.0	0.25	127566667	458903	1842222475	2128564.0	0.27273
P06429	1.0	0.0	1.0	1.0	2164	1.0	0.25	84641667	345411	0.0	0.0	0.0
P05362	724.0	0.71324	6.0	10.0	14692	1.0	0.25	121058333	446894	1775154501	1358546.0	0.33333
Q9UBX2	41043.0	0.67839	10.0	11.0	16994	1.0	0.25	117033333	435645	598093776	743540.0	0.61818
Q9UBS0	51.0	0.32239	11.0	12.0	19336	1.0	0.25	129658333	464389	2056259602	2574838.0	0.28788
Q99PL5	367920.0	0.83801	10.0	10.0	17.45	1.0	0.25	1102.5	419324	15073022	12782.0	0.93333
Q9HCK5	3.0	0.30898	3.0	4.0	7469	1.0	0.25	111216667	420428	170558289	137062.0	0.33333
Q96MF2	1.0	0.0	1.0	1.0	2594	1.0	0.25	84641667	345411	0.0	0.0	0.0
P83731	362886.0	0.7582	10.0	10.0	16082	1.0	0.25	110866667	4206	172372967	48060.0	0.84444
Q86XR8	25.0	0.51861	5.0	6.0	10301	1.0	0.25	121216667	444168	842705539	813282.0	0.53333
P01100	1.0	0.0	1.0	1.0	2394	1.0	0.25	84641667	345411	0.0	0.0	0.0
Q96SW2	10.0	0.23326	8.0	8.0	13835	1.0	0.25	124383333	45069	947090516	1254946.0	0.28571
Q99661	2.0	0.30779	2.0	2.0	3429	1.0	0.25	922.0	372567	0.0	0.0	1.0
Q7Z6Z7	5065.0	0.35052	15.0	16.0	23277	1.0	0.25	1335.5	473326	3764013491	3750082.0	0.29167
P23804	3.0	0.30779	2.0	3.0	4635	1.0	0.25	989.25	392029	22862851	30556.0	0.33333
O95433	122.0	0.57059	6.0	8.0	13896	1.0	0.25	123216667	446584	891068935	1212696.0	0.46429
P25398	5040.0	0.76834	7.0	7.0	13511	1.0	0.25	1057.0	406315	0.0	0.0	1.0
P62263	5160.0	0.72893	8.0	8.0	13568	1.0	0.25	1081.25	412353	53470385	74364.0	0.89286
P62277	363600.0	0.81806	10.0	10.0	16935	1.0	0.25	111791667	423188	63180167	87814.0	0.91111
P62280	363600.0	0.81806	10.0	10.0	14149	1.0	0.25	111791667	423188	63180167	87814.0	0.91111
P0C732	144.0	0.46652	8.0	8.0	12336	1.0	0.25	121366667	442271	707405006	831738.0	0.57143
P30050	42482.0	0.67872	11.0	11.0	16411	1.0	0.25	111783333	424707	47885999	327518.0	0.72727
P15880	363600.0	0.81806	10.0	10.0	17884	1.0	0.25	111791667	423188	63180167	87814.0	0.91111
P03129	1.0	0.0	1.0	1.0	2266	1.0	0.25	84641667	345411	0.0	0.0	0.0
Q96GD4	6.0	0.46346	3.0	4.0	8.56	1.0	0.25	1170.75	435576	382207947	473788.0	0.5
P62750	369360.0	0.74638	12.0	12.0	20136	1.0	0.25	1245.5	451173	969520529	1046756.0	0.77273
Q8IWS0	2.0	0.30779	2.0	2.0	5286	1.0	0.25	93641667	366632	0.0	0.0	1.0
Q969P0	747.0	0.65858	7.0	10.0	17012	1.0	0.25	119758333	442409	16773321	1223024.0	0.4
Q8AZK7	144.0	0.46652	8.0	8.0	14121	1.0	0.25	121366667	442271	707405006	831738.0	0.57143
Q96L21	45360.0	0.81146	9.0	9.0	15458	1.0	0.25	107483333	409869	9068935	8772.0	0.94444
Q00335	2.0	0.0	1.0	2.0	3975	1.0	0.25	936.0	371636	28355273	27198.0	0.0
Q69117	2.0	0.0	1.0	2.0	4479	1.0	0.25	936.0	371636	28355273	27198.0	0.0
Q2MG95	2.0	0.0	1.0	2.0	3509	1.0	0.25	936.0	371636	28355273	27198.0	0.0
Q16659	25.0	0.56839	4.0	7.0	9158	1.0	0.25	106058333	410041	33398099	331514.0	0.33333
P57078	3.0	0.30779	2.0	4.0	9165	1.0	0.25	1138.75	427847	248261464	275986.0	0.16667
P52739	1.0	0.0	1.0	1.0	1509	1.0	0.2	857.95	3.5	0.0	0.0	0.0
P56192	2.0	0.0	1.0	3.0	5.38	1.0	0.25	113016667	426121	191046093	208014.0	0.0
Q16543	2.0	0.0	1.0	3.0	5232	1.0	0.25	112841667	42695	253703306	245808.0	0.0
B5ME19	2.0	0.30779	2.0	2.0	4898	1.0	0.2	94711667	380883	0.0	0.0	1.0
P36313	1.0	0.0	1.0	1.0	2421	1.0	0.2	857.95	3.5	0.0	0.0	0.0
P12931	1.0	0.0	1.0	2.0	4993	1.0	0.25	108066667	413734	70665963	53722.0	0.0
P35637	26.0	0.26253	9.0	11.0	15006	1.0	0.25	1287.5	462388	2159785468	2416966.0	0.21818
P20333	11.0	0.32413	5.0	6.0	9466	1.0	0.25	114666667	433575	394491681	435464.0	0.33333
Q00653	5064.0	0.64439	9.0	9.0	16691	1.0	0.25	123183333	448551	73820329	863474.0	0.75
Q6P6B1	1.0	0.0	1.0	1.0	2375	1.0	0.2	857.95	3.5	0.0	0.0	0.0
Q14738	1.0	0.0	1.0	1.0	2414	1.0	0.2	857.95	3.5	0.0	0.0	0.0
Q04656	1.0	0.0	1.0	1.0	2734	1.0	0.2	857.95	3.5	0.0	0.0	0.0
Q13233	18.0	0.29157	8.0	8.0	12748	1.0	0.25	1209.5	445514	730352831	858576.0	0.35714
Q16537	1.0	0.0	1.0	1.0	2474	1.0	0.2	857.95	3.5	0.0	0.0	0.0
Q15628	2.0	0.30898	3.0	3.0	5994	1.0	0.25	1101.5	417978	70665963	53722.0	0.66667
Q3ZCM7	1.0	0.0	1.0	1.0	2.74	1.0	0.2	857.95	3.5	0.0	0.0	0.0
Q9NYJ8	1.0	0.0	1.0	2.0	4.65	1.0	0.25	108066667	413734	70665963	53722.0	0.0
Q7KZF4	25.0	0.56839	4.0	5.0	10207	1.0	0.25	108608333	416943	63180167	87814.0	0.6
Q9NWQ8	1.0	0.0	1.0	1.0	2367	1.0	0.2	857.95	3.5	0.0	0.0	0.0
Q9NRX1	2.0	0.30779	2.0	2.0	4.81	1.0	0.2	95511667	373361	0.0	0.0	1.0
Q9NR33	1.0	0.0	1.0	1.0	2612	1.0	0.2	857.95	3.5	0.0	0.0	0.0
P42766	720.0	0.71324	6.0	6.0	12296	1.0	0.25	106058333	407522	0.0	0.0	1.0
A5A3E0	1.0	0.0	1.0	1.0	3125	1.0	0.2	857.95	3.5	0.0	0.0	0.0
P46778	40320.0	0.8164	8.0	8.0	13995	1.0	0.25	109183333	417253	0.0	0.0	1.0
P46781	40326.0	0.71599	9.0	9.0	13803	1.0	0.25	110516667	419945	159725167	44482.0	0.83333
Q9Y227	1.0	0.0	1.0	1.0	2383	1.0	0.2	857.95	3.5	0.0	0.0	0.0
P69901	1.0	0.0	1.0	1.0	2114	1.0	0.2	857.95	3.5	0.0	0.0	0.0
P02775	1.0	0.0	1.0	1.0	2.46	1.0	0.2	857.95	3.5	0.0	0.0	0.0
O60784	1.0	0.0	1.0	1.0	2128	1.0	0.2	857.95	3.5	0.0	0.0	0.0
P06788	1.0	0.0	1.0	1.0	2.37	1.0	0.2	857.95	3.5	0.0	0.0	0.0
P21860	3.0	0.30898	3.0	6.0	8061	1.0	0.25	1184.0	44089	106278291	484240.0	0.2
P18077	6.0	0.46346	3.0	3.0	5559	1.0	0.25	965.75	386335	0.0	0.0	1.0
H2A1D8	1.0	0.0	1.0	1.0	2461	1.0	0.2	857.95	3.5	0.0	0.0	0.0
Q9NQC3	2.0	0.0	1.0	2.0	3494	1.0	0.25	91591667	365908	13659345	11618.0	0.0
A5YKK6	1.0	0.0	1.0	1.0	2353	1.0	0.2	857.95	3.5	0.0	0.0	0.0
Q9Y328	1.0	0.0	1.0	1.0	2364	1.0	0.2	857.95	3.5	0.0	0.0	0.0
O14965	24.0	0.51861	5.0	5.0	9334	1.0	0.25	118208333	436404	349794937	451056.0	0.8
P06461	1.0	0.0	1.0	1.0	2263	1.0	0.2	857.95	3.5	0.0	0.0	0.0
P06463	1.0	0.0	1.0	1.0	2.4	1.0	0.2	857.95	3.5	0.0	0.0	0.0
O15069	1.0	0.0	1.0	1.0	2362	1.0	0.2	857.95	3.5	0.0	0.0	0.0
Q9UHY7	1.0	0.0	1.0	1.0	2761	1.0	0.2	857.95	3.5	0.0	0.0	0.0
Q9UGJ1	144.0	0.61814	6.0	6.0	10162	1.0	0.25	107966667	414872	10402637	8454.0	0.86667
Q9P2D0	7.0	0.46346	3.0	4.0	7207	1.0	0.25	1015.75	401415	51388344	44562.0	0.5
Q9H6R7	1.0	0.0	1.0	1.0	2238	1.0	0.2	857.95	3.5	0.0	0.0	0.0
B9VXK6	2.0	0.0	1.0	2.0	3.15	1.0	0.25	89416667	360766	22296668	8936.0	0.0
P60229	5161.0	0.72893	8.0	9.0	13905	1.0	0.25	1107.25	421084	174875781	158760.0	0.69444
P61289	1.0	0.0	1.0	1.0	2869	1.0	0.2	857.95	3.5	0.0	0.0	0.0
P12814	2.0	0.30779	2.0	3.0	5333	1.0	0.25	109983333	417633	320973775	198228.0	0.33333
P00533	28.0	0.27149	11.0	11.0	15323	1.0	0.25	127583333	460801	2220689058	1487194.0	0.29091
P12757	1.0	0.0	1.0	1.0	2271	1.0	0.2	857.95	3.5	0.0	0.0	0.0
P08865	727.0	0.5012	9.0	10.0	15262	1.0	0.25	1274.0	459972	1211271826	1365672.0	0.46667
P25054	3.0	0.30779	2.0	3.0	4.68	1.0	0.25	96958333	381228	105263463	69800.0	0.33333
P0CK49	1.0	0.0	1.0	1.0	1905	1.0	0.2	857.95	3.5	0.0	0.0	0.0
P30119	2.0	0.0	1.0	2.0	3972	1.0	0.25	936.0	371636	28355273	27198.0	0.0
Q969Q0	6.0	0.46346	3.0	3.0	5587	1.0	0.25	958.0	384092	0.0	0.0	1.0
O95718	3.0	0.32413	5.0	6.0	9.08	1.0	0.25	1178.75	439027	397584174	282524.0	0.33333
P34932	0.0	0.47366	4.0	4.0	8266	1.0	0.25	112491667	421325	88743874	21026.0	0.83333
Q5VU43	1.0	0.0	1.0	1.0	1466	1.0	0.2	867.9	35521	0.0	0.0	0.0
P53602	1.0	0.0	1.0	1.0	1714	1.0	0.2	867.9	35521	0.0	0.0	0.0
P54578	1.0	0.0	1.0	1.0	1569	1.0	0.2	867.9	35521	0.0	0.0	0.0
P54105	1.0	0.0	1.0	1.0	1702	1.0	0.2	867.9	35521	0.0	0.0	0.0
Q16719	1.0	0.0	1.0	1.0	1233	1.0	0.2	867.9	35521	0.0	0.0	0.0
Q16594	1.0	0.0	1.0	1.0	1524	1.0	0.2	867.9	35521	0.0	0.0	0.0
P43490	1.0	0.0	1.0	1.0	1611	1.0	0.2	867.9	35521	0.0	0.0	0.0
Q9GZZ1	1.0	0.0	1.0	1.0	1834	1.0	0.2	867.9	35521	0.0	0.0	0.0
Q92561	1.0	0.0	1.0	1.0	1565	1.0	0.2	867.9	35521	0.0	0.0	0.0
O00154	2.0	0.0	1.0	3.0	4649	1.0	0.2	96161667	381228	254460121	56804.0	0.0
O43143	1.0	0.0	1.0	1.0	1381	1.0	0.2	867.9	35521	0.0	0.0	0.0
O75146	1.0	0.0	1.0	1.0	1293	1.0	0.2	867.9	35521	0.0	0.0	0.0
P11413	1.0	0.0	1.0	1.0	1613	1.0	0.2	867.9	35521	0.0	0.0	0.0
P22102	1.0	0.0	1.0	1.0	1391	1.0	0.2	867.9	35521	0.0	0.0	0.0
P33176	1.0	0.0	1.0	1.0	1.38	1.0	0.2	867.9	35521	0.0	0.0	0.0
P35606	1.0	0.0	1.0	1.0	1345	1.0	0.2	867.9	35521	0.0	0.0	0.0
P35998	3.0	0.30779	2.0	3.0	4521	1.0	0.2	95988333	379917	224117298	51878.0	0.33333
P49327	0.0	0.30779	2.0	2.0	3665	1.0	0.25	1048.25	400587	0.0	0.0	1.0
P49703	1.0	0.0	1.0	1.0	1614	1.0	0.2	867.9	35521	0.0	0.0	0.0
P52209	1.0	0.0	1.0	1.0	1513	1.0	0.2	867.9	35521	0.0	0.0	0.0
P61981	1.0	0.0	1.0	2.0	3195	1.0	0.2	91628333	368634	85120351	12938.0	0.0
Q04726	1.0	0.0	1.0	1.0	1707	1.0	0.2	867.9	35521	0.0	0.0	0.0
Q13838	1.0	0.0	1.0	1.0	1717	1.0	0.2	867.9	35521	0.0	0.0	0.0
Q81TM2	1.0	0.0	1.0	1.0	1.86	1.0	0.2	867.9	35521	0.0	0.0	0.0
Q9BV86	1.0	0.0	1.0	1.0	1457	1.0	0.2	867.9	35521	0.0	0.0	0.0
Q9GZT8	1.0	0.0	1.0	1.0	1238	1.0	0.2	867.9	35521	0.0	0.0	0.0
Q9C0B1	1.0	0.0	1.0	1.0	1471	1.0	0.2	867.9	35521	0.0	0.0	0.0
Q86X19	1.0	0.0	1.0	1.0	1583	1.0	0.2	867.9	35521	0.0	0.0	0.0
Q9UN36	1.0	0.0	1.0	1.0	1615	1.0	0.2	867.9	35521	0.0	0.0	0.0
O60271	1.0	0.0	1.0	1.0	1531	1.0	0.2	867.9	35521	0.0	0.0	0.0
P17980	1.0	0.0	1.0	1.0	1744	1.0	0.2	867.9	35521	0.0	0.0	0.0
O60826	1.0	0.0	1.0	1.0	1342	1.0	0.2	867.9	35521	0.0	0.0	0.0
P04271	1.0	0.0	1.0	1.0	1578	1.0	0.2	867.9	35521	0.0	0.0	0.0
P08473	1.0	0.0	1.0	1.0	1853	1.0	0.2	867.9	35521	0.0	0.0	0.0
Q9NP50	1.0	0.0	1.0	1.0	1706	1.0	0.2	867.9	35521	0.0	0.0	0.0
O00141	1.0	0.2842	4.0	5.0	8487	1.0	0.25	116383333	432505	516600743	320956.0	0.3
O00168	1.0	0.0	1.0	1.0	1942	1.0	0.2	867.9	35521	0.0	0.0	0.0
Q9Y230	3.0	0.30779	2.0	3.0	5171	1.0	0.2	105153333	406039	416825335	150238.0	0.33333
Q9Y3I0	3.0	0.30779	2.0	3.0	5642	1.0	0.25	102641667	397308	106849014	68190.0	0.33333
Q9Y5L4	1.0	0.0	1.0	1.0	1578	1.0	0.2	867.9	35521	0.0	0.0	0.0
Q9NXG2	1.0	0.0	1.0	1.0	1433	1.0	0.2	867.9	35521	0.0	0.0	0.0
Q9NY33	1.0	0.0	1.0	1.0	1985	1.0	0.2	867.9	35521	0.0	0.0	0.0
P21397	1.0	0.0	1.0	1.0	1.76	1.0	0.2	867.9	35521	0.0	0.0	0.0
O43493	1.0	0.0	1.0	1.0	1814	1.0	0.2	867.9	35521	0.0	0.0	0.0
Q9Y696	1.0	0.0	1.0	1.0	1725	1.0	0.2	867.9	35521	0.0	0.0	0.0
Q9H788	1.0	0.0	1.0	1.0	1227	1.0	0.2	867.9	35521	0.0	0.0	0.0
P51659	2.0	0.30779	2.0	2.0	3414	1.0	0.2	99178333	387923	0.0	0.0	1.0
O95573	1.0	0.0	1.0	1.0	1603	1.0	0.2	867.9	35521	0.0	0.0	0.0
O43521	1.0	0.0	1.0	1.0	1379	1.0	0.2	867.9	35521	0.0	0.0	0.0
P12830	5.0	0.30779	2.0	7.0	9985	1.0	0.25	1189.0	439786	146062553	709124.0	0.09524
P11940	121.0	0.64826	5.0	8.0	12044	1.0	0.25	103483333	399965	443311716	197382.0	0.39286
P17844	4.0	0.30779	2.0	4.0	5828	1.0	0.25	103691667	399413	195402001	111208.0	0.33333
P14618	0.0	0.30898	3.0	3.0	4531	1.0	0.25	1079.75	408489	141663267	19094.0	0.66667
P41091	1.0	0.0	1.0	1.0	1335	1.0	0.2	867.9	35521	0.0	0.0	0.0
P36957	2.0	0.0	1.0	2.0	3282	1.0	0.2	95138333	380538	139184243	28416.0	0.0
P34897	2.0	0.0	1.0	2.0	2.58	1.0	0.25	94758333	379089	76698624	16658.0	0.0
P35222	3.0	0.0	1.0	3.0	3805	1.0	0.25	98208333	388371	405019956	80054.0	0.0
P63261	0.0	0.30779	2.0	2.0	3.14	1.0	0.25	1048.25	400587	0.0	0.0	1.0
P60228	5.0	0.30898	3.0	4.0	5641	1.0	0.25	991.25	391546	137516121	51680.0	0.33333
Q96CW1	1.0	0.0	1.0	2.0	3363	1.0	0.2	92553333	371084	141663267	19094.0	0.0
Q00610	2.0	0.0	1.0	2.0	2312	1.0	0.2	94913333	377743	142752241	32584.0	0.0
Q92900	30.0	0.51861	5.0	5.0	8392	1.0	0.25	105516667	406073	54087021	15206.0	0.8
Q15436	1.0	0.0	1.0	1.0	1566	1.0	0.2	867.9	35521	0.0	0.0	0.0
Q92499	4.0	0.30779	2.0	4.0	8354	1.0	0.25	103691667	399413	195402001	111208.0	0.33333
Q9Y6Q5	1.0	0.0	1.0	1.0	1936	1.0	0.2	867.9	35521	0.0	0.0	0.0
Q9Y3D8	1.0	0.0	1.0	1.0	1704	1.0	0.2	867.9	35521	0.0	0.0	0.0
P78318	25.0	0.56839	4.0	5.0	6869	1.0	0.2	98896667	38813	452045414	101320.0	0.6
P27824	1.0	0.30898	3.0	4.0	6902	1.0	0.25	114458333	427502	28641432	206606.0	0.33333
O95136	1.0	0.0	1.0	1.0	1734	1.0	0.2	867.9	35521	0.0	0.0	0.0
P12955	1.0	0.0	1.0	1.0	1622	1.0	0.2	867.9	35521	0.0	0.0	0.0
P12956	2.0	0.0	1.0	2.0	3327	1.0	0.2	94913333	377743	142752241	32584.0	0.0
Q96Q40	0.0	0.30779	2.0	2.0	2723	1.0	0.25	1048.25	400587	0.0	0.0	1.0
P00338	1.0	0.30779	2.0	3.0	4928	1.0	0.25	109991667	413734	234777098	159678.0	0.33333
P08758	1.0	0.0	1.0	1.0	1371	1.0	0.2	867.9	35521	0.0	0.0	0.0
P04844	1.0	0.0	1.0	2.0	2.92	1.0	0.2	91628333	368634	85120351	12938.0	0.0
P05023	3.0	0.30779	2.0	3.0	4325	1.0	0.2	965.3	383368	220549299	47710.0	0.33333
P26639	1.0	0.0	1.0	1.0	1391	1.0	0.2	867.9	35521	0.0	0.0	0.0
P26641	2.0	0.0	1.0	2.0	2793	1.0	0.2	95138333	380538	139184243	28416.0	0.0
P14868	1.0	0.30779	2.0	3.0	4187	1.0	0.25	109408333	415459	57606943	40864.0	0.33333
P15311	1.0	0.0	1.0	1.0	2024	1.0	0.2	867.9	35521	0.0	0.0	0.0
Q99816	2.0	0.0	1.0	2.0	2.09	1.0	0.2	905.65	365459	192046604	18606.0	0.0
P12236	3.0	0.30779	2.0	3.0	5974	1.0	0.25	94433333	378986	36408382	11480.0	0.33333
Q96KP4	1.0	0.0	1.0	1.0	1423	1.0	0.2	867.9	35521	0.0	0.0	0.0
P11279	1.0	0.0	1.0	1.0	1612	1.0	0.2	867.9	35521	0.0	0.0	0.0
P98082	1.0	0.0	1.0	1.0	1786	1.0	0.2	78186667	318979	0.0	0.0	0.0
P37840	0.0	0.30898	3.0	3.0	5431	1.0	0.25	105391667	398585	102914877	81226.0	0.66667
Q3KTM2	1.0	0.0	1.0	1.0	2281	1.0	0.2	78186667	318979	0.0	0.0	0.0
Q13188	1.0	0.0	1.0	1.0	2467	1.0	0.2	78186667	318979	0.0	0.0	0.0
P50897	1.0	0.0	1.0	2.0	3.25	1.0	0.2	896.45	360524	22915219	14278.0	0.0
Q14653	0.0	0.30898	3.0	3.0	5065	1.0	0.25	105391667	398585	102914877	81226.0	0.66667
P58004	1.0	0.0	1.0	1.0	1893	1.0	0.2	78186667	318979	0.0	0.0	0.0
Q16186	1.0	0.0	1.0	1.0	2269	1.0	0.2	78186667	318979	0.0	0.0	0.0
Q16526	10.0	0.23775	6.0	8.0	11632	1.0	0.25	114366667	430814	648182554	725100.0	0.17857
P42566	2.0	0.0	1.0	2.0	3009	1.0	0.25	86566667	343237	37401319	35532.0	0.0
P27348	10.0	0.32413	5.0	7.0	11868	1.0	0.25	1093.25	419151	293295947	318884.0	0.28571
P69284	1.0	0.0	1.0	1.0	2203	1.0	0.2	78186667	318979	0.0	0.0	0.0
O43598	1.0	0.0	1.0	1.0	2244	1.0	0.2	78186667	318979	0.0	0.0	0.0
O75663	1.0	0.0	1.0	1.0	1605	1.0	0.2	78186667	318979	0.0	0.0	0.0
P00966	0.0	0.30779	2.0	2.0	3.77	1.0	0.2	87911667	352484	0.0	0.0	1.0
P06753	1.0	0.0	1.0	2.0	4283	1.0	0.25	102841667	392823	102914877	81226.0	0.0
P29401	1.0	0.30779	2.0	3.0	4165	1.0	0.2	95011667	375293	125207453	76110.0	0.33333
P30041	1.0	0.0	1.0	1.0	1922	1.0	0.2	78186667	318979	0.0	0.0	0.0
P30044	1.0	0.0	1.0	1.0	1853	1.0	0.2	78186667	318979	0.0	0.0	0.0
P32119	1.0	0.0	1.0	1.0	2182	1.0	0.2	78186667	318979	0.0	0.0	0.0
P45974	1.0	0.0	1.0	1.0	1962	1.0	0.2	78186667	318979	0.0	0.0	0.0
P46937	1.0	0.0	1.0	1.0	1965	1.0	0.2	78186667	318979	0.0	0.0	0.0
P52701	1.0	0.0	1.0	1.0	1973	1.0	0.2	78186667	318979	0.0	0.0	0.0
P54725	1.0	0.0	1.0	1.0	2408	1.0	0.2	78186667	318979	0.0	0.0	0.0
P62256	1.0	0.0	1.0	1.0	2057	1.0	0.2	78186667	318979	0.0	0.0	0.0
P63104	50.0	0.25546	13.0	15.0	19953	1.0	0.25	134166667	475328	4203075672	3926954.0	0.19048
P68587	1.0	0.0	1.0	1.0	2214	1.0	0.2	78186667	318979	0.0	0.0	0.0
Q05086	2.0	0.0	1.0	2.0	3328	1.0	0.2	81653333	329572	19487462	12504.0	0.0
Q96GL3	1.0	0.0	1.0	1.0	1863	1.0	0.2	78186667	318979	0.0	0.0	0.0
Q96KR1	1.0	0.0	1.0	1.0	1923	1.0	0.2	78186667	318979	0.0	0.0	0.0
Q9BTM9	1.0	0.0	1.0	1.0	1768	1.0	0.2	78186667	318979	0.0	0.0	0.0
Q9UJC5	1.0	0.0	1.0	1.0	2077	1.0	0.2	78186667	318979	0.0	0.0	0.0
Q9BVW5	1.0	0.0	1.0	1.0	2012	1.0	0.2	78186667	318979	0.0	0.0	0.0
P29372	1.0	0.0	1.0	1.0	2473	1.0	0.2	78186667	318979	0.0	0.0	0.0
P0CJ68	1.0	0.0	1.0	2.0	3572	1.0	0.25	102841667	392823	102914877	81226.0	0.0
Q9BQ15	1.0	0.0	1.0	1.0	1736	1.0	0.2	78186667	318979	0.0	0.0	0.0
Q9C037	1.0	0.0	1.0	1.0	2287	1.0	0.2	78186667	318979	0.0	0.0	0.0
P11766	1.0	0.0	1.0	1.0	1942	1.0	0.2	78186667	318979	0.0	0.0	0.0
P30153	2.0	0.30779	2.0	4.0	7876	1.0	0.25	1107.0	417357	276654759	211480.0	0.16667
P30154	1.0	0.0	1.0	1.0	2233	1.0	0.2	78186667	318979	0.0	0.0	0.0
P14635	1.0	0.30779	2.0	3.0	5989	1.0	0.25	99741667	394479	38745171	48812.0	0.33333
Q96FW1	0.0	0.25931	5.0	5.0	6398	1.0	0.25	108808333	406384	328360184	235734.0	0.4
Q86UX7	1.0	0.0	1.0	1.0	2154	1.0	0.2	78186667	318979	0.0	0.0	0.0
Q00013	1.0	0.0	1.0	1.0	2089	1.0	0.2	78186667	318979	0.0	0.0	0.0
P00519	2.0	0.0	1.0	3.0	5303	1.0	0.25	1096.75	414044	311403876	292440.0	0.0
P04413	8.0	0.38896	5.0	7.0	12844	1.0	0.25	1177.5	436094	602773538	595918.0	0.28571
Q6UXB4	1.0	0.0	1.0	1.0	2421	1.0	0.2	78186667	318979	0.0	0.0	0.0
Q9NQ29	1.0	0.0	1.0	1.0	1905	1.0	0.2	78186667	318979	0.0	0.0	0.0
Q9HB75	1.0	0.0	1.0	1.0	1735	1.0	0.2	78186667	318979	0.0	0.0	0.0
Q9Y2T1	1.0	0.0	1.0	1.0	1914	1.0	0.2	78186667	318979	0.0	0.0	0.0
P19838	14.0	0.25611	7.0	11.0	15689	1.0	0.25	123058333	451277	1953504917	1927936.0	0.14545
Q9Y6P5	1.0	0.0	1.0	1.0	1829	1.0	0.2	78186667	318979	0.0	0.0	0.0
Q99598	2.0	0.0	1.0	2.0	2796	1.0	0.25	96691667	387716	16830612	20350.0	0.0
Q13162	1.0	0.0	1.0	1.0	2019	1.0	0.2	78186667	318979	0.0	0.0	0.0
O14796	1.0	0.0	1.0	1.0	2026	1.0	0.2	78186667	318979	0.0	0.0	0.0
Q13043	26.0	0.2864	9.0	9.0	11712	1.0	0.25	121858333	444997	1179104985	1126238.0	0.33333
Q96GM5	1.0	0.0	1.0	1.0	1725	1.0	0.2	78186667	318979	0.0	0.0	0.0
Q99836	1.0	0.0	1.0	1.0	1842	1.0	0.2	78186667	318979	0.0	0.0	0.0
Q99JP4	1.0	0.0	1.0	1.0	2052	1.0	0.2	78186667	318979	0.0	0.0	0.0
P05161	3.0	0.2842	4.0	7.0	9249	1.0	0.25	1258.75	45452	1717807689	1562884.0	0.14286
Q921T2	1.0	0.0	1.0	1.0	1966	1.0	0.2	78186667	318979	0.0	0.0	0.0
P13541	1.0	0.0	1.0	1.0	2.46	1.0	0.2	78186667	318979	0.0	0.0	0.0
Q9Y297	4.0	0.30779	2.0	5.0	8884	1.0	0.25	1217.0	445687	907277703	1146972.0	0.1
Q9Z0Y1	1.0	0.0	1.0	1.0	1478	1.0	0.2	78186667	318979	0.0	0.0	0.0
Q9Y5K5	4.0	0.0	1.0	4.0	4352	1.0	0.2	926.7	363768	445588271	154946.0	0.0
P43351	0.0	0.30898	3.0	3.0	5152	1.0	0.25	105391667	398585	102914877	81226.0	0.66667
P11440	9.0	0.46346	3.0	6.0	7862	1.0	0.25	1077.5	407591	566812277	700940.0	0.2
P01108	1.0	0.0	1.0	1.0	1508	1.0	0.2	78186667	318979	0.0	0.0	0.0
P60006	1.0	0.0	1.0	1.0	1672	1.0	0.2	78186667	318979	0.0	0.0	0.0
P60953	1.0	0.0	1.0	1.0	2487	1.0	0.2	78186667	318979	0.0	0.0	0.0
P61018	1.0	0.0	1.0	1.0	1816	1.0	0.2	78186667	318979	0.0	0.0	0.0
P27958	1.0	0.0	1.0	1.0	2149	1.0	0.2	78186667	318979	0.0	0.0	0.0
Q9H2C0	33.0	0.37904	8.0	11.0	17247	1.0	0.25	1287.75	462629	2056969834	2517168.0	0.23636
O95163	1.0	0.0	1.0	1.0	2562	1.0	0.2	78186667	318979	0.0	0.0	0.0
P12755	9.0	0.2842	4.0	7.0	9435	1.0	0.25	113958333	432712	648804018	599966.0	0.14286
P10599	1.0	0.30779	2.0	3.0	4205	1.0	0.2	91586667	363216	13370032	59582.0	0.33333
Q8JPQ9	4.0	0.30898	3.0	5.0	7027	1.0	0.25	111766667	417426	468453954	427332.0	0.2
P10275	0.0	0.30898	3.0	3.0	4994	1.0	0.25	105391667	398585	102914877	81226.0	0.66667
P30086	1.0	0.0	1.0	1.0	1927	1.0	0.2	78186667	318979	0.0	0.0	0.0
Q5NFV6	1.0	0.0	1.0	1.0	2116	1.0	0.2	77318333	31539	0.0	0.0	0.0
Q12931	2.0	0.0	1.0	3.0	5376	1.0	0.25	98733333	392236	57716101	55808.0	0.0
Q13347	1.0	0.0	1.0	1.0	2205	1.0	0.2	77318333	31539	0.0	0.0	0.0
Q14240	1.0	0.0	1.0	1.0	2401	1.0	0.2	77318333	31539	0.0	0.0	0.0
O15371	2.0	0.0	1.0	2.0	3011	1.0	0.2	94578333	36922	49322079	45978.0	0.0
O43298	1.0	0.0	1.0	1.0	2015	1.0	0.2	77318333	31539	0.0	0.0	0.0
O60333	1.0	0.0	1.0	1.0	1423	1.0	0.2	77318333	31539	0.0	0.0	0.0
P06730	1.0	0.0	1.0	1.0	1516	1.0	0.2	77318333	31539	0.0	0.0	0.0
P23588	1.0	0.0	1.0	1.0	1925	1.0	0.2	77318333	31539	0.0	0.0	0.0
P25208	1.0	0.0	1.0	1.0	1833	1.0	0.2	77318333	31539	0.0	0.0	0.0
P38606	0.0	0.30779	2.0	2.0	3795	1.0	0.2	88061667	354279	0.0	0.0	1.0
P47985	1.0	0.0	1.0	1.0	2513	1.0	0.2	77318333	31539	0.0	0.0	0.0
Q12905	25.0	0.56839	4.0	5.0	10898	1.0	0.25	105741667	407281	92054872	91772.0	0.6
Q14657	2.0	0.0	1.0	2.0	3389	1.0	0.25	86333333	344237	28665106	27602.0	0.0
Q5T440	1.0	0.0	1.0	1.0	1562	1.0	0.2	77318333	31539	0.0	0.0	0.0
Q7L2H7	1.0	0.0	1.0	1.0	1489	1.0	0.2	77318333	31539	0.0	0.0	0.0
Q7Z2W4	121.0	0.64826	5.0	6.0	9413	1.0	0.25	989.25	389165	72934211	69194.0	0.66667
Q81K42	1.0	0.0	1.0	1.0	1941	1.0	0.2	77318333	31539	0.0	0.0	0.0
Q81KV7	1.0	0.0	1.0	1.0	1983	1.0	0.2	77318333	31539	0.0	0.0	0.0
Q86XM6	1.0	0.0	1.0	1.0	1752	1.0	0.2	77318333	31539	0.0	0.0	0.0
Q8CL08	1.0	0.0	1.0	1.0	1747	1.0	0.2	77318333	31539	0.0	0.0	0.0
Q8N5L8	2.0	0.0	1.0	2.0	4551	1.0	0.2	94578333	36922	49322079	45978.0	0.0
Q8N5X7	1.0	0.0	1.0	1.0	1797	1.0	0.2	77318333	31539	0.0	0.0	0.0
Q8NFJ5	1.0	0.0	1.0	1.0	1496	1.0	0.2	77318333	31539	0.0	0.0	0.0
Q8ZFU4	1.0	0.0	1.0	1.0	1989	1.0	0.2	77318333	31539	0.0	0.0	0.0
Q92887	1.0	0.0	1.0	1.0	1346	1.0	0.2	77318333	31539	0.0	0.0	0.0
Q99613	3.0	0.30779	2.0	3.0	5988	1.0	0.2	1017.2	395273	63735995	62396.0	0.33333
Q9BTV4	1.0	0.0	1.0	1.0	1905	1.0	0.2	77318333	31539	0.0	0.0	0.0
Q9NX14	1.0	0.0	1.0	1.0	1523	1.0	0.2	77318333	31539	0.0	0.0	0.0
Q9Y277	0.0	0.30779	2.0	2.0	3856	1.0	0.2	88061667	354279	0.0	0.0	1.0
Q14152	3.0	0.30779	2.0	3.0	7032	1.0	0.25	97608333	388475	26101678	31970.0	0.33333
P55884	1.0	0.0	1.0	1.0	1754	1.0	0.2	77318333	31539	0.0	0.0	0.0
P49917	1.0	0.0	1.0	2.0	3098	1.0	0.2	89178333	357453	29632075	21106.0	0.0
P49450	2.0	0.0	1.0	2.0	4315	1.0	0.2	94578333	36922	49322079	45978.0	0.0
Q8VD62	2.0	0.0	1.0	2.0	3674	1.0	0.2	94578333	36922	49322079	45978.0	0.0
Q8TCS8	1.0	0.0	1.0	1.0	2.28	1.0	0.2	77318333	31539	0.0	0.0	0.0
Q8TEC5	1.0	0.0	1.0	2.0	4218	1.0	0.25	102816667	392236	125734047	81848.0	0.0
P31040	3.0	0.30779	2.0	3.0	4498	1.0	0.25	87541667	346687	44494761	47786.0	0.33333
Q9BTT4	1.0	0.0	1.0	1.0	2035	1.0	0.2	77318333	31539	0.0	0.0	0.0
P31749	1.0	0.30779	2.0	3.0	4453	1.0	0.25	1058.5	399896	155366122	102954.0	0.33333
Q8BHD1	1.0	0.0	1.0	1.0	1504	1.0	0.2	77318333	31539	0.0	0.0	0.0
Q9JMK2	1.0	0.0	1.0	1.0	1688	1.0	0.2	77318333	31539	0.0	0.0	0.0
O15264	5.0	0.30898	3.0	6.0	7045	1.0	0.25	108058333	414527	298724087	342550.0	0.2
O43432	1.0	0.0	1.0	1.0	1441	1.0	0.2	77318333	31539	0.0	0.0	0.0
Q7CGN6	1.0	0.0	1.0	1.0	2108	1.0	0.2	77318333	31539	0.0	0.0	0.0
O15372	1.0	0.0	1.0	2.0	3508	1.0	0.25	102816667	392236	125734047	81848.0	0.0
P07550	2.0	0.30779	2.0	4.0	7.05	1.0	0.2	106461667	408661	269030142	262276.0	0.16667
Q7L2J0	5.0	0.30779	2.0	5.0	8181	1.0	0.25	1088.75	41677	231580197	273838.0	0.1
Q9UQL6	33.0	0.36588	7.0	8.0	10441	1.0	0.25	108158333	416115	323729376	430380.0	0.35714
O00308	0.0	0.30779	2.0	2.0	3452	1.0	0.2	88061667	354279	0.0	0.0	1.0
Q9NRC8	123.0	0.64826	5.0	8.0	12059	1.0	0.25	108883333	415839	636198469	514900.0	0.35714
A0JLT2	2.0	0.0	1.0	2.0	3566	1.0	0.25	87383333	348585	30122843	23628.0	0.0
Q9NWA0	2.0	0.0	1.0	2.0	3281	1.0	0.25	858.25	340442	32455947	34054.0	0.0
Q9Z1B7	5.0	0.30898	3.0	6.0	11337	1.0	0.25	108058333	414527	298724087	342550.0	0.2
Q9UH99	2.0	0.0	1.0	2.0	2976	1.0	0.2	81701667	328537	54464442	21330.0	0.0
Q9H6T3	1.0	0.0	1.0	2.0	3533	1.0	0.25	102816667	392236	125734047	81848.0	0.0
Q04637	1.0	0.0	1.0	1.0	1885	1.0	0.2	77318333	31539	0.0	0.0	0.0
P78344	1.0	0.0	1.0	1.0	1835	1.0	0.2	77318333	31539	0.0	0.0	0.0
O95402	2.0	0.0	1.0	2.0	3243	1.0	0.25	87383333	348585	30122843	23628.0	0.0
Q96JY0	1.0	0.0	1.0	1.0	2015	1.0	0.2	77318333	31539	0.0	0.0	0.0
Q53EL6	1.0	0.0	1.0	1.0	1973	1.0	0.2	77318333	31539	0.0	0.0	0.0
Q81U00	1.0	0.0	1.0	1.0	2283	1.0	0.2	77318333	31539	0.0	0.0	0.0
Q81VA8	1.0	0.0	1.0	1.0	2071	1.0	0.2	77318333	31539	0.0	0.0	0.0
Q86500	1.0	0.0	1.0	1.0	1734	1.0	0.2	77318333	31539	0.0	0.0	0.0
Q86WJ1	1.0	0.0	1.0	1.0	1693	1.0	0.2	77318333	31539	0.0	0.0	0.0
P98175	1.0	0.0	1.0	1.0	1517	1.0	0.25	78591667	32098	0.0	0.0	0.0
Q14011	1.0	0.0	1.0	1.0	2197	1.0	0.25	78591667	32098	0.0	0.0	0.0
P50454	1.0	0.0	1.0	1.0	2264	1.0	0.25	78591667	32098	0.0	0.0	0.0
P61244	2.0	0.0	1.0	3.0	5849	1.0	0.25	1151.25	428571	439732405	517860.0	0.0
Q14296	1.0	0.0	1.0	2.0	4551	1.0	0.25	104158333	397964	123796485	86580.0	0.0
Q14498	3.0	0.30779	2.0	3.0	6086	1.0	0.25	103516667	402726	48822705	46640.0	0.33333
Q7ARD3	1.0	0.0	1.0	1.0	1.78	1.0	0.25	78591667	32098	0.0	0.0	0.0
Q99698	2.0	0.30779	2.0	2.0	3174	1.0	0.25	857.75	342202	0.0	0.0	1.0
Q9HCJ5	1.0	0.0	1.0	1.0	2389	1.0	0.25	78591667	32098	0.0	0.0	0.0
Q9P217	1.0	0.0	1.0	1.0	1581	1.0	0.25	78591667	32098	0.0	0.0	0.0
Q969V4	1.0	0.0	1.0	1.0	1.79	1.0	0.25	78591667	32098	0.0	0.0	0.0
Q05127	1.0	0.0	1.0	1.0	1751	1.0	0.25	78591667	32098	0.0	0.0	0.0
Q9BWF3	4.0	0.30898	3.0	3.0	4408	1.0	0.25	90966667	358868	2065168	11898.0	0.66667
Q9BRX9	25.0	0.56839	4.0	5.0	7273	1.0	0.25	97591667	38285	133508714	114664.0	0.6
Q8ZA76	1.0	0.0	1.0	1.0	1525	1.0	0.25	78591667	32098	0.0	0.0	0.0
Q8WWY3	1.0	0.0	1.0	1.0	1631	1.0	0.25	78591667	32098	0.0	0.0	0.0
O75909	1.0	0.0	1.0	1.0	2086	1.0	0.25	78591667	32098	0.0	0.0	0.0
O60568	1.0	0.0	1.0	1.0	1675	1.0	0.25	78591667	32098	0.0	0.0	0.0
O60506	3.0	0.30779	2.0	3.0	5298	1.0	0.25	96741667	373775	66957335	85478.0	0.33333
P78362	2.0	0.30779	2.0	2.0	3767	1.0	0.25	857.75	342202	0.0	0.0	1.0
O75031	1.0	0.0	1.0	1.0	1755	1.0	0.25	78591667	32098	0.0	0.0	0.0
Q6VGT1	1.0	0.0	1.0	1.0	1536	1.0	0.25	78591667	32098	0.0	0.0	0.0
O60828	1.0	0.0	1.0	1.0	1806	1.0	0.25	78591667	32098	0.0	0.0	0.0
A8E1C4	2.0	0.0	1.0	3.0	5701	1.0	0.25	109358333	411215	262619677	251458.0	0.0
Q9WMX2	1.0	0.0	1.0	2.0	4766	1.0	0.25	104158333	397964	123796485	86580.0	0.0
Q9HCN4	4.0	0.30779	2.0	4.0	7629	1.0	0.25	106666667	410317	200934313	289482.0	0.16667
Q6KMS8	1.0	0.0	1.0	1.0	1.66	1.0	0.25	78591667	32098	0.0	0.0	0.0
O43251	1.0	0.0	1.0	1.0	1374	1.0	0.25	78591667	32098	0.0	0.0	0.0
Q9UFG5	1.0	0.0	1.0	1.0	1877	1.0	0.25	78591667	32098	0.0	0.0	0.0
O43347	1.0	0.0	1.0	1.0	2081	1.0	0.25	78591667	32098	0.0	0.0	0.0
O00469	1.0	0.0	1.0	1.0	1547	1.0	0.25	78591667	32098	0.0	0.0	0.0
Q9HCE1	10.0	0.25931	5.0	7.0	10632	1.0	0.25	113158333	428606	620491655	512374.0	0.2381
P42785	1.0	0.0	1.0	1.0	2238	1.0	0.25	78591667	32098	0.0	0.0	0.0
P32322	1.0	0.0	1.0	1.0	1516	1.0	0.25	78591667	32098	0.0	0.0	0.0
P38159	1.0	0.0	1.0	1.0	1793	1.0	0.25	78591667	32098	0.0	0.0	0.0
P61978	2.0	0.0	1.0	2.0	3023	1.0	0.25	944.5	369082	36806945	33946.0	0.0
Q9BXY0	2.0	0.0	1.0	2.0	3352	1.0	0.25	87991667	354451	8738961	7384.0	0.0
Q8IXT5	1.0	0.0	1.0	1.0	2238	1.0	0.25	78591667	32098	0.0	0.0	0.0
Q1KMD3	1.0	0.0	1.0	1.0	2354	1.0	0.25	78591667	32098	0.0	0.0	0.0
Q13470	1.0	0.0	1.0	2.0	3588	1.0	0.25	104158333	397964	123796485	86580.0	0.0
Q6P5Z2	2.0	0.0	1.0	2.0	4.45	1.0	0.25	944.5	369082	36806945	33946.0	0.0
Q2KHR3	1.0	0.0	1.0	1.0	1573	1.0	0.25	78591667	32098	0.0	0.0	0.0
Q52LR7	1.0	0.0	1.0	1.0	2001	1.0	0.25	78591667	32098	0.0	0.0	0.0
Q9BVN2	1.0	0.0	1.0	1.0	1591	1.0	0.25	78591667	32098	0.0	0.0	0.0
Q9BRJ7	1.0	0.0	1.0	1.0	1696	1.0	0.25	78591667	32098	0.0	0.0	0.0
Q9NZB2	2.0	0.0	1.0	2.0	3647	1.0	0.25	944.5	369082	36806945	33946.0	0.0
Q9UH17	1.0	0.0	1.0	1.0	1564	1.0	0.25	78591667	32098	0.0	0.0	0.0
Q9Z2X1	2.0	0.30779	2.0	2.0	2738	1.0	0.25	857.75	342202	0.0	0.0	1.0
P04792	3.0	0.0	1.0	4.0	6785	1.0	0.25	117616667	435128	954857194	777214.0	0.0
Q02809	1.0	0.0	1.0	1.0	2124	1.0	0.25	78591667	32098	0.0	0.0	0.0
Q96DH6	1.0	0.0	1.0	1.0	1431	1.0	0.25	78591667	32098	0.0	0.0	0.0
Q08117	2.0	0.0	1.0	2.0	3286	1.0	0.25	87016667	349758	2065168	11898.0	0.0
Q99439	1.0	0.0	1.0	1.0	1842	1.0	0.25	78591667	32098	0.0	0.0	0.0
P04626	1.0	0.30779	2.0	3.0	5855	1.0	0.25	1072.75	405866	159032703	109732.0	0.33333
Q81M47	1.0	0.0	1.0	1.0	1566	1.0	0.25	78591667	32098	0.0	0.0	0.0
Q997F2	1.0	0.0	1.0	1.0	1834	1.0	0.25	78591667	32098	0.0	0.0	0.0
Q61595	2.0	0.30779	2.0	2.0	3294	1.0	0.25	87383333	351725	0.0	0.0	1.0
Q12986	30.0	0.51861	5.0	5.0	10492	1.0	0.25	104708333	401449	3981104	62746.0	0.8
Q6EEV4	1.0	0.0	1.0	1.0	2797	1.0	0.2	85421667	347619	0.0	0.0	0.0
Q15020	120.0	0.64826	5.0	5.0	9936	1.0	0.25	999.0	393823	0.0	0.0	1.0
Q1ED39	6.0	0.46346	3.0	3.0	5898	1.0	0.25	94091667	377088	0.0	0.0	1.0
P51608	2.0	0.30779	2.0	2.0	5303	1.0	0.25	866.5	350207	0.0	0.0	1.0
P46783	720.0	0.71324	6.0	6.0	11394	1.0	0.25	105316667	40559	0.0	0.0	1.0
P68431	2.0	0.30779	2.0	2.0	4683	1.0	0.25	866.5	350207	0.0	0.0	1.0
Q92630	6.0	0.37893	4.0	4.0	8001	1.0	0.25	115541667	428709	322035885	433292.0	0.66667
Q9BSG1	2.0	0.30779	2.0	2.0	4697	1.0	0.25	93241667	375397	0.0	0.0	1.0
Q8WYQ5	6.0	0.46346	3.0	3.0	6436	1.0	0.25	94691667	368737	0.0	0.0	1.0
P33981	1.0	0.0	1.0	2.0	4689	1.0	0.25	108041667	412698	42906911	35958.0	0.0
Q7RTS1	6.0	0.46346	3.0	3.0	6659	1.0	0.25	97533333	389061	0.0	0.0	1.0
O14543	1.0	0.0	1.0	1.0	2782	1.0	0.2	85421667	347619	0.0	0.0	0.0
Q9HBH9	1.0	0.0	1.0	1.0	2.05	1.0	0.2	85421667	347619	0.0	0.0	0.0
Q9Y383	2.0	0.30779	2.0	2.0	4007	1.0	0.25	87383333	351725	0.0	0.0	1.0
Q9NZM5	24.0	0.56839	4.0	4.0	7389	1.0	0.25	95391667	37971	0.0	0.0	1.0
P20963	6.0	0.46346	3.0	3.0	5673	1.0	0.25	95308333	370014	0.0	0.0	1.0
P20618	2.0	0.30779	2.0	2.0	3455	1.0	0.25	866.5	350207	0.0	0.0	1.0
F8VQC7	2.0	0.30779	2.0	2.0	4.45	1.0	0.25	87383333	351725	0.0	0.0	1.0
H2AFY2	1.0	0.0	1.0	1.0	2838	1.0	0.2	85421667	347619	0.0	0.0	0.0
P56545	1.0	0.0	1.0	1.0	2526	1.0	0.2	85421667	347619	0.0	0.0	0.0
Q5C9Z4	24.0	0.56839	4.0	4.0	9048	1.0	0.25	990.0	392029	0.0	0.0	1.0
P24534	1.0	0.0	1.0	1.0	2224	1.0	0.2	85421667	347619	0.0	0.0	0.0
P46776	240.0	0.66569	6.0	6.0	10879	1.0	0.25	1032.25	397619	4670385	4328.0	0.93333
P52815	1.0	0.0	1.0	1.0	3788	1.0	0.2	85421667	347619	0.0	0.0	0.0
Q12904	1.0	0.0	1.0	1.0	3372	1.0	0.2	85421667	347619	0.0	0.0	0.0
Q6EER8	1.0	0.0	1.0	1.0	3022	1.0	0.2	85421667	347619	0.0	0.0	0.0
Q99558	5160.0	0.52601	11.0	11.0	18983	1.0	0.25	1257.75	452588	1230686093	1367754.0	0.56364
Q9NVP1	2.0	0.30779	2.0	2.0	4711	1.0	0.25	93891667	36715	0.0	0.0	1.0
P0CAP1	1.0	0.0	1.0	1.0	2039	1.0	0.2	85421667	347619	0.0	0.0	0.0
P0CAP2	1.0	0.0	1.0	1.0	2527	1.0	0.2	85421667	347619	0.0	0.0	0.0
P62633	120.0	0.64826	5.0	5.0	9939	1.0	0.25	96408333	381746	0.0	0.0	1.0
Q99848	12.0	0.47366	4.0	4.0	7564	1.0	0.25	963.75	372153	4670385	4328.0	0.83333
P62736	2.0	0.30779	2.0	2.0	3.88	1.0	0.25	866.5	350207	0.0	0.0	1.0
Q96A33	1.0	0.0	1.0	1.0	1868	1.0	0.2	85421667	347619	0.0	0.0	0.0
Q15696	1.0	0.0	1.0	1.0	3689	1.0	0.25	85208333	346584	0.0	0.0	0.0
Q14562	2.0	0.30779	2.0	2.0	4678	1.0	0.25	87366667	351691	0.0	0.0	1.0
Q15287	6.0	0.46346	3.0	3.0	5339	1.0	0.25	94841667	37864	0.0	0.0	1.0
Q91YK2	1.0	0.0	1.0	1.0	2035	1.0	0.25	85208333	346584	0.0	0.0	0.0
P68371	2.0	0.0	1.0	3.0	4827	1.0	0.25	112866667	426467	347479536	258556.0	0.0
Q92734	1.0	0.0	1.0	1.0	3134	1.0	0.25	85208333	346584	0.0	0.0	0.0
O60287	2.0	0.30779	2.0	2.0	3517	1.0	0.25	87366667	351691	0.0	0.0	1.0
P10412	6.0	0.46346	3.0	3.0	7589	1.0	0.25	97616667	389234	0.0	0.0	1.0
P46087	48.0	0.58344	5.0	5.0	11147	1.0	0.25	1028.25	39686	4670385	4328.0	0.9
P47914	6.0	0.47366	4.0	4.0	8589	1.0	0.25	1111.25	418944	50954586	46406.0	0.83333
P60903	1.0	0.0	1.0	1.0	2856	1.0	0.25	85208333	346584	0.0	0.0	0.0
Q96GQ7	6.0	0.46346	3.0	3.0	5874	1.0	0.25	95208333	369807	0.0	0.0	1.0
Q9BQ04	4.0	0.30898	3.0	3.0	5579	1.0	0.25	97141667	384748	9660651	11214.0	0.66667
Q9BZE4	12.0	0.47366	4.0	4.0	8237	1.0	0.25	965.75	372567	4670385	4328.0	0.83333
Q9H116	6.0	0.46346	3.0	3.0	5786	1.0	0.25	94841667	37864	0.0	0.0	1.0
Q8IXZ2	2.0	0.30779	2.0	2.0	3945	1.0	0.25	933.75	375673	0.0	0.0	1.0
Q5QNW6	1.0	0.0	1.0	1.0	3197	1.0	0.25	85208333	346584	0.0	0.0	0.0
P08240	1.0	0.0	1.0	1.0	2712	1.0	0.25	85208333	346584	0.0	0.0	0.0
Q76FK4	1.0	0.0	1.0	1.0	2648	1.0	0.25	85208333	346584	0.0	0.0	0.0
Q9UGC6	1.0	0.0	1.0	1.0	2129	1.0	0.25	85208333	346584	0.0	0.0	0.0
Q96FK6	1.0	0.0	1.0	1.0	2663	1.0	0.25	85208333	346584	0.0	0.0	0.0
Q96QD9	2.0	0.30779	2.0	2.0	4469	1.0	0.25	880.5	353106	0.0	0.0	1.0
P22087	24.0	0.56839	4.0	4.0	8909	1.0	0.25	104133333	403278	0.0	0.0	1.0
P22492	2.0	0.30779	2.0	2.0	4935	1.0	0.25	959.0	385128	0.0	0.0	1.0
Q7L2Z9	1.0	0.0	1.0	1.0	2573	1.0	0.25	85208333	346584	0.0	0.0	0.0
Q9UKD2	2.0	0.30779	2.0	2.0	5248	1.0	0.25	94108333	367598	0.0	0.0	1.0
Q9NQX1	2.0	0.30779	2.0	2.0	3552	1.0	0.25	87366667	351691	0.0	0.0	1.0
Q9UNL2	1.0	0.0	1.0	2.0	3658	1.0	0.25	1078.25	411629	50954586	46406.0	0.0
Q9NS91	1.0	0.0	1.0	1.0	2845	1.0	0.25	85208333	346584	0.0	0.0	0.0
Q6ZNJ1	2.0	0.0	1.0	2.0	4274	1.0	0.25	91533333	365459	12927855	19982.0	0.0
O15213	4.0	0.30779	2.0	4.0	8397	1.0	0.25	1030.5	402761	111465482	151526.0	0.33333
Q96C28	1.0	0.0	1.0	1.0	2386	1.0	0.25	85208333	346584	0.0	0.0	0.0
Q14684	6.0	0.46346	3.0	3.0	6023	1.0	0.25	95208333	369807	0.0	0.0	1.0
Q96JB5	2.0	0.30779	2.0	2.0	4126	1.0	0.25	959.0	385128	0.0	0.0	1.0
Q96HE9	12.0	0.47366	4.0	4.0	8834	1.0	0.25	98966667	39196	439855	4444.0	0.83333
O95602	1.0	0.0	1.0	1.0	2672	1.0	0.25	85208333	346584	0.0	0.0	0.0
Q96LZ2	12.0	0.47366	4.0	4.0	6718	1.0	0.25	961.75	381332	4670385	4328.0	0.83333
P29350	1.0	0.0	1.0	1.0	2386	1.0	0.25	84341667	342685	0.0	0.0	0.0
Q12974	1.0	0.0	1.0	1.0	2537	1.0	0.25	84341667	342685	0.0	0.0	0.0
Q12852	1.0	0.0	1.0	2.0	5233	1.0	0.25	1077.75	410628	13287662	101362.0	0.0
Q14978	2.0	0.0	1.0	2.0	4621	1.0	0.25	88566667	354175	4670385	4328.0	0.0
P55769	8.0	0.37893	4.0	4.0	8544	1.0	0.25	998.0	393685	9068935	8772.0	0.66667
P46934	6.0	0.46346	3.0	3.0	5519	1.0	0.25	1012.75	393789	0.0	0.0	1.0
Q14692	1.0	0.0	1.0	1.0	2.5	1.0	0.25	84341667	342685	0.0	0.0	0.0
Q8IUF8	2.0	0.30779	2.0	2.0	4713	1.0	0.25	94258333	367909	0.0	0.0	1.0
Q15572	2.0	0.0	1.0	2.0	4216	1.0	0.25	92991667	369289	550999	46624.0	0.0
Q5VYS8	1.0	0.0	1.0	1.0	2461	1.0	0.25	84341667	342685	0.0	0.0	0.0
Q5VWQ0	1.0	0.0	1.0	1.0	2695	1.0	0.25	84341667	342685	0.0	0.0	0.0
Q9H4K1	1.0	0.0	1.0	1.0	2077	1.0	0.25	84341667	342685	0.0	0.0	0.0
Q7Z2T5	2.0	0.30779	2.0	2.0	4174	1.0	0.25	94258333	367909	0.0	0.0	1.0
Q7L2E3	2.0	0.30779	2.0	2.0	4797	1.0	0.25	94258333	367909	0.0	0.0	1.0
Q8N8A6	1.0	0.0	1.0	1.0	2416	1.0	0.25	84341667	342685	0.0	0.0	0.0
Q8NI36	2.0	0.30779	2.0	2.0	4255	1.0	0.25	94258333	367909	0.0	0.0	1.0
Q8N5C6	2.0	0.30779	2.0	2.0	5411	1.0	0.25	94258333	367909	0.0	0.0	1.0
Q8IYB3	2.0	0.30779	2.0	2.0	3782	1.0	0.25	895.0	355901	0.0	0.0	1.0
Q8NEJ9	1.0	0.0	1.0	1.0	3081	1.0	0.25	84341667	342685	0.0	0.0	0.0
Q96G21	1.0	0.0	1.0	1.0	2.28	1.0	0.25	84341667	342685	0.0	0.0	0.0
Q8WY36	1.0	0.0	1.0	2.0	4996	1.0	0.25	1077.75	410628	13287662	101362.0	0.0
Q8WTT2	2.0	0.30779	2.0	2.0	5.61	1.0	0.25	94258333	367909	0.0	0.0	1.0
Q96CS4	6.0	0.46346	3.0	3.0	6475	1.0	0.25	100908333	39303	0.0	0.0	1.0
Q9H0U9	1.0	0.0	1.0	1.0	3.13	1.0	0.25	84341667	342685	0.0	0.0	0.0
Q9GZR2	2.0	0.30779	2.0	2.0	4322	1.0	0.25	94258333	367909	0.0	0.0	1.0
Q9BYG3	12.0	0.47366	4.0	4.0	7474	1.0	0.25	99316667	392685	439855	4444.0	0.83333
Q9H0A0	2.0	0.30779	2.0	2.0	3723	1.0	0.25	94258333	367909	0.0	0.0	1.0
Q9H7E9	1.0	0.0	1.0	1.0	2.87	1.0	0.25	84341667	342685	0.0	0.0	0.0
Q9H6R4	2.0	0.30779	2.0	2.0	3789	1.0	0.25	94258333	367909	0.0	0.0	1.0
Q9H8H2	2.0	0.30779	2.0	2.0	3808	1.0	0.25	94258333	367909	0.0	0.0	1.0
Q9HBE1	1.0	0.0	1.0	1.0	3274	1.0	0.25	84341667	342685	0.0	0.0	0.0
Q9H9Y2	1.0	0.0	1.0	1.0	2219	1.0	0.25	84341667	342685	0.0	0.0	0.0
Q9NVU7	1.0	0.0	1.0	1.0	3047	1.0	0.25	84341667	342685	0.0	0.0	0.0
Q9Y3T9	2.0	0.30779	2.0	2.0	4.36	1.0	0.25	94258333	367909	0.0	0.0	1.0
Q9UHB9	1.0	0.0	1.0	1.0	1985	1.0	0.25	84341667	342685	0.0	0.0	0.0
Q9Y3A4	4.0	0.30898	3.0	3.0	5355	1.0	0.25	96941667	374189	3015039	51532.0	0.66667
O95707	1.0	0.0	1.0	1.0	2.71	1.0	0.25	84341667	342685	0.0	0.0	0.0
O75569	1.0	0.0	1.0	1.0	2309	1.0	0.25	84341667	342685	0.0	0.0	0.0
P12270	4.0	0.30898	3.0	3.0	6571	1.0	0.25	95791667	371014	4670385	4328.0	0.66667
P35251	2.0	0.30779	2.0	2.0	4152	1.0	0.25	94258333	367909	0.0	0.0	1.0
P53999	1.0	0.0	1.0	1.0	2269	1.0	0.25	84341667	342685	0.0	0.0	0.0
P47755	2.0	0.0	1.0	2.0	2981	1.0	0.25	88233333	353485	10478466	27884.0	0.0
Q9H5J8	1.0	0.0	1.0	1.0	2384	1.0	0.25	84341667	342685	0.0	0.0	0.0
Q01780	2.0	0.30779	2.0	2.0	4927	1.0	0.25	94258333	367909	0.0	0.0	1.0
Q15361	1.0	0.0	1.0	1.0	2981	1.0	0.25	84341667	342685	0.0	0.0	0.0
Q07912	1.0	0.0	1.0	2.0	6045	1.0	0.25	1077.75	410628	13287662	101362.0	0.0
Q03701	2.0	0.30779	2.0	2.0	4379	1.0	0.25	94258333	367909	0.0	0.0	1.0
Q14146	1.0	0.0	1.0	1.0	3057	1.0	0.25	84341667	342685	0.0	0.0	0.0
Q13823	2.0	0.30779	2.0	2.0	4872	1.0	0.25	94258333	367909	0.0	0.0	1.0
Q13206	1.0	0.0	1.0	1.0	3046	1.0	0.25	84341667	342685	0.0	0.0	0.0
Q9BTC0	1.0	0.0	1.0	1.0	2047	1.0	0.25	84341667	342685	0.0	0.0	0.0
Q9NPD3	4.0	0.30898	3.0	3.0	6576	1.0	0.25	103316667	401656	439855	4444.0	0.66667
Q9NY93	2.0	0.30779	2.0	2.0	4603	1.0	0.25	93941667	376846	0.0	0.0	1.0
A2AHJ4	2.0	0.30779	2.0	2.0	4075	1.0	0.25	934.75	37588	0.0	0.0	1.0
P21741	1.0	0.0	1.0	1.0	2473	1.0	0.25	84341667	342685	0.0	0.0	0.0
P06858	1.0	0.0	1.0	1.0	2519	1.0	0.25	84341667	342685	0.0	0.0	0.0
Q9NQZ8	1.0	0.0	1.0	1.0	2505	1.0	0.25	84341667	342685	0.0	0.0	0.0
Q9Y2X3	2.0	0.30779	2.0	2.0	5415	1.0	0.25	94258333	367909	0.0	0.0	1.0
Q9Y4L5	1.0	0.0	1.0	1.0	1679	1.0	0.25	84341667	342685	0.0	0.0	0.0
Q9BT49	6.0	0.46346	3.0	3.0	6139	1.0	0.25	95241667	379469	0.0	0.0	1.0
Q9HC52	6.0	0.46346	3.0	3.0	6285	1.0	0.25	1012.75	393789	0.0	0.0	1.0
O75533	1.0	0.0	1.0	1.0	2265	1.0	0.25	84341667	342685	0.0	0.0	0.0
O95478	2.0	0.30779	2.0	2.0	3887	1.0	0.25	934.75	37588	0.0	0.0	1.0
P11142	2.0	0.2842	4.0	4.0	8339	1.0	0.25	1130.75	424431	210076604	163984.0	0.5
Q96A23	1.0	0.0	1.0	1.0	2389	1.0	0.25	84341667	342685	0.0	0.0	0.0
Q5T3F8	0.0	0.0	1.0	1.0	2698	1.0	0.2	86461667	351035	0.0	0.0	0.0
Q5T4F4	0.0	0.0	1.0	1.0	2479	1.0	0.2	86461667	351035	0.0	0.0	0.0
Q13164	1.0	0.30898	3.0	4.0	6582	1.0	0.25	109458333	410007	426220866	236308.0	0.33333
Q6DD88	0.0	0.0	1.0	1.0	2505	1.0	0.2	86461667	351035	0.0	0.0	0.0
Q13418	27.0	0.32929	7.0	8.0	11791	1.0	0.25	1213.75	443927	1218339443	1230292.0	0.32143
Q14CZ7	0.0	0.30779	2.0	2.0	3729	1.0	0.25	96566667	385542	0.0	0.0	1.0
Q16790	0.0	0.0	1.0	1.0	2.72	1.0	0.2	86461667	351035	0.0	0.0	0.0
P55036	0.0	0.0	1.0	1.0	1959	1.0	0.2	86461667	351035	0.0	0.0	0.0
Q16082	1.0	0.0	1.0	2.0	2857	1.0	0.2	91203333	364286	27676504	24772.0	0.0
P45880	2.0	0.0	1.0	2.0	3784	1.0	0.2	1011.2	394513	5744038	61122.0	0.0
P49257	1.0	0.30779	2.0	3.0	5949	1.0	0.25	115433333	428226	336569354	458456.0	0.33333
P41587	0.0	0.0	1.0	1.0	2612	1.0	0.2	86461667	351035	0.0	0.0	0.0
P36895	0.0	0.30898	3.0	3.0	5367	1.0	0.25	1066.25	402001	27676504	24772.0	0.66667
Q8TCJ0	8.0	0.28529	6.0	6.0	9.68	1.0	0.25	1141.0	422498	570637999	510640.0	0.4
P67809	5.0	0.30779	2.0	5.0	8541	1.0	0.25	111716667	424776	89669527	482662.0	0.1
Q92542	2.0	0.0	1.0	2.0	3.98	1.0	0.2	1011.2	394513	5744038	61122.0	0.0
Q9BQE3	28.0	0.45378	5.0	7.0	10238	1.0	0.25	105208333	40207	518491469	489494.0	0.33333
Q8R5L1	0.0	0.0	1.0	1.0	1706	1.0	0.2	86461667	351035	0.0	0.0	0.0
P61421	0.0	0.0	1.0	1.0	2033	1.0	0.2	86461667	351035	0.0	0.0	0.0
P51451	0.0	0.30898	3.0	3.0	5654	1.0	0.25	1066.25	402001	27676504	24772.0	0.66667
P97801	0.0	0.0	1.0	1.0	2429	1.0	0.2	86461667	351035	0.0	0.0	0.0
P33527	0.0	0.0	1.0	1.0	2482	1.0	0.2	86461667	351035	0.0	0.0	0.0
A2AGT5	0.0	0.0	1.0	1.0	2339	1.0	0.2	86461667	351035	0.0	0.0	0.0
O55143	0.0	0.0	1.0	1.0	2721	1.0	0.2	86461667	351035	0.0	0.0	0.0
O08581	0.0	0.0	1.0	1.0	2578	1.0	0.2	86461667	351035	0.0	0.0	0.0
P04278	0.0	0.0	1.0	1.0	2.04	1.0	0.2	86461667	351035	0.0	0.0	0.0
Q9H845	0.0	0.0	1.0	1.0	2873	1.0	0.2	86461667	351035	0.0	0.0	0.0
O00400	0.0	0.0	1.0	1.0	2229	1.0	0.2	86461667	351035	0.0	0.0	0.0
Q9NTX7	2.0	0.0	1.0	2.0	5238	1.0	0.2	1011.2	394513	5744038	61122.0	0.0
Q9Y3E0	0.0	0.0	1.0	1.0	2515	1.0	0.2	86461667	351035	0.0	0.0	0.0
Q9Y4W6	0.0	0.0	1.0	1.0	2179	1.0	0.2	86461667	351035	0.0	0.0	0.0
Q6ZNC8	0.0	0.0	1.0	1.0	2184	1.0	0.2	86461667	351035	0.0	0.0	0.0
P05549	1.0	0.0	1.0	2.0	2676	1.0	0.2	899.95	360766	73586678	29706.0	0.0
O43542	7.0	0.46346	3.0	4.0	6.62	1.0	0.25	95491667	374879	76560989	95626.0	0.5
Q9UBU9	3.0	0.46346	3.0	6.0	9192	1.0	0.25	122391667	449379	854982438	772044.0	0.26667
P25106	0.0	0.0	1.0	1.0	2093	1.0	0.2	86461667	351035	0.0	0.0	0.0
Q9H3D4	2.0	0.0	1.0	2.0	4141	1.0	0.25	92208333	368219	18241546	25026.0	0.0
P36542	2.0	0.0	1.0	2.0	2976	1.0	0.25	94208333	374672	33945383	36672.0	0.0
Q06187	1.0	0.37893	4.0	5.0	8508	1.0	0.25	117141667	435093	482901095	361672.0	0.4
O75947	0.0	0.0	1.0	1.0	1966	1.0	0.2	86461667	351035	0.0	0.0	0.0
P24539	0.0	0.0	1.0	1.0	2.22	1.0	0.2	86461667	351035	0.0	0.0	0.0
P00747	0.0	0.0	1.0	1.0	2554	1.0	0.2	86461667	351035	0.0	0.0	0.0
P56385	0.0	0.0	1.0	1.0	2559	1.0	0.2	86461667	351035	0.0	0.0	0.0
P62258	5.0	0.30898	3.0	4.0	7205	1.0	0.25	1039.75	406142	114439719	113550.0	0.33333
O14561	0.0	0.0	1.0	1.0	1907	1.0	0.2	86461667	351035	0.0	0.0	0.0
O15258	0.0	0.0	1.0	1.0	2122	1.0	0.2	86461667	351035	0.0	0.0	0.0
O43847	0.0	0.0	1.0	1.0	2051	1.0	0.2	86461667	351035	0.0	0.0	0.0
O75439	0.0	0.0	1.0	1.0	2127	1.0	0.2	86461667	351035	0.0	0.0	0.0
O75955	0.0	0.0	1.0	1.0	2444	1.0	0.2	86461667	351035	0.0	0.0	0.0
O76031	0.0	0.0	1.0	1.0	2031	1.0	0.2	86461667	351035	0.0	0.0	0.0
O94760	0.0	0.0	1.0	1.0	2418	1.0	0.2	86461667	351035	0.0	0.0	0.0
P00558	1.0	0.30898	3.0	4.0	6341	1.0	0.25	111591667	417046	426783908	301618.0	0.33333
P07237	1.0	0.30779	2.0	3.0	6261	1.0	0.25	109316667	410939	120357121	138084.0	0.33333
P0DMV8	1.0	0.30779	2.0	3.0	5158	1.0	0.25	109083333	411042	324367251	227972.0	0.33333
P0DMV9	1.0	0.30779	2.0	3.0	4962	1.0	0.25	109083333	411042	324367251	227972.0	0.33333
P12694	0.0	0.0	1.0	1.0	3043	1.0	0.2	86461667	351035	0.0	0.0	0.0
P13804	2.0	0.0	1.0	2.0	3934	1.0	0.25	93933333	371774	38656729	43568.0	0.0
P14735	0.0	0.0	1.0	1.0	1904	1.0	0.2	86461667	351035	0.0	0.0	0.0
P18859	0.0	0.0	1.0	1.0	2357	1.0	0.2	86461667	351035	0.0	0.0	0.0
P21281	2.0	0.0	1.0	2.0	2852	1.0	0.25	92208333	368219	18241546	25026.0	0.0
P30049	0.0	0.0	1.0	1.0	2106	1.0	0.2	86461667	351035	0.0	0.0	0.0
P31946	0.0	0.0	1.0	1.0	2397	1.0	0.2	86461667	351035	0.0	0.0	0.0
P34931	0.0	0.30898	3.0	3.0	6409	1.0	0.25	1066.25	402001	27676504	24772.0	0.66667
P40926	0.0	0.0	1.0	1.0	2.0	1.0	0.2	86461667	351035	0.0	0.0	0.0
P48047	0.0	0.0	1.0	1.0	2546	1.0	0.2	86461667	351035	0.0	0.0	0.0
P56134	0.0	0.0	1.0	1.0	2443	1.0	0.2	86461667	351035	0.0	0.0	0.0
P56381	0.0	0.0	1.0	1.0	1677	1.0	0.2	86461667	351035	0.0	0.0	0.0
P80723	0.0	0.0	1.0	1.0	1965	1.0	0.2	86461667	351035	0.0	0.0	0.0
Q04206	10.0	0.32073	8.0	8.0	12071	1.0	0.25	1245.5	451035	891077747	1213154.0	0.39286
Q10713	0.0	0.0	1.0	1.0	1889	1.0	0.2	86461667	351035	0.0	0.0	0.0
Q13011	0.0	0.0	1.0	1.0	1691	1.0	0.2	86461667	351035	0.0	0.0	0.0
Q16891	0.0	0.0	1.0	1.0	2143	1.0	0.2	86461667	351035	0.0	0.0	0.0
Q86SX6	0.0	0.0	1.0	1.0	2016	1.0	0.2	86461667	351035	0.0	0.0	0.0
Q8N5M1	0.0	0.0	1.0	1.0	2798	1.0	0.2	86461667	351035	0.0	0.0	0.0
Q8NC51	2.0	0.0	1.0	2.0	4492	1.0	0.2	1011.2	394513	5744038	61122.0	0.0
Q96HJ9	0.0	0.0	1.0	1.0	2066	1.0	0.2	86461667	351035	0.0	0.0	0.0
Q96IX5	0.0	0.0	1.0	1.0	2083	1.0	0.2	86461667	351035	0.0	0.0	0.0
Q9BXW9	0.0	0.0	1.0	1.0	2156	1.0	0.2	86461667	351035	0.0	0.0	0.0
Q9H2W6	3.0	0.30779	2.0	3.0	7155	1.0	0.25	103458333	400828	83186864	81366.0	0.33333
Q9H6K4	0.0	0.0	1.0	1.0	1843	1.0	0.2	86461667	351035	0.0	0.0	0.0
Q9H9B4	0.0	0.0	1.0	1.0	2385	1.0	0.2	86461667	351035	0.0	0.0	0.0
Q9NTG7	0.0	0.0	1.0	1.0	2398	1.0	0.2	86461667	351035	0.0	0.0	0.0
Q9NZJ7	2.0	0.0	1.0	2.0	5414	1.0	0.2	1011.2	394513	5744038	61122.0	0.0
Q9UHD2	26.0	0.26253	9.0	9.0	12635	1.0	0.25	124291667	453382	1079082416	1278924.0	0.30556
Q9UJZ1	0.0	0.0	1.0	1.0	2849	1.0	0.2	86461667	351035	0.0	0.0	0.0
Q9Y2S7	0.0	0.0	1.0	1.0	2059	1.0	0.2	86461667	351035	0.0	0.0	0.0
Q9Y6C9	2.0	0.0	1.0	2.0	4496	1.0	0.2	1011.2	394513	5744038	61122.0	0.0
Q9Y6H1	0.0	0.0	1.0	1.0	2057	1.0	0.2	86461667	351035	0.0	0.0	0.0
Q96TA2	0.0	0.0	1.0	1.0	1872	1.0	0.2	86461667	351035	0.0	0.0	0.0
O95831	0.0	0.0	1.0	1.0	2056	1.0	0.2	86461667	351035	0.0	0.0	0.0
P01023	1.0	0.0	1.0	2.0	3502	1.0	0.2	91203333	364286	27676504	24772.0	0.0
P01730	0.0	0.2842	4.0	4.0	7998	1.0	0.25	1135.5	425914	64603494	63774.0	0.5
Q96B97	0.0	0.0	1.0	1.0	2558	1.0	0.2	86461667	351035	0.0	0.0	0.0
Q96BE0	0.0	0.0	1.0	1.0	1873	1.0	0.2	86461667	351035	0.0	0.0	0.0
O75964	0.0	0.0	1.0	1.0	1403	1.0	0.2	86461667	351035	0.0	0.0	0.0
Q969M3	0.0	0.0	1.0	1.0	2082	1.0	0.2	86461667	351035	0.0	0.0	0.0
P10109	0.0	0.0	1.0	1.0	2169	1.0	0.2	86461667	351035	0.0	0.0	0.0
P0DOE9	0.0	0.0	1.0	1.0	2954	1.0	0.2	86461667	351035	0.0	0.0	0.0
Q8NC44	0.0	0.0	1.0	1.0	2066	1.0	0.2	86461667	351035	0.0	0.0	0.0
P35232	1.0	0.0	1.0	1.0	2379	1.0	0.25	91283333	370738	0.0	0.0	0.0
P42345	1.0	0.0	1.0	1.0	2953	1.0	0.25	91283333	370738	0.0	0.0	0.0
P63279	8.0	0.37893	4.0	4.0	8014	1.0	0.25	1037.75	399586	3981104	62746.0	0.66667
P17026	2.0	0.30779	2.0	2.0	5166	1.0	0.25	93841667	376639	0.0	0.0	1.0
P22736	1.0	0.0	1.0	1.0	2979	1.0	0.25	91283333	370738	0.0	0.0	0.0
Q8NB14	1.0	0.0	1.0	1.0	2819	1.0	0.25	91283333	370738	0.0	0.0	0.0
O00410	1.0	0.0	1.0	1.0	3239	1.0	0.25	91283333	370738	0.0	0.0	0.0
O43167	1.0	0.0	1.0	1.0	2321	1.0	0.25	91283333	370738	0.0	0.0	0.0
O95625	2.0	0.30779	2.0	2.0	4398	1.0	0.25	93841667	376639	0.0	0.0	1.0
P36915	1.0	0.0	1.0	1.0	2908	1.0	0.25	91283333	370738	0.0	0.0	0.0
P35226	3.0	0.30779	2.0	3.0	6535	1.0	0.25	101983333	400069	44561436	66078.0	0.33333
P62273	6.0	0.46346	3.0	3.0	7.96	1.0	0.25	1032.0	401415	0.0	0.0	1.0
P62826	1.0	0.0	1.0	1.0	3032	1.0	0.25	91283333	370738	0.0	0.0	0.0
Q14444	1.0	0.0	1.0	1.0	2635	1.0	0.25	91283333	370738	0.0	0.0	0.0
Q13601	120.0	0.64826	5.0	5.0	11435	1.0	0.25	105433333	405901	0.0	0.0	1.0
Q14781	1.0	0.0	1.0	1.0	3.07	1.0	0.25	91283333	370738	0.0	0.0	0.0
Q8WXF0	1.0	0.0	1.0	1.0	2781	1.0	0.25	91283333	370738	0.0	0.0	0.0
Q7L3S4	1.0	0.0	1.0	1.0	2371	1.0	0.25	91283333	370738	0.0	0.0	0.0
Q5JTH9	6.0	0.46346	3.0	3.0	6807	1.0	0.25	101108333	393444	0.0	0.0	1.0
Q9BVI4	1.0	0.0	1.0	1.0	3202	1.0	0.25	91283333	370738	0.0	0.0	0.0
Q96K58	1.0	0.0	1.0	1.0	2812	1.0	0.25	91283333	370738	0.0	0.0	0.0
Q9BRU9	2.0	0.30779	2.0	2.0	4968	1.0	0.25	998.25	390856	0.0	0.0	1.0
Q99575	2.0	0.30779	2.0	2.0	5744	1.0	0.25	998.25	390856	0.0	0.0	1.0
Q9BVP2	6.0	0.46346	3.0	3.0	6141	1.0	0.25	1032.0	401415	0.0	0.0	1.0
Q9BYD1	6.0	0.46346	3.0	3.0	7239	1.0	0.25	101108333	393444	0.0	0.0	1.0
Q9GZL7	1.0	0.0	1.0	1.0	2116	1.0	0.25	91283333	370738	0.0	0.0	0.0
Q9UKM9	12.0	0.47366	4.0	4.0	7384	1.0	0.25	103608333	399241	3015039	51532.0	0.83333
Q9H3N1	1.0	0.0	1.0	1.0	2.44	1.0	0.25	91283333	370738	0.0	0.0	0.0
Q9P0M9	6.0	0.46346	3.0	3.0	7101	1.0	0.25	101108333	393444	0.0	0.0	1.0
Q9Y4B6	2.0	0.30779	2.0	2.0	4.72	1.0	0.25	93841667	376639	0.0	0.0	1.0
Q9Y4C8	1.0	0.0	1.0	1.0	2568	1.0	0.25	91283333	370738	0.0	0.0	0.0
Q9UKV3	1.0	0.0	1.0	1.0	3926	1.0	0.25	91283333	370738	0.0	0.0	0.0
O00541	1.0	0.0	1.0	1.0	2813	1.0	0.25	91283333	370738	0.0	0.0	0.0
Q9NWS0	0.0	0.30779	2.0	2.0	4894	1.0	0.25	108108333	412215	0.0	0.0	1.0
Q9Y2R9	2.0	0.30779	2.0	2.0	4122	1.0	0.25	93841667	376639	0.0	0.0	1.0
P20671	2.0	0.30779	2.0	2.0	4.81	1.0	0.25	962.5	385852	0.0	0.0	1.0
P17097	1.0	0.0	1.0	1.0	3267	1.0	0.25	91283333	370738	0.0	0.0	0.0
Q9BXB1	2.0	0.30779	2.0	2.0	4.64	1.0	0.25	998.25	390856	0.0	0.0	1.0
Q8N5P1	1.0	0.0	1.0	1.0	2282	1.0	0.25	91283333	370738	0.0	0.0	0.0
P11586	0.0	0.30779	2.0	2.0	5133	1.0	0.25	108108333	412215	0.0	0.0	1.0
Q8IXK0	1.0	0.0	1.0	1.0	2815	1.0	0.25	91283333	370738	0.0	0.0	0.0
Q3UQN2	1.0	0.0	1.0	1.0	1667	1.0	0.2	77631667	315873	0.0	0.0	0.0
Q69139	1.0	0.0	1.0	1.0	1781	1.0	0.2	77631667	315873	0.0	0.0	0.0
Q64663	1.0	0.0	1.0	2.0	4323	1.0	0.25	103891667	395859	250307812	144506.0	0.0
P35609	2.0	0.0	1.0	2.0	2677	1.0	0.2	85948333	342478	199994692	44678.0	0.0
P60900	3.0	0.30779	2.0	3.0	5.07	1.0	0.2	87521667	344134	128686407	90336.0	0.33333
P50213	2.0	0.0	1.0	2.0	2.88	1.0	0.2	84838333	338647	45122057	35496.0	0.0
Q92738	1.0	0.0	1.0	1.0	1187	1.0	0.2	77631667	315873	0.0	0.0	0.0
Q92754	2.0	0.0	1.0	2.0	3608	1.0	0.2	870.55	346066	78995985	46926.0	0.0
Q02078	1.0	0.0	1.0	1.0	1475	1.0	0.2	77631667	315873	0.0	0.0	0.0
P52292	1.0	0.0	1.0	1.0	1761	1.0	0.2	77631667	315873	0.0	0.0	0.0
Q9NWQ9	1.0	0.0	1.0	1.0	1486	1.0	0.2	77631667	315873	0.0	0.0	0.0
Q8IY33	1.0	0.0	1.0	1.0	1393	1.0	0.2	77631667	315873	0.0	0.0	0.0
Q8N3V7	1.0	0.0	1.0	1.0	1868	1.0	0.2	77631667	315873	0.0	0.0	0.0
Q15691	1.0	0.0	1.0	1.0	1562	1.0	0.2	77631667	315873	0.0	0.0	0.0
Q9UMD9	1.0	0.0	1.0	1.0	1707	1.0	0.2	77631667	315873	0.0	0.0	0.0
P21333	1.0	0.0	1.0	2.0	3133	1.0	0.25	103891667	395859	250307812	144506.0	0.0
Q80X90	1.0	0.0	1.0	1.0	1458	1.0	0.2	77631667	315873	0.0	0.0	0.0
Q9NQX4	1.0	0.0	1.0	1.0	1.9	1.0	0.2	77631667	315873	0.0	0.0	0.0
P29474	1.0	0.0	1.0	2.0	3755	1.0	0.25	103891667	395859	250307812	144506.0	0.0
Q9P2K5	2.0	0.0	1.0	2.0	3474	1.0	0.25	88083333	349965	136274728	44790.0	0.0
O00159	1.0	0.0	1.0	1.0	1406	1.0	0.2	77631667	315873	0.0	0.0	0.0
Q8TBB1	1.0	0.0	1.0	2.0	4084	1.0	0.25	103891667	395859	250307812	144506.0	0.0
O75182	1.0	0.0	1.0	1.0	1581	1.0	0.2	77631667	315873	0.0	0.0	0.0
P07951	1.0	0.0	1.0	1.0	1608	1.0	0.2	77631667	315873	0.0	0.0	0.0
Q9UKX2	1.0	0.0	1.0	1.0	2021	1.0	0.2	77631667	315873	0.0	0.0	0.0
Q9NP98	1.0	0.0	1.0	1.0	1321	1.0	0.2	77631667	315873	0.0	0.0	0.0
Q9ULG1	1.0	0.0	1.0	1.0	1591	1.0	0.2	77631667	315873	0.0	0.0	0.0
A7E2Y1	1.0	0.0	1.0	1.0	1742	1.0	0.2	77631667	315873	0.0	0.0	0.0
Q9UM73	1.0	0.0	1.0	2.0	4591	1.0	0.25	103891667	395859	250307812	144506.0	0.0
Q9Y2K3	1.0	0.0	1.0	1.0	1778	1.0	0.2	77631667	315873	0.0	0.0	0.0
O41957	1.0	0.0	1.0	1.0	2254	1.0	0.2	77631667	315873	0.0	0.0	0.0
P17480	2.0	0.0	1.0	2.0	3982	1.0	0.2	950.95	369703	184973394	91962.0	0.0
P06396	1.0	0.0	1.0	1.0	1732	1.0	0.2	77631667	315873	0.0	0.0	0.0
O15297	1.0	0.0	1.0	1.0	1388	1.0	0.2	77631667	315873	0.0	0.0	0.0
B2BU63	1.0	0.0	1.0	1.0	1748	1.0	0.2	77631667	315873	0.0	0.0	0.0
B2R8Y4	1.0	0.0	1.0	1.0	1584	1.0	0.2	77631667	315873	0.0	0.0	0.0
C9S3S8	1.0	0.0	1.0	1.0	1453	1.0	0.2	77631667	315873	0.0	0.0	0.0
O00151	1.0	0.0	1.0	1.0	1602	1.0	0.2	77631667	315873	0.0	0.0	0.0
O15265	1.0	0.0	1.0	1.0	1.78	1.0	0.2	77631667	315873	0.0	0.0	0.0
P09493	2.0	0.0	1.0	2.0	3291	1.0	0.25	96608333	38599	48961281	29116.0	0.0
P10276	2.0	0.0	1.0	2.0	2961	1.0	0.2	950.95	369703	184973394	91962.0	0.0
P10989	1.0	0.0	1.0	1.0	1954	1.0	0.2	77631667	315873	0.0	0.0	0.0
P11473	1.0	0.0	1.0	1.0	1418	1.0	0.2	77631667	315873	0.0	0.0	0.0
P12277	1.0	0.0	1.0	1.0	2083	1.0	0.2	77631667	315873	0.0	0.0	0.0
P18075	1.0	0.0	1.0	1.0	2085	1.0	0.2	77631667	315873	0.0	0.0	0.0
P23511	1.0	0.0	1.0	1.0	1807	1.0	0.2	77631667	315873	0.0	0.0	0.0
P38432	1.0	0.0	1.0	1.0	1739	1.0	0.2	77631667	315873	0.0	0.0	0.0
P42224	1.0	0.0	1.0	1.0	1675	1.0	0.2	77631667	315873	0.0	0.0	0.0
P70587	1.0	0.0	1.0	1.0	1581	1.0	0.2	77631667	315873	0.0	0.0	0.0
Q08043	1.0	0.0	1.0	1.0	1.42	1.0	0.2	77631667	315873	0.0	0.0	0.0
Q13554	1.0	0.0	1.0	2.0	4139	1.0	0.25	103891667	395859	250307812	144506.0	0.0
Q14160	1.0	0.0	1.0	2.0	3704	1.0	0.25	103891667	395859	250307812	144506.0	0.0
Q15599	1.0	0.0	1.0	1.0	1.58	1.0	0.2	77631667	315873	0.0	0.0	0.0
Q6DPG0	1.0	0.0	1.0	1.0	1181	1.0	0.2	77631667	315873	0.0	0.0	0.0
Q8JR21	1.0	0.0	1.0	1.0	1407	1.0	0.2	77631667	315873	0.0	0.0	0.0
Q8NI22	1.0	0.0	1.0	1.0	1786	1.0	0.2	77631667	315873	0.0	0.0	0.0
Q8WZ42	1.0	0.0	1.0	1.0	1599	1.0	0.2	77631667	315873	0.0	0.0	0.0
Q91U50	1.0	0.0	1.0	1.0	1635	1.0	0.2	77631667	315873	0.0	0.0	0.0
Q9BQ95	1.0	0.0	1.0	1.0	1657	1.0	0.2	77631667	315873	0.0	0.0	0.0
Q9NZJ4	1.0	0.0	1.0	1.0	1507	1.0	0.2	77631667	315873	0.0	0.0	0.0
P04075	1.0	0.30779	2.0	3.0	5234	1.0	0.25	106991667	403692	324957684	181830.0	0.33333
C3W6D7	1.0	0.0	1.0	1.0	1593	1.0	0.2	77631667	315873	0.0	0.0	0.0
Q9P127	1.0	0.0	1.0	1.0	1225	1.0	0.2	77631667	315873	0.0	0.0	0.0
Q96QZ7	1.0	0.0	1.0	1.0	1.47	1.0	0.2	77631667	315873	0.0	0.0	0.0
P58771	1.0	0.0	1.0	1.0	1491	1.0	0.2	77631667	315873	0.0	0.0	0.0
Q07157	1.0	0.0	1.0	2.0	4258	1.0	0.25	103891667	395859	250307812	144506.0	0.0
P60710	7.0	0.46346	3.0	4.0	6.5	1.0	0.2	94863333	37274	189960418	129518.0	0.5
Q9WUM4	1.0	0.0	1.0	1.0	1713	1.0	0.2	77631667	315873	0.0	0.0	0.0
P42771	2.0	0.30779	2.0	4.0	6374	1.0	0.25	118391667	436025	894019156	780424.0	0.16667
O60294	1.0	0.0	1.0	1.0	1375	1.0	0.2	77631667	315873	0.0	0.0	0.0
O75382	1.0	0.0	1.0	1.0	1463	1.0	0.2	77631667	315873	0.0	0.0	0.0
Q9JHJ0	1.0	0.0	1.0	1.0	1606	1.0	0.2	77631667	315873	0.0	0.0	0.0
Q60634	1.0	0.0	1.0	1.0	1467	1.0	0.2	77631667	315873	0.0	0.0	0.0
A8K571	1.0	0.0	1.0	1.0	1981	1.0	0.2	77631667	315873	0.0	0.0	0.0
P50222	1.0	0.0	1.0	1.0	1343	1.0	0.2	77631667	315873	0.0	0.0	0.0
Q9CQ49	1.0	0.0	1.0	1.0	1557	1.0	0.2	77631667	315873	0.0	0.0	0.0
Q9ERG0	1.0	0.0	1.0	1.0	2049	1.0	0.2	77631667	315873	0.0	0.0	0.0
Q8WUI4	1.0	0.0	1.0	1.0	1541	1.0	0.2	77631667	315873	0.0	0.0	0.0
Q16643	1.0	0.0	1.0	1.0	1258	1.0	0.2	77631667	315873	0.0	0.0	0.0
Q9NPC6	1.0	0.0	1.0	1.0	1589	1.0	0.2	77631667	315873	0.0	0.0	0.0
P28074	1.0	0.0	1.0	2.0	4694	1.0	0.25	103891667	395859	250307812	144506.0	0.0
Q5L4H4	1.0	0.0	1.0	1.0	1811	1.0	0.2	77631667	315873	0.0	0.0	0.0
Q86XI2	1.0	0.0	1.0	1.0	1708	1.0	0.2	77631667	315873	0.0	0.0	0.0
P25788	3.0	0.30779	2.0	5.0	7593	1.0	0.25	112608333	417598	6668141	544800.0	0.2
Q96PZ0	1.0	0.0	1.0	1.0	1577	1.0	0.2	77631667	315873	0.0	0.0	0.0
Q8N726	2.0	0.30779	2.0	4.0	7222	1.0	0.25	118391667	436025	894019156	780424.0	0.16667
P23791	1.0	0.30779	2.0	3.0	5364	1.0	0.25	106991667	403692	324957684	181830.0	0.33333
O95425	1.0	0.0	1.0	2.0	4.26	1.0	0.25	103891667	395859	250307812	144506.0	0.0
O95466	1.0	0.0	1.0	1.0	1.67	1.0	0.2	77631667	315873	0.0	0.0	0.0
O94875	1.0	0.0	1.0	1.0	1475	1.0	0.2	77631667	315873	0.0	0.0	0.0
P09972	1.0	0.0	1.0	1.0	2034	1.0	0.2	77631667	315873	0.0	0.0	0.0
Q8IXT1	1.0	0.0	1.0	1.0	2103	1.0	0.2	77631667	315873	0.0	0.0	0.0
Q5VX71	1.0	0.0	1.0	1.0	1919	1.0	0.2	82473333	333264	0.0	0.0	0.0
Q5SZD1	1.0	0.0	1.0	1.0	2155	1.0	0.2	82473333	333264	0.0	0.0	0.0
Q12794	1.0	0.0	1.0	1.0	2558	1.0	0.2	82473333	333264	0.0	0.0	0.0
P36955	1.0	0.0	1.0	1.0	2075	1.0	0.2	82473333	333264	0.0	0.0	0.0
Q53HC9	8.0	0.37893	4.0	4.0	6485	1.0	0.25	97308333	380331	64994082	51852.0	0.66667
Q6EMK4	1.0	0.0	1.0	1.0	1934	1.0	0.2	82473333	333264	0.0	0.0	0.0
Q08J23	1.0	0.0	1.0	1.0	1754	1.0	0.2	82473333	333264	0.0	0.0	0.0
Q15375	1.0	0.0	1.0	1.0	2053	1.0	0.2	82473333	333264	0.0	0.0	0.0
Q13797	1.0	0.0	1.0	1.0	2092	1.0	0.2	82473333	333264	0.0	0.0	0.0
Q13885	1.0	0.0	1.0	1.0	2418	1.0	0.2	82473333	333264	0.0	0.0	0.0
P54219	1.0	0.0	1.0	1.0	1914	1.0	0.2	82473333	333264	0.0	0.0	0.0
Q15768	1.0	0.0	1.0	1.0	1.73	1.0	0.2	82473333	333264	0.0	0.0	0.0
Q15796	2.0	0.0	1.0	2.0	4269	1.0	0.2	97703333	38882	47546882	33058.0	0.0
P36507	1.0	0.0	1.0	1.0	2573	1.0	0.2	82473333	333264	0.0	0.0	0.0
P43686	1.0	0.0	1.0	1.0	2167	1.0	0.2	82473333	333264	0.0	0.0	0.0
P40259	1.0	0.0	1.0	1.0	2432	1.0	0.2	82473333	333264	0.0	0.0	0.0
Q32Q52	1.0	0.0	1.0	1.0	1587	1.0	0.2	82473333	333264	0.0	0.0	0.0
P46059	1.0	0.0	1.0	1.0	3117	1.0	0.2	82473333	333264	0.0	0.0	0.0
P47929	1.0	0.0	1.0	1.0	2446	1.0	0.2	82473333	333264	0.0	0.0	0.0
Q9Y337	1.0	0.0	1.0	1.0	2057	1.0	0.2	82473333	333264	0.0	0.0	0.0
Q9BQ87	8.0	0.37893	4.0	4.0	7407	1.0	0.25	97308333	380331	64994082	51852.0	0.66667
P30876	1.0	0.0	1.0	1.0	2156	1.0	0.2	82473333	333264	0.0	0.0	0.0
Q03405	1.0	0.0	1.0	1.0	2019	1.0	0.2	82473333	333264	0.0	0.0	0.0
O60291	1.0	0.0	1.0	1.0	1813	1.0	0.2	82473333	333264	0.0	0.0	0.0
P04899	1.0	0.0	1.0	2.0	3427	1.0	0.25	1064.5	404417	264409859	191674.0	0.0
P27708	4.0	0.30779	2.0	4.0	6544	1.0	0.25	104833333	407246	127241495	124504.0	0.16667
P30408	1.0	0.0	1.0	1.0	2425	1.0	0.2	82473333	333264	0.0	0.0	0.0
P30622	1.0	0.0	1.0	1.0	2494	1.0	0.2	82473333	333264	0.0	0.0	0.0
P56945	1.0	0.0	1.0	1.0	2077	1.0	0.2	82473333	333264	0.0	0.0	0.0
Q01094	1.0	0.0	1.0	1.0	1491	1.0	0.2	82473333	333264	0.0	0.0	0.0
Q08460	1.0	0.0	1.0	1.0	1.76	1.0	0.2	82473333	333264	0.0	0.0	0.0
Q15398	1.0	0.0	1.0	1.0	2418	1.0	0.2	82473333	333264	0.0	0.0	0.0
Q15797	1.0	0.0	1.0	1.0	2398	1.0	0.2	82473333	333264	0.0	0.0	0.0
Q16881	1.0	0.0	1.0	1.0	1945	1.0	0.2	82473333	333264	0.0	0.0	0.0
Q53FE4	1.0	0.0	1.0	1.0	2152	1.0	0.2	82473333	333264	0.0	0.0	0.0
Q6IA98	1.0	0.0	1.0	1.0	2188	1.0	0.2	82473333	333264	0.0	0.0	0.0
Q8N4U5	1.0	0.0	1.0	1.0	2294	1.0	0.2	82473333	333264	0.0	0.0	0.0
Q8NDZ2	1.0	0.0	1.0	1.0	1793	1.0	0.2	82473333	333264	0.0	0.0	0.0
Q9Y265	1.0	0.0	1.0	1.0	2532	1.0	0.2	82473333	333264	0.0	0.0	0.0
Q9Y3M8	1.0	0.0	1.0	2.0	5038	1.0	0.25	1064.5	404417	264409859	191674.0	0.0
Q9Y4D1	1.0	0.0	1.0	1.0	1988	1.0	0.2	82473333	333264	0.0	0.0	0.0
Q9BVA0	2.0	0.30779	2.0	2.0	2853	1.0	0.25	88091667	348413	0.0	0.0	1.0
Q9BVC4	4.0	0.30898	3.0	3.0	4112	1.0	0.25	90208333	352726	44269712	33976.0	0.66667
P61764	1.0	0.0	1.0	1.0	2078	1.0	0.2	82473333	333264	0.0	0.0	0.0
Q9BZP6	1.0	0.0	1.0	1.0	2066	1.0	0.2	82473333	333264	0.0	0.0	0.0
P29172	1.0	0.0	1.0	1.0	2106	1.0	0.2	82473333	333264	0.0	0.0	0.0
Q9H079	1.0	0.0	1.0	1.0	1765	1.0	0.2	82473333	333264	0.0	0.0	0.0
Q9H0B3	1.0	0.0	1.0	1.0	2076	1.0	0.2	82473333	333264	0.0	0.0	0.0
Q9BW62	1.0	0.0	1.0	1.0	2136	1.0	0.2	82473333	333264	0.0	0.0	0.0
Q9BUF5	1.0	0.0	1.0	1.0	2511	1.0	0.2	82473333	333264	0.0	0.0	0.0
P16473	1.0	0.0	1.0	1.0	2022	1.0	0.2	82473333	333264	0.0	0.0	0.0
P16525	1.0	0.0	1.0	1.0	1667	1.0	0.2	82473333	333264	0.0	0.0	0.0
P16562	1.0	0.0	1.0	1.0	2153	1.0	0.2	82473333	333264	0.0	0.0	0.0
Q8WWB7	1.0	0.0	1.0	1.0	2185	1.0	0.2	82473333	333264	0.0	0.0	0.0
Q9BSJ2	2.0	0.0	1.0	2.0	3662	1.0	0.25	98983333	39403	34202628	31592.0	0.0
Q9EPK7	1.0	0.0	1.0	1.0	2622	1.0	0.2	82473333	333264	0.0	0.0	0.0
Q92187	1.0	0.0	1.0	1.0	2801	1.0	0.2	82473333	333264	0.0	0.0	0.0
Q8WWY8	1.0	0.0	1.0	1.0	1832	1.0	0.2	82473333	333264	0.0	0.0	0.0
Q9C0B6	1.0	0.0	1.0	1.0	2434	1.0	0.2	82473333	333264	0.0	0.0	0.0
Q92858	1.0	0.0	1.0	1.0	2136	1.0	0.2	82473333	333264	0.0	0.0	0.0
Q92876	1.0	0.0	1.0	1.0	2028	1.0	0.2	82473333	333264	0.0	0.0	0.0
P49746	2.0	0.30779	2.0	2.0	3.95	1.0	0.25	88091667	348413	0.0	0.0	1.0
P52333	7.0	0.46346	3.0	4.0	6209	1.0	0.25	97041667	379779	91356664	73002.0	0.5
Q8IV13	1.0	0.0	1.0	1.0	2706	1.0	0.2	82473333	333264	0.0	0.0	0.0
O00148	1.0	0.0	1.0	1.0	2201	1.0	0.2	82473333	333264	0.0	0.0	0.0
Q9UBS4	1.0	0.0	1.0	1.0	2082	1.0	0.2	82473333	333264	0.0	0.0	0.0
Q9UBX7	1.0	0.0	1.0	1.0	1.96	1.0	0.2	82473333	333264	0.0	0.0	0.0
P53671	1.0	0.0	1.0	2.0	4078	1.0	0.25	1064.5	404417	264409859	191674.0	0.0
O95157	1.0	0.0	1.0	1.0	2149	1.0	0.2	82473333	333264	0.0	0.0	0.0
Q86YD3	1.0	0.0	1.0	1.0	1875	1.0	0.2	82473333	333264	0.0	0.0	0.0
O14498	1.0	0.0	1.0	1.0	2426	1.0	0.2	82473333	333264	0.0	0.0	0.0
P29597	26.0	0.38039	6.0	6.0	10702	1.0	0.25	1129.25	418841	575125532	546682.0	0.53333
P22891	1.0	0.0	1.0	1.0	2.4	1.0	0.2	82473333	333264	0.0	0.0	0.0
P08173	1.0	0.0	1.0	1.0	2084	1.0	0.2	82473333	333264	0.0	0.0	0.0
O15496	1.0	0.0	1.0	1.0	2173	1.0	0.2	82473333	333264	0.0	0.0	0.0
O15511	1.0	0.0	1.0	1.0	2793	1.0	0.2	82473333	333264	0.0	0.0	0.0
Q6UXF1	1.0	0.0	1.0	1.0	2069	1.0	0.2	82473333	333264	0.0	0.0	0.0
Q7Z4W2	1.0	0.0	1.0	1.0	2491	1.0	0.2	82473333	333264	0.0	0.0	0.0
Q7Z6J8	1.0	0.0	1.0	1.0	2155	1.0	0.2	82473333	333264	0.0	0.0	0.0
Q9JK25	1.0	0.0	1.0	1.0	2444	1.0	0.2	82473333	333264	0.0	0.0	0.0
O00295	1.0	0.0	1.0	1.0	1782	1.0	0.2	82473333	333264	0.0	0.0	0.0
Q9UNF1	2.0	0.0	1.0	3.0	6055	1.0	0.25	1177.0	435645	709251797	712758.0	0.0
A6NCF5	26.0	0.45378	5.0	5.0	8148	1.0	0.25	979.75	381643	91356664	73002.0	0.7
O00755	1.0	0.0	1.0	1.0	2.16	1.0	0.2	82473333	333264	0.0	0.0	0.0
Q9NVU0	1.0	0.0	1.0	1.0	1745	1.0	0.2	82473333	333264	0.0	0.0	0.0
Q9NVX0	2.0	0.0	1.0	2.0	4.37	1.0	0.2	983.45	381125	165712964	123750.0	0.0
O14530	8.0	0.37893	4.0	4.0	7045	1.0	0.25	97308333	380331	64994082	51852.0	0.66667
Q9NS69	1.0	0.0	1.0	1.0	2495	1.0	0.2	82473333	333264	0.0	0.0	0.0
Q9NS73	1.0	0.0	1.0	1.0	2026	1.0	0.2	82473333	333264	0.0	0.0	0.0
Q9Y2Y8	1.0	0.0	1.0	1.0	2186	1.0	0.2	82473333	333264	0.0	0.0	0.0
O35593	1.0	0.0	1.0	1.0	2231	1.0	0.2	82473333	333264	0.0	0.0	0.0
Q9Y478	1.0	0.0	1.0	1.0	1732	1.0	0.2	82473333	333264	0.0	0.0	0.0
Q9Y5Q6	1.0	0.0	1.0	1.0	2238	1.0	0.2	82473333	333264	0.0	0.0	0.0
O43187	1.0	0.0	1.0	2.0	5804	1.0	0.25	1064.5	404417	264409859	191674.0	0.0
Q9Y253	1.0	0.0	1.0	2.0	4.49	1.0	0.25	1064.5	404417	264409859	191674.0	0.0
B3GNT2	1.0	0.0	1.0	1.0	1923	1.0	0.2	82473333	333264	0.0	0.0	0.0
Q76B58	1.0	0.0	1.0	1.0	2811	1.0	0.2	82473333	333264	0.0	0.0	0.0
Q6ZSG2	1.0	0.0	1.0	1.0	2723	1.0	0.2	82473333	333264	0.0	0.0	0.0
P20309	1.0	0.0	1.0	1.0	2303	1.0	0.2	82473333	333264	0.0	0.0	0.0
Q9Y5Z7	8.0	0.37893	4.0	4.0	5.56	1.0	0.25	97308333	380331	64994082	51852.0	0.66667
O43272	1.0	0.0	1.0	1.0	2432	1.0	0.2	82473333	333264	0.0	0.0	0.0
Q9P296	1.0	0.0	1.0	1.0	2774	1.0	0.2	82473333	333264	0.0	0.0	0.0
Q9UBN7	8.0	0.32413	5.0	5.0	8367	1.0	0.25	112341667	417702	507840535	472032.0	0.5
Q9H7D0	26.0	0.45378	5.0	5.0	8455	1.0	0.25	979.75	381643	91356664	73002.0	0.7
Q96J42	1.0	0.0	1.0	1.0	1916	1.0	0.2	82473333	333264	0.0	0.0	0.0
Q9GZU5	1.0	0.0	1.0	1.0	2041	1.0	0.2	82473333	333264	0.0	0.0	0.0
Q9GZU7	1.0	0.0	1.0	1.0	2089	1.0	0.2	82473333	333264	0.0	0.0	0.0
Q8WZ79	1.0	0.0	1.0	1.0	2399	1.0	0.2	82473333	333264	0.0	0.0	0.0
P42701	1.0	0.0	1.0	1.0	1797	1.0	0.2	82473333	333264	0.0	0.0	0.0
P10398	1.0	0.30779	2.0	3.0	5679	1.0	0.25	109591667	412146	285134229	209550.0	0.33333
P13727	1.0	0.0	1.0	1.0	2209	1.0	0.2	82473333	333264	0.0	0.0	0.0
Q9H0K1	1.0	0.0	1.0	1.0	2446	1.0	0.2	82473333	333264	0.0	0.0	0.0
Q9H6X2	1.0	0.0	1.0	1.0	1804	1.0	0.2	82473333	333264	0.0	0.0	0.0
Q13291	1.0	0.0	1.0	1.0	2177	1.0	0.2	82473333	333264	0.0	0.0	0.0
Q14004	2.0	0.0	1.0	3.0	6261	1.0	0.25	1107.5	414527	400704428	352744.0	0.0
Q08257	1.0	0.0	1.0	2.0	2401	1.0	0.2	93403333	371601	74740153	48874.0	0.0
Q9H2R5	1.0	0.0	1.0	1.0	1511	1.0	0.2	82473333	333264	0.0	0.0	0.0
Q02083	1.0	0.0	1.0	1.0	2153	1.0	0.2	82473333	333264	0.0	0.0	0.0
Q86X76	1.0	0.0	1.0	1.0	2763	1.0	0.2	82473333	333264	0.0	0.0	0.0
Q86XK7	1.0	0.0	1.0	1.0	1889	1.0	0.2	82473333	333264	0.0	0.0	0.0
Q8N0Z6	1.0	0.0	1.0	1.0	1599	1.0	0.2	82473333	333264	0.0	0.0	0.0
Q8N2G4	1.0	0.0	1.0	1.0	2023	1.0	0.2	82473333	333264	0.0	0.0	0.0
Q99426	1.0	0.0	1.0	1.0	2099	1.0	0.2	82473333	333264	0.0	0.0	0.0
Q99445	1.0	0.0	1.0	1.0	2007	1.0	0.2	82473333	333264	0.0	0.0	0.0
Q8N307	1.0	0.0	1.0	1.0	2478	1.0	0.2	82473333	333264	0.0	0.0	0.0
Q8N344	1.0	0.0	1.0	1.0	1956	1.0	0.2	82473333	333264	0.0	0.0	0.0
O95861	1.0	0.0	1.0	1.0	2188	1.0	0.2	82473333	333264	0.0	0.0	0.0
Q8IYT4	1.0	0.0	1.0	1.0	2282	1.0	0.2	82473333	333264	0.0	0.0	0.0
Q96EG1	1.0	0.0	1.0	1.0	2196	1.0	0.2	82473333	333264	0.0	0.0	0.0
Q99460	1.0	0.0	1.0	2.0	4126	1.0	0.25	1064.5	404417	264409859	191674.0	0.0
P11912	1.0	0.0	1.0	1.0	2079	1.0	0.2	82473333	333264	0.0	0.0	0.0
Q96QT6	1.0	0.0	1.0	1.0	1625	1.0	0.2	82473333	333264	0.0	0.0	0.0
P14314	1.0	0.0	1.0	1.0	2107	1.0	0.2	82473333	333264	0.0	0.0	0.0
Q96F46	1.0	0.0	1.0	1.0	1925	1.0	0.2	82473333	333264	0.0	0.0	0.0
Q8N6M6	1.0	0.0	1.0	1.0	1878	1.0	0.2	82473333	333264	0.0	0.0	0.0
P01889	1.0	0.0	1.0	1.0	1954	1.0	0.2	82473333	333264	0.0	0.0	0.0
P01222	1.0	0.0	1.0	1.0	2308	1.0	0.2	82473333	333264	0.0	0.0	0.0
O75366	1.0	0.0	1.0	1.0	2205	1.0	0.2	82473333	333264	0.0	0.0	0.0
O75449	2.0	0.30779	2.0	3.0	5604	1.0	0.25	1102.0	413389	350821597	293086.0	0.33333
P09093	1.0	0.0	1.0	1.0	2267	1.0	0.2	82473333	333264	0.0	0.0	0.0
P09104	1.0	0.0	1.0	2.0	3173	1.0	0.2	93403333	371601	74740153	48874.0	0.0
Q6UWJ1	1.0	0.0	1.0	1.0	2346	1.0	0.2	82473333	333264	0.0	0.0	0.0
P10636	1.0	0.0	1.0	1.0	1.98	1.0	0.2	82473333	333264	0.0	0.0	0.0
Q96P15	1.0	0.0	1.0	1.0	1564	1.0	0.2	82473333	333264	0.0	0.0	0.0
Q96BD8	1.0	0.0	1.0	1.0	2.42	1.0	0.2	82473333	333264	0.0	0.0	0.0
O75173	1.0	0.0	1.0	1.0	1829	1.0	0.2	82473333	333264	0.0	0.0	0.0
Q6UWN0	1.0	0.0	1.0	1.0	2936	1.0	0.2	82473333	333264	0.0	0.0	0.0
Q86U06	1.0	0.0	1.0	1.0	1978	1.0	0.2	82473333	333264	0.0	0.0	0.0
Q8NB37	1.0	0.0	1.0	1.0	1944	1.0	0.2	82473333	333264	0.0	0.0	0.0
Q96CS2	2.0	0.0	1.0	2.0	3615	1.0	0.25	917.75	363251	91604118	58182.0	0.0
P11464	1.0	0.0	1.0	1.0	1859	1.0	0.2	82473333	333264	0.0	0.0	0.0
Q8IXJ6	1.0	0.0	1.0	1.0	2148	1.0	0.2	82473333	333264	0.0	0.0	0.0
Q969T3	1.0	0.0	1.0	1.0	2052	1.0	0.2	82473333	333264	0.0	0.0	0.0
Q00597	0.0	0.30779	2.0	2.0	5341	1.0	0.25	108108333	411284	0.0	0.0	1.0
Q6AW86	1.0	0.0	1.0	1.0	3313	1.0	0.2	91403333	369945	0.0	0.0	0.0
P35558	4.0	0.30898	3.0	3.0	6.54	1.0	0.25	100358333	395825	1519099	21690.0	0.66667
Q13268	2.0	0.0	1.0	2.0	4602	1.0	0.2	964.7	383782	30111254	31676.0	0.0
P55075	2.0	0.30779	2.0	2.0	4453	1.0	0.25	95941667	384265	0.0	0.0	1.0
Q16540	7.0	0.46346	3.0	4.0	7122	1.0	0.25	105858333	407522	49520822	76196.0	0.5
P62979	1.0	0.0	1.0	1.0	3209	1.0	0.2	91403333	369945	0.0	0.0	0.0
Q8TBF4	2.0	0.30779	2.0	2.0	4962	1.0	0.25	95941667	384265	0.0	0.0	1.0
Q969G5	1.0	0.0	1.0	1.0	2914	1.0	0.2	91403333	369945	0.0	0.0	0.0
P62891	1.0	0.0	1.0	1.0	2425	1.0	0.2	91403333	369945	0.0	0.0	0.0
O15355	1.0	0.0	1.0	1.0	2476	1.0	0.2	91403333	369945	0.0	0.0	0.0
P11171	1.0	0.0	1.0	1.0	2309	1.0	0.2	91403333	369945	0.0	0.0	0.0
P31153	2.0	0.30779	2.0	2.0	4.01	1.0	0.25	95941667	384265	0.0	0.0	1.0
Q15008	1.0	0.0	1.0	1.0	2876	1.0	0.2	91403333	369945	0.0	0.0	0.0
Q8IVM0	1.0	0.0	1.0	1.0	3255	1.0	0.2	91403333	369945	0.0	0.0	0.0
Q9BV94	1.0	0.0	1.0	1.0	2912	1.0	0.2	91403333	369945	0.0	0.0	0.0
O43889	1.0	0.0	1.0	1.0	3188	1.0	0.2	91403333	369945	0.0	0.0	0.0
Q86U38	1.0	0.0	1.0	1.0	2827	1.0	0.2	91403333	369945	0.0	0.0	0.0
P35638	1.0	0.0	1.0	1.0	3074	1.0	0.2	91403333	369945	0.0	0.0	0.0
P19525	2.0	0.30898	3.0	3.0	6.34	1.0	0.25	1108.25	418392	112943277	108178.0	0.66667
Q6VMQ6	1.0	0.0	1.0	1.0	2598	1.0	0.2	91403333	369945	0.0	0.0	0.0
P23508	1.0	0.0	1.0	1.0	3012	1.0	0.2	91403333	369945	0.0	0.0	0.0
O00422	2.0	0.30779	2.0	2.0	6066	1.0	0.2	99461667	388509	0.0	0.0	1.0
Q9UMR5	1.0	0.0	1.0	1.0	3.07	1.0	0.2	91403333	369945	0.0	0.0	0.0
Q9UMX5	1.0	0.0	1.0	1.0	2674	1.0	0.2	91403333	369945	0.0	0.0	0.0
Q9NVP2	1.0	0.0	1.0	1.0	2279	1.0	0.2	91403333	369945	0.0	0.0	0.0
Q9NWT8	1.0	0.0	1.0	1.0	2.86	1.0	0.2	91403333	369945	0.0	0.0	0.0
Q9NUG6	0.0	0.30779	2.0	2.0	5095	1.0	0.25	108108333	411284	0.0	0.0	1.0
P04179	1.0	0.0	1.0	1.0	2617	1.0	0.2	91403333	369945	0.0	0.0	0.0
Q9UET6	1.0	0.0	1.0	1.0	2586	1.0	0.2	91403333	369945	0.0	0.0	0.0
Q9UGY1	1.0	0.0	1.0	1.0	2704	1.0	0.2	91403333	369945	0.0	0.0	0.0
Q9H6J7	1.0	0.0	1.0	1.0	2392	1.0	0.2	91403333	369945	0.0	0.0	0.0
Q13257	1.0	0.0	1.0	1.0	2454	1.0	0.2	91403333	369945	0.0	0.0	0.0
Q6R327	1.0	0.0	1.0	1.0	2881	1.0	0.2	91403333	369945	0.0	0.0	0.0
P01241	1.0	0.0	1.0	1.0	2449	1.0	0.2	91403333	369945	0.0	0.0	0.0
P11498	2.0	0.0	1.0	2.0	4831	1.0	0.25	98816667	390304	31233984	45350.0	0.0
Q96PQ6	1.0	0.0	1.0	1.0	3232	1.0	0.2	91403333	369945	0.0	0.0	0.0
O75352	1.0	0.0	1.0	1.0	2809	1.0	0.2	91403333	369945	0.0	0.0	0.0
Q8IW19	1.0	0.0	1.0	1.0	2708	1.0	0.2	91403333	369945	0.0	0.0	0.0
P10074	2.0	0.30779	2.0	2.0	3822	1.0	0.25	95941667	384265	0.0	0.0	1.0
P15882	1.0	0.0	1.0	1.0	2805	1.0	0.2	91403333	369945	0.0	0.0	0.0
Q8NAP3	1.0	0.0	1.0	1.0	2679	1.0	0.2	91403333	369945	0.0	0.0	0.0
Q96GM8	1.0	0.0	1.0	1.0	2106	1.0	0.2	91403333	369945	0.0	0.0	0.0
P12235	1.0	0.0	1.0	1.0	2841	1.0	0.2	91403333	369945	0.0	0.0	0.0
Q8IY37	1.0	0.0	1.0	1.0	2975	1.0	0.2	91403333	369945	0.0	0.0	0.0
Q96LT9	1.0	0.0	1.0	1.0	2268	1.0	0.2	91403333	369945	0.0	0.0	0.0
Q96ME7	1.0	0.0	1.0	1.0	2981	1.0	0.2	91403333	369945	0.0	0.0	0.0
Q8NHV4	32.0	0.36588	7.0	7.0	11291	1.0	0.25	1115.5	42167	456556127	715204.0	0.47619
P28574	1.0	0.0	1.0	1.0	3004	1.0	0.25	863.75	349103	0.0	0.0	0.0
Q13595	4.0	0.30898	3.0	3.0	5941	1.0	0.25	97191667	374707	3015039	51532.0	0.66667
P60468	1.0	0.0	1.0	1.0	2679	1.0	0.25	863.75	349103	0.0	0.0	0.0
Q9Z2E1	1.0	0.0	1.0	1.0	2378	1.0	0.25	863.75	349103	0.0	0.0	0.0
Q9Y6Y0	4.0	0.30898	3.0	3.0	6947	1.0	0.25	97191667	374707	3015039	51532.0	0.66667
Q8TCC3	1.0	0.0	1.0	1.0	3397	1.0	0.25	863.75	349103	0.0	0.0	0.0
Q4G0J3	1.0	0.0	1.0	1.0	3988	1.0	0.25	863.75	349103	0.0	0.0	0.0
Q9H0U3	1.0	0.0	1.0	1.0	3246	1.0	0.25	863.75	349103	0.0	0.0	0.0
Q8N9T8	2.0	0.30779	2.0	2.0	4801	1.0	0.25	94558333	36853	0.0	0.0	1.0
P82912	1.0	0.0	1.0	1.0	2386	1.0	0.25	863.75	349103	0.0	0.0	0.0
P82930	2.0	0.30779	2.0	2.0	5232	1.0	0.25	94558333	36853	0.0	0.0	1.0
Q13352	1.0	0.0	1.0	1.0	2879	1.0	0.25	863.75	349103	0.0	0.0	0.0
P03886	1.0	0.0	1.0	1.0	2465	1.0	0.25	863.75	349103	0.0	0.0	0.0
O00425	4.0	0.30898	3.0	3.0	6.93	1.0	0.25	97191667	374707	3015039	51532.0	0.66667
P07741	1.0	0.0	1.0	1.0	2676	1.0	0.25	863.75	349103	0.0	0.0	0.0
Q9Y6G3	2.0	0.30779	2.0	2.0	4.47	1.0	0.25	94558333	36853	0.0	0.0	1.0
Q9BQ48	1.0	0.0	1.0	1.0	2751	1.0	0.25	863.75	349103	0.0	0.0	0.0
P30837	1.0	0.0	1.0	1.0	2316	1.0	0.25	863.75	349103	0.0	0.0	0.0
P51398	2.0	0.30779	2.0	3.0	6947	1.0	0.25	1152.75	428226	392072251	505512.0	0.33333
O75494	1.0	0.0	1.0	1.0	2351	1.0	0.25	863.75	349103	0.0	0.0	0.0
P07814	1.0	0.30779	2.0	3.0	5469	1.0	0.25	112633333	423879	140406465	142486.0	0.33333
P16989	2.0	0.30779	2.0	2.0	3939	1.0	0.25	94558333	36853	0.0	0.0	1.0
O75683	2.0	0.30779	2.0	2.0	5959	1.0	0.25	94558333	36853	0.0	0.0	1.0
Q9JLQ0	1.0	0.0	1.0	1.0	2561	1.0	0.25	863.75	349103	0.0	0.0	0.0
A2APB8	1.0	0.0	1.0	1.0	2726	1.0	0.25	863.75	349103	0.0	0.0	0.0
O60885	1.0	0.0	1.0	1.0	3.06	1.0	0.25	863.75	349103	0.0	0.0	0.0
B2RS19	1.0	0.0	1.0	1.0	3.09	1.0	0.25	863.75	349103	0.0	0.0	0.0
Q9NZ45	1.0	0.0	1.0	1.0	3487	1.0	0.25	863.75	349103	0.0	0.0	0.0
Q9NZC7	3.0	0.30779	2.0	3.0	5534	1.0	0.25	1023.25	392616	150399419	197646.0	0.33333
P20645	2.0	0.0	1.0	2.0	4384	1.0	0.25	98133333	389924	27463188	34308.0	0.0
Q9UHX1	2.0	0.30779	2.0	2.0	4251	1.0	0.25	90766667	360214	0.0	0.0	1.0
Q9P2B2	1.0	0.0	1.0	1.0	3.69	1.0	0.25	863.75	349103	0.0	0.0	0.0
E9Q512	1.0	0.0	1.0	1.0	2667	1.0	0.25	863.75	349103	0.0	0.0	0.0
A1L188	1.0	0.0	1.0	1.0	2514	1.0	0.25	863.75	349103	0.0	0.0	0.0
Q13769	1.0	0.0	1.0	1.0	2378	1.0	0.25	863.75	349103	0.0	0.0	0.0
Q96EY7	1.0	0.0	1.0	1.0	2824	1.0	0.25	863.75	349103	0.0	0.0	0.0
Q9NVS2	1.0	0.0	1.0	1.0	2913	1.0	0.25	863.75	349103	0.0	0.0	0.0
Q9Y399	2.0	0.30779	2.0	2.0	4941	1.0	0.25	94558333	36853	0.0	0.0	1.0
Q9UBV2	1.0	0.0	1.0	1.0	3202	1.0	0.25	863.75	349103	0.0	0.0	0.0
O60783	2.0	0.30779	2.0	2.0	4627	1.0	0.25	94558333	36853	0.0	0.0	1.0
O75127	2.0	0.30779	2.0	2.0	4003	1.0	0.25	94558333	36853	0.0	0.0	1.0
P09038	1.0	0.0	1.0	1.0	2837	1.0	0.25	863.75	349103	0.0	0.0	0.0
P53675	1.0	0.0	1.0	1.0	3091	1.0	0.25	863.75	349103	0.0	0.0	0.0
Q53F19	1.0	0.0	1.0	1.0	3181	1.0	0.25	863.75	349103	0.0	0.0	0.0
P82675	1.0	0.0	1.0	1.0	2987	1.0	0.25	863.75	349103	0.0	0.0	0.0
P82921	1.0	0.0	1.0	1.0	2749	1.0	0.25	863.75	349103	0.0	0.0	0.0
Q9H444	1.0	0.0	1.0	1.0	3282	1.0	0.25	863.75	349103	0.0	0.0	0.0
Q6PFD9	1.0	0.0	1.0	1.0	2434	1.0	0.25	863.75	349103	0.0	0.0	0.0
P82650	1.0	0.0	1.0	1.0	2796	1.0	0.25	863.75	349103	0.0	0.0	0.0
Q96A35	1.0	0.0	1.0	1.0	2937	1.0	0.25	863.75	349103	0.0	0.0	0.0
Q96EB6	1.0	0.30779	2.0	3.0	5697	1.0	0.25	111741667	421187	152045449	148250.0	0.33333
Q96DV4	2.0	0.30779	2.0	2.0	4.78	1.0	0.25	94558333	36853	0.0	0.0	1.0
Q9Y3D9	1.0	0.0	1.0	1.0	3325	1.0	0.25	863.75	349103	0.0	0.0	0.0
Q92665	1.0	0.0	1.0	1.0	3.73	1.0	0.25	863.75	349103	0.0	0.0	0.0
Q96EL2	1.0	0.0	1.0	1.0	2956	1.0	0.25	863.75	349103	0.0	0.0	0.0
Q9Y3D5	1.0	0.0	1.0	1.0	3146	1.0	0.25	863.75	349103	0.0	0.0	0.0
Q9H307	1.0	0.0	1.0	1.0	2017	1.0	0.25	863.75	349103	0.0	0.0	0.0
Q9NUL3	2.0	0.30779	2.0	2.0	3965	1.0	0.25	94558333	36853	0.0	0.0	1.0
Q9NP92	1.0	0.0	1.0	1.0	3296	1.0	0.25	863.75	349103	0.0	0.0	0.0
Q9HD33	1.0	0.0	1.0	1.0	2.41	1.0	0.25	863.75	349103	0.0	0.0	0.0
P78545	1.0	0.0	1.0	1.0	2885	1.0	0.25	863.75	349103	0.0	0.0	0.0
Q6ZN17	1.0	0.0	1.0	1.0	3.83	1.0	0.25	863.75	349103	0.0	0.0	0.0
Q9P015	1.0	0.0	1.0	1.0	2389	1.0	0.25	863.75	349103	0.0	0.0	0.0
Q9UG63	1.0	0.0	1.0	1.0	2966	1.0	0.25	863.75	349103	0.0	0.0	0.0
Q9Y291	2.0	0.30779	2.0	2.0	4563	1.0	0.25	94558333	36853	0.0	0.0	1.0
Q9BYN8	1.0	0.0	1.0	1.0	2882	1.0	0.25	863.75	349103	0.0	0.0	0.0
Q9BYD2	1.0	0.0	1.0	1.0	3515	1.0	0.25	863.75	349103	0.0	0.0	0.0
Q92552	2.0	0.30779	2.0	2.0	4597	1.0	0.25	94558333	36853	0.0	0.0	1.0
Q99743	1.0	0.0	1.0	2.0	5362	1.0	0.25	108758333	41363	112943277	108178.0	0.0
O75475	1.0	0.0	1.0	1.0	2647	1.0	0.25	863.75	349103	0.0	0.0	0.0
O94822	1.0	0.0	1.0	1.0	2136	1.0	0.25	863.75	349103	0.0	0.0	0.0
P14927	1.0	0.0	1.0	1.0	2098	1.0	0.25	863.75	349103	0.0	0.0	0.0
Q5VTR2	1.0	0.0	1.0	1.0	3344	1.0	0.25	935.0	378019	0.0	0.0	0.0
Q12933	0.0	0.30779	2.0	2.0	4881	1.0	0.25	1074.0	408558	0.0	0.0	1.0
Q13111	1.0	0.0	1.0	1.0	3233	1.0	0.25	935.0	378019	0.0	0.0	0.0
Q14929	1.0	0.0	1.0	1.0	2.5	1.0	0.25	935.0	378019	0.0	0.0	0.0
P57772	2.0	0.30779	2.0	2.0	4846	1.0	0.25	1013.75	396204	0.0	0.0	1.0
P55209	1.0	0.0	1.0	1.0	2909	1.0	0.25	935.0	378019	0.0	0.0	0.0
Q91YN9	0.0	0.30779	2.0	2.0	4465	1.0	0.25	1074.0	408558	0.0	0.0	1.0
Q8TEW0	1.0	0.0	1.0	1.0	3361	1.0	0.25	935.0	378019	0.0	0.0	0.0
Q01523	1.0	0.0	1.0	1.0	2279	1.0	0.25	935.0	378019	0.0	0.0	0.0
Q8VC31	2.0	0.0	1.0	2.0	5601	1.0	0.25	98516667	391856	9709781	13450.0	0.0
Q9BZV1	3.0	0.30779	2.0	3.0	5912	1.0	0.25	1053.0	406729	61427624	110802.0	0.33333
Q96GA3	2.0	0.30779	2.0	2.0	5721	1.0	0.25	1013.75	396204	0.0	0.0	1.0
Q9UHN1	1.0	0.0	1.0	1.0	3274	1.0	0.25	935.0	378019	0.0	0.0	0.0
Q9QZD9	2.0	0.0	1.0	2.0	4059	1.0	0.25	97733333	389234	6735037	11732.0	0.0
P63282	1.0	0.0	1.0	1.0	3462	1.0	0.25	935.0	378019	0.0	0.0	0.0
P22392	1.0	0.0	1.0	1.0	2567	1.0	0.25	935.0	378019	0.0	0.0	0.0
O60443	1.0	0.0	1.0	1.0	2967	1.0	0.25	935.0	378019	0.0	0.0	0.0
O00767	1.0	0.0	1.0	1.0	2787	1.0	0.25	935.0	378019	0.0	0.0	0.0
O15235	1.0	0.0	1.0	1.0	2468	1.0	0.25	935.0	378019	0.0	0.0	0.0
O43318	0.0	0.30779	2.0	2.0	4867	1.0	0.25	1074.0	408558	0.0	0.0	1.0
P05455	1.0	0.0	1.0	1.0	4063	1.0	0.25	935.0	378019	0.0	0.0	0.0
P09001	1.0	0.0	1.0	1.0	3188	1.0	0.25	935.0	378019	0.0	0.0	0.0
P63165	1.0	0.0	1.0	1.0	2.58	1.0	0.25	935.0	378019	0.0	0.0	0.0
Q13077	1.0	0.30898	3.0	4.0	9054	1.0	0.25	1148.25	428744	26194797	275042.0	0.33333
Q8N8Y2	1.0	0.0	1.0	1.0	3121	1.0	0.25	935.0	378019	0.0	0.0	0.0
A6NHC0	1.0	0.0	1.0	1.0	2976	1.0	0.25	935.0	378019	0.0	0.0	0.0
O00716	2.0	0.30779	2.0	2.0	6123	1.0	0.25	1013.75	396204	0.0	0.0	1.0
Q9WPI5	2.0	0.30779	2.0	2.0	4954	1.0	0.25	1013.75	396204	0.0	0.0	1.0
Q9NX01	1.0	0.0	1.0	1.0	2872	1.0	0.25	935.0	378019	0.0	0.0	0.0
O14745	1.0	0.0	1.0	1.0	2696	1.0	0.25	935.0	378019	0.0	0.0	0.0
O15344	0.0	0.30779	2.0	2.0	4573	1.0	0.25	1074.0	408558	0.0	0.0	1.0
Q6ZQH8	1.0	0.0	1.0	1.0	3758	1.0	0.25	935.0	378019	0.0	0.0	0.0
Q9UBP4	1.0	0.0	1.0	1.0	3573	1.0	0.25	935.0	378019	0.0	0.0	0.0
Q08752	0.0	0.30779	2.0	2.0	5181	1.0	0.25	1074.0	408558	0.0	0.0	1.0
Q04609	1.0	0.0	1.0	1.0	2348	1.0	0.25	935.0	378019	0.0	0.0	0.0
P25963	2.0	0.30779	2.0	2.0	5094	1.0	0.25	1013.75	396204	0.0	0.0	1.0
P78371	24.0	0.42794	6.0	6.0	10198	1.0	0.25	115416667	429469	257398556	342228.0	0.6
P83917	1.0	0.0	1.0	1.0	2288	1.0	0.25	935.0	378019	0.0	0.0	0.0
P01127	1.0	0.0	1.0	1.0	3743	1.0	0.25	935.0	378019	0.0	0.0	0.0
O95503	1.0	0.0	1.0	1.0	2354	1.0	0.25	935.0	378019	0.0	0.0	0.0
Q13895	1.0	0.0	1.0	1.0	4013	1.0	0.25	935.0	378019	0.0	0.0	0.0
Q8NDX5	1.0	0.0	1.0	1.0	2841	1.0	0.25	935.0	378019	0.0	0.0	0.0
Q969T9	2.0	0.0	1.0	2.0	4313	1.0	0.25	997.75	395721	15632974	22436.0	0.0
P03427	2.0	0.0	1.0	2.0	4394	1.0	0.25	97733333	389234	6735037	11732.0	0.0
Q5TGI0	1.0	0.0	1.0	1.0	1.78	1.0	0.16667	806.7	326052	0.0	0.0	0.0
Q3KNV8	1.0	0.0	1.0	2.0	4.17	1.0	0.25	1047.0	397895	40922415	53500.0	0.0
O00629	6.0	0.46346	3.0	3.0	5643	1.0	0.2	86046667	3402	0.0	0.0	1.0
Q9Y2T4	24.0	0.56839	4.0	4.0	5282	1.0	0.2	93771667	370497	0.0	0.0	1.0
P67775	24.0	0.56839	4.0	4.0	6377	1.0	0.2	93771667	370497	0.0	0.0	1.0
P60510	24.0	0.56839	4.0	4.0	6587	1.0	0.2	93771667	370497	0.0	0.0	1.0
Q15257	24.0	0.56839	4.0	4.0	7336	1.0	0.2	93771667	370497	0.0	0.0	1.0
Q06210	1.0	0.0	1.0	1.0	2159	1.0	0.16667	806.7	326052	0.0	0.0	0.0
Q14696	1.0	0.0	1.0	1.0	2052	1.0	0.16667	806.7	326052	0.0	0.0	0.0
Q13263	2.0	0.30779	2.0	2.0	3161	1.0	0.2	843.3	336715	0.0	0.0	1.0
Q81JE2	1.0	0.0	1.0	1.0	1973	1.0	0.16667	806.7	326052	0.0	0.0	0.0
Q9GZZ9	1.0	0.0	1.0	1.0	2357	1.0	0.16667	806.7	326052	0.0	0.0	0.0
Q15046	1.0	0.0	1.0	2.0	3.97	1.0	0.25	92083333	366253	26580969	33810.0	0.0
P51617	24.0	0.45378	5.0	5.0	8736	1.0	0.25	109508333	409903	219359009	282006.0	0.7
Q14186	1.0	0.0	1.0	1.0	2876	1.0	0.16667	806.7	326052	0.0	0.0	0.0
P40227	24.0	0.56839	4.0	4.0	6712	1.0	0.2	93771667	370497	0.0	0.0	1.0
P42858	1.0	0.0	1.0	2.0	3.91	1.0	0.25	92083333	366253	26580969	33810.0	0.0
P48643	24.0	0.56839	4.0	4.0	5645	1.0	0.2	93771667	370497	0.0	0.0	1.0
Q9Y228	6.0	0.46346	3.0	3.0	5085	1.0	0.2	915.8	36363	0.0	0.0	1.0
Q9H1B4	6.0	0.46346	3.0	3.0	6.0	1.0	0.2	86046667	3402	0.0	0.0	1.0
Q8NHY2	24.0	0.56839	4.0	4.0	6746	1.0	0.2	93771667	370497	0.0	0.0	1.0
Q8WX92	2.0	0.0	1.0	2.0	3.64	1.0	0.25	978.25	379331	54692587	99070.0	0.0
Q9C0C7	2.0	0.30779	2.0	3.0	6465	1.0	0.25	1070.0	402588	132947271	180594.0	0.33333
Q8WXK3	1.0	0.0	1.0	1.0	1978	1.0	0.16667	806.7	326052	0.0	0.0	0.0
Q92526	24.0	0.56839	4.0	4.0	6894	1.0	0.2	93771667	370497	0.0	0.0	1.0
Q8R5C5	6.0	0.46346	3.0	3.0	5509	1.0	0.2	915.8	36363	0.0	0.0	1.0
P61160	24.0	0.56839	4.0	4.0	6481	1.0	0.2	93771667	370497	0.0	0.0	1.0
P97470	24.0	0.56839	4.0	4.0	7244	1.0	0.2	93771667	370497	0.0	0.0	1.0
Q9UPM9	24.0	0.56839	4.0	4.0	5782	1.0	0.2	93771667	370497	0.0	0.0	1.0
P83887	24.0	0.56839	4.0	4.0	6322	1.0	0.2	93771667	370497	0.0	0.0	1.0
P04062	6.0	0.37893	4.0	4.0	6127	1.0	0.25	1075.5	403658	132947271	180594.0	0.66667
P80318	24.0	0.56839	4.0	4.0	7794	1.0	0.2	93771667	370497	0.0	0.0	1.0
Q8BGH2	24.0	0.56839	4.0	4.0	8705	1.0	0.2	93771667	370497	0.0	0.0	1.0
Q8BH57	24.0	0.56839	4.0	4.0	7.42	1.0	0.2	93771667	370497	0.0	0.0	1.0
P04049	2.0	0.30779	2.0	3.0	5614	1.0	0.25	1070.0	402588	132947271	180594.0	0.33333
P33215	24.0	0.56839	4.0	4.0	7076	1.0	0.2	93771667	370497	0.0	0.0	1.0
Q9JJ66	6.0	0.46346	3.0	3.0	5109	1.0	0.2	86046667	3402	0.0	0.0	1.0
Q9NVK5	1.0	0.0	1.0	1.0	2.55	1.0	0.16667	806.7	326052	0.0	0.0	0.0
Q7Z4S6	24.0	0.56839	4.0	4.0	5973	1.0	0.2	93771667	370497	0.0	0.0	1.0
P80313	24.0	0.56839	4.0	4.0	6791	1.0	0.2	93771667	370497	0.0	0.0	1.0
P80314	24.0	0.56839	4.0	4.0	6393	1.0	0.2	93771667	370497	0.0	0.0	1.0
P80315	24.0	0.56839	4.0	4.0	6455	1.0	0.2	93771667	370497	0.0	0.0	1.0
O70591	2.0	0.30779	2.0	2.0	2647	1.0	0.2	843.3	336715	0.0	0.0	1.0
P63330	24.0	0.56839	4.0	4.0	6918	1.0	0.2	93771667	370497	0.0	0.0	1.0
P62874	24.0	0.56839	4.0	4.0	5.7	1.0	0.2	93771667	370497	0.0	0.0	1.0
P22681	1.0	0.0	1.0	2.0	3883	1.0	0.25	92083333	366253	26580969	33810.0	0.0
P21698	2.0	0.30779	2.0	3.0	5164	1.0	0.25	1070.0	402588	132947271	180594.0	0.33333
O15379	24.0	0.56839	4.0	4.0	6279	1.0	0.2	93771667	370497	0.0	0.0	1.0
Q7Z624	2.0	0.30779	2.0	3.0	6369	1.0	0.25	1070.0	402588	132947271	180594.0	0.33333
Q9NRL3	24.0	0.56839	4.0	4.0	6003	1.0	0.2	93771667	370497	0.0	0.0	1.0
A6NHQ4	1.0	0.0	1.0	1.0	1.76	1.0	0.16667	806.7	326052	0.0	0.0	0.0
O00628	24.0	0.56839	4.0	4.0	6.36	1.0	0.2	93771667	370497	0.0	0.0	1.0
Q9NZN4	6.0	0.46346	3.0	3.0	4733	1.0	0.2	86046667	3402	0.0	0.0	1.0
O43189	1.0	0.0	1.0	1.0	2251	1.0	0.16667	806.7	326052	0.0	0.0	0.0
O55106	24.0	0.56839	4.0	4.0	7203	1.0	0.2	93771667	370497	0.0	0.0	1.0
O43684	24.0	0.56839	4.0	4.0	9067	1.0	0.2	93771667	370497	0.0	0.0	1.0
Q9P1U1	24.0	0.56839	4.0	4.0	7282	1.0	0.2	93771667	370497	0.0	0.0	1.0
P62714	24.0	0.56839	4.0	4.0	7849	1.0	0.2	93771667	370497	0.0	0.0	1.0
P61962	24.0	0.56839	4.0	4.0	6283	1.0	0.2	93771667	370497	0.0	0.0	1.0
P58043	1.0	0.0	1.0	1.0	1861	1.0	0.16667	806.7	326052	0.0	0.0	0.0
Q9BXA6	24.0	0.45378	5.0	5.0	8495	1.0	0.25	109508333	409903	219359009	282006.0	0.7
Q9HBY8	24.0	0.45378	5.0	5.0	9787	1.0	0.25	109508333	409903	219359009	282006.0	0.7
Q13882	6.0	0.37893	4.0	4.0	8572	1.0	0.25	1075.5	403658	132947271	180594.0	0.66667
Q8WZ74	6.0	0.46346	3.0	3.0	5316	1.0	0.2	915.8	36363	0.0	0.0	1.0
P45983	6.0	0.46346	3.0	3.0	5191	1.0	0.2	915.8	36363	0.0	0.0	1.0
P05214	24.0	0.56839	4.0	4.0	6574	1.0	0.2	93771667	370497	0.0	0.0	1.0
P50991	24.0	0.56839	4.0	4.0	5323	1.0	0.2	93771667	370497	0.0	0.0	1.0
Q92466	24.0	0.56839	4.0	4.0	6.7	1.0	0.2	93771667	370497	0.0	0.0	1.0
P50750	3.0	0.30779	2.0	4.0	8838	1.0	0.25	118641667	435956	572889996	844584.0	0.16667
Q9Y6E0	24.0	0.56839	4.0	4.0	5752	1.0	0.2	93771667	370497	0.0	0.0	1.0
Q92636	24.0	0.56839	4.0	4.0	5629	1.0	0.2	93771667	370497	0.0	0.0	1.0
P46531	2.0	0.30779	2.0	2.0	3324	1.0	0.16667	834.7	331781	0.0	0.0	1.0
P57775	24.0	0.56839	4.0	4.0	6607	1.0	0.2	93771667	370497	0.0	0.0	1.0
Q9BPW8	24.0	0.56839	4.0	4.0	5435	1.0	0.2	93771667	370497	0.0	0.0	1.0
Q9CQR6	24.0	0.56839	4.0	4.0	5877	1.0	0.2	93771667	370497	0.0	0.0	1.0
Q9D6T1	6.0	0.46346	3.0	3.0	4.12	1.0	0.2	915.8	36363	0.0	0.0	1.0
Q9ERF3	24.0	0.56839	4.0	4.0	7555	1.0	0.2	93771667	370497	0.0	0.0	1.0
Q9ERG2	24.0	0.56839	4.0	4.0	6168	1.0	0.2	93771667	370497	0.0	0.0	1.0
Q6NXE6	24.0	0.56839	4.0	4.0	6167	1.0	0.2	93771667	370497	0.0	0.0	1.0
Q9BUR4	25.0	0.56839	4.0	5.0	7644	1.0	0.25	108283333	413803	324494918	523058.0	0.6
Q66LE6	24.0	0.56839	4.0	4.0	7212	1.0	0.2	93771667	370497	0.0	0.0	1.0
Q6PCD5	24.0	0.45378	5.0	5.0	8959	1.0	0.25	109508333	409903	219359009	282006.0	0.7
Q15120	24.0	0.56839	4.0	4.0	6554	1.0	0.2	93771667	370497	0.0	0.0	1.0
Q3TLR7	24.0	0.56839	4.0	4.0	6451	1.0	0.2	93771667	370497	0.0	0.0	1.0
Q13033	24.0	0.56839	4.0	4.0	7087	1.0	0.2	93771667	370497	0.0	0.0	1.0
Q562R1	6.0	0.46346	3.0	3.0	4919	1.0	0.2	86046667	3402	0.0	0.0	1.0
Q9H2J4	6.0	0.46346	3.0	3.0	6192	1.0	0.2	86046667	3402	0.0	0.0	1.0
Q08380	25.0	0.45378	5.0	6.0	9804	1.0	0.25	121066667	443064	822982901	1202398.0	0.46667
P61964	24.0	0.56839	4.0	4.0	5719	1.0	0.2	93771667	370497	0.0	0.0	1.0
Q9H5I1	24.0	0.56839	4.0	4.0	5906	1.0	0.2	93771667	370497	0.0	0.0	1.0
Q9BYE7	24.0	0.45378	5.0	5.0	8168	1.0	0.25	109508333	409903	219359009	282006.0	0.7
Q96T51	1.0	0.0	1.0	1.0	2678	1.0	0.16667	806.7	326052	0.0	0.0	0.0
Q96MX6	24.0	0.56839	4.0	4.0	6478	1.0	0.2	93771667	370497	0.0	0.0	1.0
Q96AZ1	24.0	0.45378	5.0	5.0	9391	1.0	0.25	109508333	409903	219359009	282006.0	0.7
Q99471	1.0	0.0	1.0	1.0	1786	1.0	0.16667	806.7	326052	0.0	0.0	0.0
Q96BT7	6.0	0.37893	4.0	4.0	7028	1.0	0.25	108291667	407453	127334152	154912.0	0.66667
Q96Q83	2.0	0.30779	2.0	2.0	4651	1.0	0.2	89663333	359731	0.0	0.0	1.0
O94808	1.0	0.0	1.0	1.0	2083	1.0	0.16667	806.7	326052	0.0	0.0	0.0
P24863	24.0	0.56839	4.0	4.0	6256	1.0	0.2	93771667	370497	0.0	0.0	1.0
O95568	24.0	0.45378	5.0	5.0	8.23	1.0	0.25	109508333	409903	219359009	282006.0	0.7
Q00535	24.0	0.45378	5.0	5.0	10317	1.0	0.25	109508333	409903	219359009	282006.0	0.7
Q13547	24.0	0.56839	4.0	4.0	6361	1.0	0.2	93771667	370497	0.0	0.0	1.0
Q8NBT0	24.0	0.56839	4.0	4.0	5887	1.0	0.2	93771667	370497	0.0	0.0	1.0
O43815	24.0	0.56839	4.0	4.0	4585	1.0	0.2	93771667	370497	0.0	0.0	1.0
Q81XT3	1.0	0.0	1.0	1.0	2518	1.0	0.16667	806.7	326052	0.0	0.0	0.0
P09992	24.0	0.56839	4.0	4.0	5344	1.0	0.2	93771667	370497	0.0	0.0	1.0
Q86SE9	6.0	0.46346	3.0	3.0	6029	1.0	0.2	923.05	367529	0.0	0.0	1.0
Q8NFG4	2.0	0.30779	2.0	3.0	5017	1.0	0.25	107608333	406108	127334152	154912.0	0.33333
Q8NFH3	6.0	0.46346	3.0	3.0	5485	1.0	0.2	923.05	367529	0.0	0.0	1.0
P0C5J1	24.0	0.56839	4.0	4.0	7245	1.0	0.2	93771667	370497	0.0	0.0	1.0
P27105	3.0	0.30779	2.0	3.0	5292	1.0	0.25	93191667	363975	90461251	127146.0	0.33333
Q8IXQ9	2.0	0.30779	2.0	2.0	3996	1.0	0.16667	834.7	331781	0.0	0.0	1.0
Q8IYD2	24.0	0.56839	4.0	4.0	6433	1.0	0.2	93771667	370497	0.0	0.0	1.0
Q969R5	24.0	0.56839	4.0	4.0	6136	1.0	0.2	93771667	370497	0.0	0.0	1.0
P50579	3.0	0.30779	2.0	3.0	4485	1.0	0.25	961.0	376846	99878151	106234.0	0.33333
Q12996	0.0	0.0	1.0	1.0	2703	1.0	0.2	86078333	348137	0.0	0.0	0.0
Q13098	0.0	0.0	1.0	1.0	2234	1.0	0.2	86078333	348137	0.0	0.0	0.0
Q15303	0.0	0.30779	2.0	2.0	4316	1.0	0.25	104066667	395411	0.0	0.0	1.0
P54259	0.0	0.0	1.0	1.0	1888	1.0	0.2	86078333	348137	0.0	0.0	0.0
P52306	0.0	0.0	1.0	1.0	2.77	1.0	0.2	86078333	348137	0.0	0.0	0.0
Q27957	0.0	0.0	1.0	1.0	2433	1.0	0.2	86078333	348137	0.0	0.0	0.0
Q14541	0.0	0.0	1.0	1.0	2329	1.0	0.2	86078333	348137	0.0	0.0	0.0
Q15915	0.0	0.0	1.0	1.0	1892	1.0	0.2	86078333	348137	0.0	0.0	0.0
P48637	0.0	0.0	1.0	1.0	2.4	1.0	0.2	86078333	348137	0.0	0.0	0.0
P32455	0.0	0.0	1.0	1.0	2152	1.0	0.2	86078333	348137	0.0	0.0	0.0
Q05397	0.0	0.30779	2.0	2.0	3898	1.0	0.25	104066667	395411	0.0	0.0	1.0
Q92993	1.0	0.30779	2.0	3.0	4972	1.0	0.25	1096.75	411801	132648119	149416.0	0.33333
Q92696	0.0	0.0	1.0	1.0	2645	1.0	0.2	86078333	348137	0.0	0.0	0.0
Q9BSH4	0.0	0.0	1.0	1.0	1.86	1.0	0.2	86078333	348137	0.0	0.0	0.0
Q9BSI4	0.0	0.0	1.0	1.0	2353	1.0	0.2	86078333	348137	0.0	0.0	0.0
Q8WXK1	0.0	0.0	1.0	1.0	2622	1.0	0.2	86078333	348137	0.0	0.0	0.0
O35071	0.0	0.0	1.0	1.0	1798	1.0	0.2	86078333	348137	0.0	0.0	0.0
P48039	0.0	0.0	1.0	1.0	2661	1.0	0.2	86078333	348137	0.0	0.0	0.0
P42262	0.0	0.0	1.0	1.0	2599	1.0	0.2	86078333	348137	0.0	0.0	0.0
Q00537	0.0	0.0	1.0	1.0	1933	1.0	0.2	86078333	348137	0.0	0.0	0.0
P04183	0.0	0.0	1.0	1.0	1737	1.0	0.2	86078333	348137	0.0	0.0	0.0
O14939	0.0	0.0	1.0	1.0	2928	1.0	0.2	86078333	348137	0.0	0.0	0.0
O14556	0.0	0.0	1.0	1.0	1.9	1.0	0.2	86078333	348137	0.0	0.0	0.0
P48147	0.0	0.0	1.0	1.0	2565	1.0	0.2	86078333	348137	0.0	0.0	0.0
P54253	0.0	0.0	1.0	1.0	1.69	1.0	0.2	86078333	348137	0.0	0.0	0.0
P60174	0.0	0.0	1.0	1.0	2052	1.0	0.2	86078333	348137	0.0	0.0	0.0
Q13952	0.0	0.0	1.0	1.0	1.91	1.0	0.2	86078333	348137	0.0	0.0	0.0
Q8NG31	0.0	0.0	1.0	1.0	2233	1.0	0.2	86078333	348137	0.0	0.0	0.0
Q92882	0.0	0.0	1.0	1.0	1887	1.0	0.2	86078333	348137	0.0	0.0	0.0
Q96G25	0.0	0.0	1.0	1.0	2155	1.0	0.2	86078333	348137	0.0	0.0	0.0
Q9BZE9	0.0	0.0	1.0	1.0	1651	1.0	0.2	86078333	348137	0.0	0.0	0.0
P49841	0.0	0.30779	2.0	2.0	4835	1.0	0.25	104066667	395411	0.0	0.0	1.0
O60861	2.0	0.0	1.0	2.0	5433	1.0	0.2	102353333	397861	104959104	109298.0	0.0
P23284	0.0	0.0	1.0	1.0	2308	1.0	0.2	86078333	348137	0.0	0.0	0.0
P68032	0.0	0.0	1.0	1.0	2604	1.0	0.2	86078333	348137	0.0	0.0	0.0
P62805	0.0	0.0	1.0	1.0	2297	1.0	0.2	86078333	348137	0.0	0.0	0.0
Q12882	0.0	0.0	1.0	1.0	1903	1.0	0.2	86078333	348137	0.0	0.0	0.0
Q01105	0.0	0.0	1.0	1.0	1782	1.0	0.2	86078333	348137	0.0	0.0	0.0
Q00325	2.0	0.0	1.0	2.0	4151	1.0	0.25	93741667	369669	53641769	58230.0	0.0
Q09472	2.0	0.0	1.0	2.0	4023	1.0	0.2	102353333	397861	104959104	109298.0	0.0
Q04864	0.0	0.0	1.0	1.0	1731	1.0	0.2	86078333	348137	0.0	0.0	0.0
Q8N335	0.0	0.0	1.0	1.0	2565	1.0	0.2	86078333	348137	0.0	0.0	0.0
Q3KSU8	0.0	0.0	1.0	1.0	2.28	1.0	0.2	86078333	348137	0.0	0.0	0.0
Q14469	0.0	0.30779	2.0	2.0	4.87	1.0	0.25	104066667	395411	0.0	0.0	1.0
Q13363	0.0	0.0	1.0	1.0	2.24	1.0	0.2	86078333	348137	0.0	0.0	0.0
Q14207	0.0	0.0	1.0	1.0	1991	1.0	0.2	86078333	348137	0.0	0.0	0.0
Q16363	0.0	0.0	1.0	1.0	2255	1.0	0.2	86078333	348137	0.0	0.0	0.0
Q15102	0.0	0.0	1.0	1.0	2148	1.0	0.2	86078333	348137	0.0	0.0	0.0
Q8N2N9	0.0	0.0	1.0	1.0	2467	1.0	0.2	86078333	348137	0.0	0.0	0.0
Q6ZNW5	0.0	0.0	1.0	1.0	2154	1.0	0.2	86078333	348137	0.0	0.0	0.0
Q6ICL3	0.0	0.0	1.0	1.0	2555	1.0	0.2	86078333	348137	0.0	0.0	0.0
Q6IN85	0.0	0.0	1.0	1.0	2005	1.0	0.2	86078333	348137	0.0	0.0	0.0
Q8IXL7	0.0	0.0	1.0	1.0	2156	1.0	0.2	86078333	348137	0.0	0.0	0.0
Q86U42	0.0	0.0	1.0	1.0	3231	1.0	0.2	86078333	348137	0.0	0.0	0.0
Q8IUQ4	0.0	0.0	1.0	1.0	2317	1.0	0.2	86078333	348137	0.0	0.0	0.0
Q9H0J4	0.0	0.0	1.0	1.0	2194	1.0	0.2	86078333	348137	0.0	0.0	0.0
Q99650	0.0	0.0	1.0	1.0	2339	1.0	0.2	86078333	348137	0.0	0.0	0.0
Q9BX70	0.0	0.0	1.0	1.0	2266	1.0	0.2	86078333	348137	0.0	0.0	0.0
Q99683	0.0	0.30779	2.0	2.0	4126	1.0	0.25	104066667	395411	0.0	0.0	1.0
Q9NTK5	0.0	0.0	1.0	1.0	2149	1.0	0.2	86078333	348137	0.0	0.0	0.0
Q9HC38	0.0	0.0	1.0	1.0	2458	1.0	0.2	86078333	348137	0.0	0.0	0.0
P15259	0.0	0.0	1.0	1.0	2303	1.0	0.2	86078333	348137	0.0	0.0	0.0
P14859	0.0	0.0	1.0	1.0	2423	1.0	0.2	86078333	348137	0.0	0.0	0.0
P00505	0.0	0.0	1.0	1.0	1966	1.0	0.2	86078333	348137	0.0	0.0	0.0
P14550	0.0	0.0	1.0	1.0	2146	1.0	0.2	86078333	348137	0.0	0.0	0.0
O60941	0.0	0.0	1.0	1.0	2412	1.0	0.2	86078333	348137	0.0	0.0	0.0
O43353	0.0	0.30779	2.0	2.0	3.72	1.0	0.25	104066667	395411	0.0	0.0	1.0
P13929	0.0	0.0	1.0	1.0	2.9	1.0	0.2	86078333	348137	0.0	0.0	0.0
P04632	0.0	0.0	1.0	1.0	2516	1.0	0.2	86078333	348137	0.0	0.0	0.0
P12004	0.0	0.0	1.0	1.0	1.94	1.0	0.2	86078333	348137	0.0	0.0	0.0
Q13087	0.0	0.0	1.0	1.0	2.09	1.0	0.2	86078333	348137	0.0	0.0	0.0
P55957	0.0	0.0	1.0	1.0	1725	1.0	0.2	86078333	348137	0.0	0.0	0.0
P18669	0.0	0.0	1.0	1.0	2617	1.0	0.2	86078333	348137	0.0	0.0	0.0
P18084	0.0	0.0	1.0	1.0	2326	1.0	0.2	86078333	348137	0.0	0.0	0.0
P31948	0.0	0.30779	2.0	2.0	3577	1.0	0.25	104066667	395411	0.0	0.0	1.0
P52756	0.0	0.0	1.0	1.0	2278	1.0	0.2	86078333	348137	0.0	0.0	0.0
P41743	0.0	0.30779	2.0	2.0	4326	1.0	0.25	104066667	395411	0.0	0.0	1.0
P49768	0.0	0.0	1.0	1.0	2204	1.0	0.2	86078333	348137	0.0	0.0	0.0
P50453	0.0	0.0	1.0	1.0	1781	1.0	0.2	86078333	348137	0.0	0.0	0.0
P23528	0.0	0.0	1.0	1.0	2535	1.0	0.2	86078333	348137	0.0	0.0	0.0
O00231	0.0	0.0	1.0	1.0	2033	1.0	0.2	86078333	348137	0.0	0.0	0.0
O00273	0.0	0.0	1.0	1.0	2183	1.0	0.2	86078333	348137	0.0	0.0	0.0
Q9UMX0	0.0	0.0	1.0	1.0	2335	1.0	0.2	86078333	348137	0.0	0.0	0.0
Q9UN74	0.0	0.0	1.0	1.0	1709	1.0	0.2	86078333	348137	0.0	0.0	0.0
Q9NX02	0.0	0.30779	2.0	2.0	3.74	1.0	0.25	104066667	395411	0.0	0.0	1.0
Q9Y570	0.0	0.0	1.0	1.0	1709	1.0	0.2	86078333	348137	0.0	0.0	0.0
Q9Y266	0.0	0.30779	2.0	2.0	4.47	1.0	0.25	104066667	395411	0.0	0.0	1.0
Q9NXU5	0.0	0.0	1.0	1.0	2149	1.0	0.2	86078333	348137	0.0	0.0	0.0
P06733	3.0	0.0	1.0	3.0	4292	1.0	0.25	102691667	400483	160623229	167828.0	0.0
P19971	0.0	0.30779	2.0	2.0	4423	1.0	0.25	104066667	395411	0.0	0.0	1.0
P20073	2.0	0.0	1.0	2.0	3.13	1.0	0.25	94033333	372636	46236382	48004.0	0.0
O43504	0.0	0.0	1.0	1.0	1862	1.0	0.2	86078333	348137	0.0	0.0	0.0
P04083	2.0	0.0	1.0	2.0	4075	1.0	0.25	94033333	372636	46236382	48004.0	0.0
O43242	0.0	0.0	1.0	1.0	2404	1.0	0.2	86078333	348137	0.0	0.0	0.0
Q9UHP3	0.0	0.0	1.0	1.0	2309	1.0	0.2	86078333	348137	0.0	0.0	0.0
Q99972	0.0	0.0	1.0	1.0	1965	1.0	0.2	86078333	348137	0.0	0.0	0.0
Q9Y6H6	0.0	0.0	1.0	1.0	1848	1.0	0.2	86078333	348137	0.0	0.0	0.0
Q60823	0.0	0.30779	2.0	2.0	3902	1.0	0.25	104066667	395411	0.0	0.0	1.0
Q07820	0.0	0.0	1.0	1.0	2479	1.0	0.2	86078333	348137	0.0	0.0	0.0
Q96AC1	0.0	0.0	1.0	1.0	2697	1.0	0.2	86078333	348137	0.0	0.0	0.0
Q96AP0	0.0	0.0	1.0	1.0	2463	1.0	0.2	86078333	348137	0.0	0.0	0.0
P09086	0.0	0.0	1.0	1.0	1.8	1.0	0.2	86078333	348137	0.0	0.0	0.0
Q96NS5	0.0	0.0	1.0	1.0	1592	1.0	0.2	86078333	348137	0.0	0.0	0.0
P10809	0.0	0.30779	2.0	2.0	4.69	1.0	0.25	104066667	395411	0.0	0.0	1.0
P0C1C6	0.0	0.0	1.0	1.0	2125	1.0	0.2	86078333	348137	0.0	0.0	0.0
Q96C86	0.0	0.0	1.0	1.0	2609	1.0	0.2	86078333	348137	0.0	0.0	0.0
Q96RI1	0.0	0.0	1.0	1.0	2174	1.0	0.2	86078333	348137	0.0	0.0	0.0
P35249	2.0	0.0	1.0	2.0	4439	1.0	0.25	95658333	371601	3015039	51532.0	0.0
Q4VGL6	1.0	0.0	1.0	1.0	2676	1.0	0.25	84191667	338992	0.0	0.0	0.0
Q13045	1.0	0.0	1.0	2.0	4475	1.0	0.25	107808333	408799	169377999	180468.0	0.0
Q13285	2.0	0.0	1.0	2.0	5214	1.0	0.25	95658333	371601	3015039	51532.0	0.0
Q15014	2.0	0.0	1.0	2.0	4332	1.0	0.25	95658333	371601	3015039	51532.0	0.0
P62834	1.0	0.0	1.0	1.0	2167	1.0	0.25	84191667	338992	0.0	0.0	0.0
O94826	1.0	0.0	1.0	2.0	5094	1.0	0.25	107808333	408799	169377999	180468.0	0.0
O94776	1.0	0.0	1.0	1.0	2865	1.0	0.25	84191667	338992	0.0	0.0	0.0
O75400	1.0	0.0	1.0	1.0	2911	1.0	0.25	84191667	338992	0.0	0.0	0.0
P11387	2.0	0.0	1.0	2.0	4438	1.0	0.25	95658333	371601	3015039	51532.0	0.0
P04004	2.0	0.0	1.0	2.0	4.17	1.0	0.25	95658333	371601	3015039	51532.0	0.0
O95983	1.0	0.0	1.0	1.0	2587	1.0	0.25	84191667	338992	0.0	0.0	0.0
P02545	1.0	0.0	1.0	1.0	1.74	1.0	0.25	84191667	338992	0.0	0.0	0.0
P08779	1.0	0.0	1.0	1.0	2141	1.0	0.25	84191667	338992	0.0	0.0	0.0
P20700	1.0	0.0	1.0	1.0	2691	1.0	0.25	84191667	338992	0.0	0.0	0.0
P18583	1.0	0.0	1.0	1.0	3426	1.0	0.25	84191667	338992	0.0	0.0	0.0
P18754	2.0	0.0	1.0	2.0	4108	1.0	0.25	926.75	365562	53441218	67162.0	0.0
P23246	1.0	0.0	1.0	1.0	2638	1.0	0.25	84191667	338992	0.0	0.0	0.0
P43307	2.0	0.0	1.0	2.0	3991	1.0	0.25	96708333	383368	31576212	49358.0	0.0
P40763	1.0	0.0	1.0	2.0	4685	1.0	0.25	107808333	408799	169377999	180468.0	0.0
P38217	1.0	0.0	1.0	1.0	2638	1.0	0.25	84191667	338992	0.0	0.0	0.0
P49756	1.0	0.0	1.0	1.0	3267	1.0	0.25	84191667	338992	0.0	0.0	0.0
P49792	1.0	0.0	1.0	1.0	2252	1.0	0.25	84191667	338992	0.0	0.0	0.0
Q9BZE1	1.0	0.0	1.0	1.0	1745	1.0	0.25	84191667	338992	0.0	0.0	0.0
Q13636	1.0	0.0	1.0	1.0	2891	1.0	0.25	84191667	338992	0.0	0.0	0.0
P62857	1.0	0.0	1.0	1.0	2407	1.0	0.25	84191667	338992	0.0	0.0	0.0
Q02127	1.0	0.0	1.0	1.0	2922	1.0	0.25	84191667	338992	0.0	0.0	0.0
Q12789	2.0	0.0	1.0	2.0	4189	1.0	0.25	95658333	371601	3015039	51532.0	0.0
Q9BXP5	1.0	0.0	1.0	1.0	2793	1.0	0.25	84191667	338992	0.0	0.0	0.0
Q5JTV8	1.0	0.0	1.0	1.0	2507	1.0	0.25	84191667	338992	0.0	0.0	0.0
Q15019	2.0	0.0	1.0	2.0	4.26	1.0	0.25	95658333	371601	3015039	51532.0	0.0
Q15233	2.0	0.0	1.0	2.0	4.75	1.0	0.25	95658333	371601	3015039	51532.0	0.0
Q5BKZ1	1.0	0.0	1.0	1.0	3001	1.0	0.25	84191667	338992	0.0	0.0	0.0
Q15714	1.0	0.0	1.0	1.0	2084	1.0	0.25	84191667	338992	0.0	0.0	0.0
Q6NUK1	1.0	0.0	1.0	1.0	3099	1.0	0.25	84191667	338992	0.0	0.0	0.0
Q5VYK3	1.0	0.0	1.0	1.0	2492	1.0	0.25	84191667	338992	0.0	0.0	0.0
Q81R13	1.0	0.0	1.0	1.0	3486	1.0	0.25	84191667	338992	0.0	0.0	0.0
Q96AG4	1.0	0.0	1.0	1.0	2791	1.0	0.25	84191667	338992	0.0	0.0	0.0
Q92844	2.0	0.0	1.0	2.0	5443	1.0	0.25	95658333	371601	3015039	51532.0	0.0
Q96PK6	1.0	0.0	1.0	1.0	2231	1.0	0.25	84191667	338992	0.0	0.0	0.0
Q99996	1.0	0.0	1.0	1.0	3064	1.0	0.25	84191667	338992	0.0	0.0	0.0
Q9P258	1.0	0.0	1.0	1.0	2396	1.0	0.25	84191667	338992	0.0	0.0	0.0
Q9UDW1	1.0	0.0	1.0	1.0	2883	1.0	0.25	84191667	338992	0.0	0.0	0.0
Q9P2E9	1.0	0.0	1.0	1.0	2721	1.0	0.25	84191667	338992	0.0	0.0	0.0
Q9UMS4	1.0	0.0	1.0	2.0	4734	1.0	0.25	107808333	408799	169377999	180468.0	0.0
Q9UQE7	1.0	0.0	1.0	1.0	2787	1.0	0.25	84191667	338992	0.0	0.0	0.0
Q9Y2W1	2.0	0.0	1.0	2.0	5567	1.0	0.25	95658333	371601	3015039	51532.0	0.0
Q9Y512	1.0	0.0	1.0	1.0	2272	1.0	0.25	84191667	338992	0.0	0.0	0.0
Q9Y5H9	2.0	0.0	1.0	2.0	4846	1.0	0.25	95658333	371601	3015039	51532.0	0.0
Q9Y5B9	2.0	0.0	1.0	2.0	6883	1.0	0.25	95658333	371601	3015039	51532.0	0.0
Q9Y5S9	1.0	0.0	1.0	1.0	2603	1.0	0.25	84191667	338992	0.0	0.0	0.0
Q9Y5J7	1.0	0.0	1.0	1.0	2269	1.0	0.25	84191667	338992	0.0	0.0	0.0
P62847	2.0	0.0	1.0	2.0	4405	1.0	0.25	95658333	371601	3015039	51532.0	0.0
O60264	2.0	0.0	1.0	2.0	4.44	1.0	0.25	95658333	371601	3015039	51532.0	0.0
P55265	1.0	0.0	1.0	1.0	2.53	1.0	0.25	84191667	338992	0.0	0.0	0.0
P48634	1.0	0.0	1.0	1.0	2109	1.0	0.25	84191667	338992	0.0	0.0	0.0
P49770	3.0	0.0	1.0	3.0	6748	1.0	0.25	1027.75	391822	195515722	298970.0	0.0
Q8WW24	1.0	0.0	1.0	1.0	2704	1.0	0.25	84191667	338992	0.0	0.0	0.0
Q9GZX7	3.0	0.30898	3.0	4.0	7624	1.0	0.25	114158333	426501	340807166	398400.0	0.33333
Q8TAP4	1.0	0.0	1.0	1.0	2331	1.0	0.25	84191667	338992	0.0	0.0	0.0
Q9BQA1	7.0	0.46346	3.0	4.0	6065	1.0	0.25	101183333	394824	144261599	196372.0	0.5
Q8TEK3	2.0	0.0	1.0	2.0	4181	1.0	0.25	95658333	371601	3015039	51532.0	0.0
Q9BUV8	1.0	0.0	1.0	1.0	2792	1.0	0.25	84191667	338992	0.0	0.0	0.0
O43660	1.0	0.0	1.0	1.0	2653	1.0	0.25	84191667	338992	0.0	0.0	0.0
P49760	1.0	0.0	1.0	2.0	4271	1.0	0.25	107808333	408799	169377999	180468.0	0.0
O15027	1.0	0.0	1.0	1.0	2804	1.0	0.25	84191667	338992	0.0	0.0	0.0
P0DN76	1.0	0.0	1.0	1.0	2363	1.0	0.25	84191667	338992	0.0	0.0	0.0
P43360	1.0	0.0	1.0	1.0	2479	1.0	0.25	84191667	338992	0.0	0.0	0.0
Q01081	1.0	0.0	1.0	1.0	2712	1.0	0.25	84191667	338992	0.0	0.0	0.0
Q8NEA9	1.0	0.0	1.0	1.0	3.11	1.0	0.25	84191667	338992	0.0	0.0	0.0
O60307	1.0	0.0	1.0	1.0	2439	1.0	0.25	84191667	338992	0.0	0.0	0.0
Q9UPE1	1.0	0.0	1.0	2.0	5423	1.0	0.25	107808333	408799	169377999	180468.0	0.0
Q7CGZ2	1.0	0.0	1.0	1.0	3475	1.0	0.25	84191667	338992	0.0	0.0	0.0
Q7CJ25	1.0	0.0	1.0	1.0	1648	1.0	0.25	84191667	338992	0.0	0.0	0.0
Q7Z589	1.0	0.0	1.0	1.0	2528	1.0	0.25	84191667	338992	0.0	0.0	0.0
Q9NR50	2.0	0.0	1.0	2.0	4414	1.0	0.25	95658333	371601	3015039	51532.0	0.0
Q9NV56	2.0	0.0	1.0	2.0	5677	1.0	0.25	95658333	371601	3015039	51532.0	0.0
Q9NS56	1.0	0.0	1.0	1.0	2709	1.0	0.25	84191667	338992	0.0	0.0	0.0
Q9Y2Q3	1.0	0.0	1.0	1.0	2.23	1.0	0.25	84191667	338992	0.0	0.0	0.0
O14593	1.0	0.0	1.0	1.0	2857	1.0	0.25	84191667	338992	0.0	0.0	0.0
Q9NX70	2.0	0.0	1.0	2.0	4654	1.0	0.25	92241667	362077	59244169	79852.0	0.0
Q9Y5J5	1.0	0.0	1.0	1.0	3222	1.0	0.25	84191667	338992	0.0	0.0	0.0
O14776	2.0	0.0	1.0	2.0	4568	1.0	0.25	95658333	371601	3015039	51532.0	0.0
O43670	1.0	0.0	1.0	1.0	2915	1.0	0.25	84191667	338992	0.0	0.0	0.0
D6RFU6	1.0	0.0	1.0	1.0	3677	1.0	0.25	84191667	338992	0.0	0.0	0.0
Q9UBN6	1.0	0.0	1.0	1.0	2592	1.0	0.25	84191667	338992	0.0	0.0	0.0
E9Q279	1.0	0.0	1.0	1.0	2.09	1.0	0.25	84191667	338992	0.0	0.0	0.0
Q9UBU8	2.0	0.0	1.0	2.0	5352	1.0	0.25	95658333	371601	3015039	51532.0	0.0
Q96PV6	1.0	0.0	1.0	1.0	2701	1.0	0.25	84191667	338992	0.0	0.0	0.0
P25800	1.0	0.0	1.0	1.0	1887	1.0	0.25	84191667	338992	0.0	0.0	0.0
Q96SB4	1.0	0.0	1.0	2.0	4463	1.0	0.25	107808333	408799	169377999	180468.0	0.0
Q92973	1.0	0.0	1.0	1.0	2272	1.0	0.25	84191667	338992	0.0	0.0	0.0
P25791	1.0	0.0	1.0	1.0	2586	1.0	0.25	84191667	338992	0.0	0.0	0.0
Q9BPU9	1.0	0.0	1.0	1.0	2487	1.0	0.25	84191667	338992	0.0	0.0	0.0
Q9DBR0	1.0	0.0	1.0	1.0	2908	1.0	0.25	84191667	338992	0.0	0.0	0.0
P19788	1.0	0.0	1.0	1.0	2929	1.0	0.25	84191667	338992	0.0	0.0	0.0
Q08211	2.0	0.0	1.0	2.0	4844	1.0	0.25	95658333	371601	3015039	51532.0	0.0
P78395	1.0	0.0	1.0	1.0	2151	1.0	0.25	84191667	338992	0.0	0.0	0.0
P28062	1.0	0.0	1.0	1.0	2.3	1.0	0.25	84191667	338992	0.0	0.0	0.0
Q9H4L7	2.0	0.0	1.0	2.0	4956	1.0	0.25	95658333	371601	3015039	51532.0	0.0
O75369	1.0	0.0	1.0	1.0	3184	1.0	0.25	84191667	338992	0.0	0.0	0.0
O75478	1.0	0.0	1.0	2.0	5659	1.0	0.25	107808333	408799	169377999	180468.0	0.0
P04608	1.0	0.0	1.0	1.0	2.46	1.0	0.25	84191667	338992	0.0	0.0	0.0
O75365	1.0	0.0	1.0	1.0	2334	1.0	0.25	84191667	338992	0.0	0.0	0.0
O94905	2.0	0.0	1.0	2.0	3196	1.0	0.25	96708333	383368	31576212	49358.0	0.0
[truncated: 900 more rows]

## Sheet: EGF 60 min.
Uniprot ID	MCC	DMNC	MNC	Degree	EPC	BottleNeck	EcCentricity	Closeness	Radiality	Betweenness	Stress	ClusteringCoefficient
Q96L14	0.0	0.0	1.0	1.0	17474	1.0	0.2	55661667	278876	0.0	0.0	0.0
P11274	0.0	0.0	1.0	1.0	21045	1.0	0.2	55661667	278876	0.0	0.0	0.0
Q96S79	0.0	0.0	1.0	1.0	19092	1.0	0.2	55661667	278876	0.0	0.0	0.0
P00390	0.0	0.0	1.0	1.0	21512	1.0	0.2	55661667	278876	0.0	0.0	0.0
Q8WV16	0.0	0.0	1.0	1.0	18585	1.0	0.2	55661667	278876	0.0	0.0	0.0
Q8WUT9	0.0	0.0	1.0	1.0	17148	1.0	0.2	55661667	278876	0.0	0.0	0.0
Q8NCQ5	0.0	0.0	1.0	1.0	21942	1.0	0.2	55661667	278876	0.0	0.0	0.0
P15104	0.0	0.0	1.0	1.0	19013	1.0	0.2	55661667	278876	0.0	0.0	0.0
Q86WA6	0.0	0.0	1.0	1.0	18266	1.0	0.2	55661667	278876	0.0	0.0	0.0
Q86W56	0.0	0.0	1.0	1.0	20764	1.0	0.2	55661667	278876	0.0	0.0	0.0
P0DOE9	0.0	0.0	1.0	1.0	17816	1.0	0.2	55661667	278876	0.0	0.0	0.0
Q9BRK4	0.0	0.0	1.0	1.0	22332	1.0	0.2	55661667	278876	0.0	0.0	0.0
Q6A162	0.0	0.0	1.0	1.0	20297	1.0	0.2	55661667	278876	0.0	0.0	0.0
P26371	0.0	0.0	1.0	1.0	20112	1.0	0.2	55661667	278876	0.0	0.0	0.0
O95433	0.0	0.0	1.0	1.0	19223	1.0	0.2	55661667	278876	0.0	0.0	0.0
Q9Y6G3	0.0	0.0	1.0	1.0	18546	1.0	0.2	55661667	278876	0.0	0.0	0.0
Q9Y697	0.0	0.0	1.0	1.0	19535	1.0	0.2	55661667	278876	0.0	0.0	0.0
Q9Y676	0.0	0.0	1.0	1.0	22081	1.0	0.2	55661667	278876	0.0	0.0	0.0
Q9Y606	0.0	0.0	1.0	1.0	22243	1.0	0.2	55661667	278876	0.0	0.0	0.0
Q9Y5P6	0.0	0.0	1.0	1.0	22162	1.0	0.2	55661667	278876	0.0	0.0	0.0
Q9Y4W6	0.0	0.0	1.0	1.0	17308	1.0	0.2	55661667	278876	0.0	0.0	0.0
Q9Y3D9	0.0	0.0	1.0	1.0	18268	1.0	0.2	55661667	278876	0.0	0.0	0.0
Q9Y3D5	0.0	0.0	1.0	1.0	18844	1.0	0.2	55661667	278876	0.0	0.0	0.0
Q9Y3D3	0.0	0.0	1.0	1.0	20796	1.0	0.2	55661667	278876	0.0	0.0	0.0
Q9Y399	0.0	0.0	1.0	1.0	17662	1.0	0.2	55661667	278876	0.0	0.0	0.0
Q9Y375	0.0	0.0	1.0	1.0	17741	1.0	0.2	55661667	278876	0.0	0.0	0.0
Q9Y305	0.0	0.0	1.0	1.0	16.1	1.0	0.2	55661667	278876	0.0	0.0	0.0
Q9Y2S7	0.0	0.0	1.0	1.0	19721	1.0	0.2	55661667	278876	0.0	0.0	0.0
Q9Y2R9	0.0	0.0	1.0	1.0	20661	1.0	0.2	55661667	278876	0.0	0.0	0.0
Q9Y2R5	0.0	0.0	1.0	1.0	19773	1.0	0.2	55661667	278876	0.0	0.0	0.0
Q9Y2Q9	0.0	0.0	1.0	1.0	21595	1.0	0.2	55661667	278876	0.0	0.0	0.0
Q9Y291	0.0	0.0	1.0	1.0	20874	1.0	0.2	55661667	278876	0.0	0.0	0.0
Q9Y276	0.0	0.0	1.0	1.0	18593	1.0	0.2	55661667	278876	0.0	0.0	0.0
Q9UKS6	0.0	0.0	1.0	1.0	16.76	1.0	0.2	55661667	278876	0.0	0.0	0.0
Q9UIJ7	0.0	0.0	1.0	1.0	20309	1.0	0.2	55661667	278876	0.0	0.0	0.0
Q9UI43	0.0	0.0	1.0	1.0	19959	1.0	0.2	55661667	278876	0.0	0.0	0.0
Q9UI09	0.0	0.0	1.0	1.0	16691	1.0	0.2	55661667	278876	0.0	0.0	0.0
Q9UHR5	0.0	0.0	1.0	1.0	18549	1.0	0.2	55661667	278876	0.0	0.0	0.0
Q9UHD8	0.0	0.0	1.0	1.0	17.73	1.0	0.2	55661667	278876	0.0	0.0	0.0
Q9UFN0	0.0	0.0	1.0	1.0	19099	1.0	0.2	55661667	278876	0.0	0.0	0.0
Q9UDR5	0.0	0.0	1.0	1.0	16438	1.0	0.2	55661667	278876	0.0	0.0	0.0
Q9P2R7	0.0	0.0	1.0	1.0	18.81	1.0	0.2	55661667	278876	0.0	0.0	0.0
Q9P0M9	0.0	0.0	1.0	1.0	18941	1.0	0.2	55661667	278876	0.0	0.0	0.0
Q9P0J0	0.0	0.0	1.0	1.0	19632	1.0	0.2	55661667	278876	0.0	0.0	0.0
Q9P032	0.0	0.0	1.0	1.0	20951	1.0	0.2	55661667	278876	0.0	0.0	0.0
Q9NYK5	0.0	0.0	1.0	1.0	16444	1.0	0.2	55661667	278876	0.0	0.0	0.0
Q9NXH9	0.0	0.0	1.0	1.0	17784	1.0	0.2	55661667	278876	0.0	0.0	0.0
Q9NWX6	0.0	0.0	1.0	1.0	24536	1.0	0.2	55661667	278876	0.0	0.0	0.0
Q9NWU2	0.0	0.0	1.0	1.0	21261	1.0	0.2	55661667	278876	0.0	0.0	0.0
Q9NWT8	0.0	0.0	1.0	1.0	19517	1.0	0.2	55661667	278876	0.0	0.0	0.0
Q9NVH6	0.0	0.0	1.0	1.0	18776	1.0	0.2	55661667	278876	0.0	0.0	0.0
Q9NVA1	0.0	0.0	1.0	1.0	19096	1.0	0.2	55661667	278876	0.0	0.0	0.0
Q9NUJ1	0.0	0.0	1.0	1.0	20331	1.0	0.2	55661667	278876	0.0	0.0	0.0
Q9NUB1	0.0	0.0	1.0	1.0	17278	1.0	0.2	55661667	278876	0.0	0.0	0.0
Q9NTG7	0.0	0.0	1.0	1.0	20639	1.0	0.2	55661667	278876	0.0	0.0	0.0
Q9NSE4	0.0	0.0	1.0	1.0	22.01	1.0	0.2	55661667	278876	0.0	0.0	0.0
Q9NRG7	0.0	0.0	1.0	1.0	21127	1.0	0.2	55661667	278876	0.0	0.0	0.0
Q9NP92	0.0	0.0	1.0	1.0	18789	1.0	0.2	55661667	278876	0.0	0.0	0.0
Q9NP81	0.0	0.0	1.0	1.0	22859	1.0	0.2	55661667	278876	0.0	0.0	0.0
Q9HD34	0.0	0.0	1.0	1.0	18222	1.0	0.2	55661667	278876	0.0	0.0	0.0
Q9HD33	0.0	0.0	1.0	1.0	20.89	1.0	0.2	55661667	278876	0.0	0.0	0.0
Q9HCC0	0.0	0.0	1.0	1.0	20554	1.0	0.2	55661667	278876	0.0	0.0	0.0
Q9HC36	0.0	0.0	1.0	1.0	19181	1.0	0.2	55661667	278876	0.0	0.0	0.0
Q9HA77	0.0	0.0	1.0	1.0	18957	1.0	0.2	55661667	278876	0.0	0.0	0.0
Q9H9J2	0.0	0.0	1.0	1.0	16619	1.0	0.2	55661667	278876	0.0	0.0	0.0
Q9H857	0.0	0.0	1.0	1.0	17228	1.0	0.2	55661667	278876	0.0	0.0	0.0
Q9H845	0.0	0.0	1.0	1.0	22132	1.0	0.2	55661667	278876	0.0	0.0	0.0
Q9H5V9	0.0	0.0	1.0	1.0	16.62	1.0	0.2	55661667	278876	0.0	0.0	0.0
Q9H2W6	0.0	0.0	1.0	1.0	21749	1.0	0.2	55661667	278876	0.0	0.0	0.0
Q9H2U2	0.0	0.0	1.0	1.0	16668	1.0	0.2	55661667	278876	0.0	0.0	0.0
Q9H0R6	0.0	0.0	1.0	1.0	18427	1.0	0.2	55661667	278876	0.0	0.0	0.0
Q9GZT3	0.0	0.0	1.0	1.0	20696	1.0	0.2	55661667	278876	0.0	0.0	0.0
Q9BZJ4	0.0	0.0	1.0	1.0	20168	1.0	0.2	55661667	278876	0.0	0.0	0.0
Q9BZE1	0.0	0.0	1.0	1.0	19177	1.0	0.2	55661667	278876	0.0	0.0	0.0
Q9BYN8	0.0	0.0	1.0	1.0	21164	1.0	0.2	55661667	278876	0.0	0.0	0.0
Q9BYD6	0.0	0.0	1.0	1.0	19432	1.0	0.2	55661667	278876	0.0	0.0	0.0
Q9BYD3	0.0	0.0	1.0	1.0	17455	1.0	0.2	55661667	278876	0.0	0.0	0.0
Q9BYD2	0.0	0.0	1.0	1.0	20009	1.0	0.2	55661667	278876	0.0	0.0	0.0
Q9BYD1	0.0	0.0	1.0	1.0	16.19	1.0	0.2	55661667	278876	0.0	0.0	0.0
Q9BYC9	0.0	0.0	1.0	1.0	18927	1.0	0.2	55661667	278876	0.0	0.0	0.0
Q9BX68	0.0	0.0	1.0	1.0	21849	1.0	0.2	55661667	278876	0.0	0.0	0.0
Q9BW92	0.0	0.0	1.0	1.0	21.37	1.0	0.2	55661667	278876	0.0	0.0	0.0
Q9BVS5	0.0	0.0	1.0	1.0	18286	1.0	0.2	55661667	278876	0.0	0.0	0.0
Q9BUB7	0.0	0.0	1.0	1.0	19265	1.0	0.2	55661667	278876	0.0	0.0	0.0
Q9BU61	0.0	0.0	1.0	1.0	18935	1.0	0.2	55661667	278876	0.0	0.0	0.0
Q9BT17	0.0	0.0	1.0	1.0	18419	1.0	0.2	55661667	278876	0.0	0.0	0.0
Q9BSK2	0.0	0.0	1.0	1.0	19517	1.0	0.2	55661667	278876	0.0	0.0	0.0
Q9BSJ5	0.0	0.0	1.0	1.0	20607	1.0	0.2	55661667	278876	0.0	0.0	0.0
Q9BRJ2	0.0	0.0	1.0	1.0	19436	1.0	0.2	55661667	278876	0.0	0.0	0.0
Q9BQP7	0.0	0.0	1.0	1.0	20902	1.0	0.2	55661667	278876	0.0	0.0	0.0
Q9BQ52	0.0	0.0	1.0	1.0	20482	1.0	0.2	55661667	278876	0.0	0.0	0.0
Q96HY7	0.0	0.0	1.0	1.0	17.76	1.0	0.2	55661667	278876	0.0	0.0	0.0
Q96GW9	0.0	0.0	1.0	1.0	19303	1.0	0.2	55661667	278876	0.0	0.0	0.0
Q96GJ1	0.0	0.0	1.0	1.0	17981	1.0	0.2	55661667	278876	0.0	0.0	0.0
Q96GC5	0.0	0.0	1.0	1.0	16.54	1.0	0.2	55661667	278876	0.0	0.0	0.0
Q96EY8	0.0	0.0	1.0	1.0	22201	1.0	0.2	55661667	278876	0.0	0.0	0.0
Q96EY7	0.0	0.0	1.0	1.0	19032	1.0	0.2	55661667	278876	0.0	0.0	0.0
Q96EL3	0.0	0.0	1.0	1.0	16896	1.0	0.2	55661667	278876	0.0	0.0	0.0
Q96EL2	0.0	0.0	1.0	1.0	19166	1.0	0.2	55661667	278876	0.0	0.0	0.0
Q96E29	0.0	0.0	1.0	1.0	21568	1.0	0.2	55661667	278876	0.0	0.0	0.0
Q96DV4	0.0	0.0	1.0	1.0	18984	1.0	0.2	55661667	278876	0.0	0.0	0.0
Q96CM8	0.0	0.0	1.0	1.0	19155	1.0	0.2	55661667	278876	0.0	0.0	0.0
Q96C36	0.0	0.0	1.0	1.0	23892	1.0	0.2	55661667	278876	0.0	0.0	0.0
Q96A35	0.0	0.0	1.0	1.0	23598	1.0	0.2	55661667	278876	0.0	0.0	0.0
Q92665	0.0	0.0	1.0	1.0	21.76	1.0	0.2	55661667	278876	0.0	0.0	0.0
Q92552	0.0	0.0	1.0	1.0	20187	1.0	0.2	55661667	278876	0.0	0.0	0.0
Q8WWV3	0.0	0.0	1.0	1.0	18515	1.0	0.2	55661667	278876	0.0	0.0	0.0
Q8WW59	0.0	0.0	1.0	1.0	19446	1.0	0.2	55661667	278876	0.0	0.0	0.0
Q8WV74	0.0	0.0	1.0	1.0	20695	1.0	0.2	55661667	278876	0.0	0.0	0.0
Q8TCS8	0.0	0.0	1.0	1.0	18853	1.0	0.2	55661667	278876	0.0	0.0	0.0
Q8NFF5	0.0	0.0	1.0	1.0	16666	1.0	0.2	55661667	278876	0.0	0.0	0.0
Q8NCN5	0.0	0.0	1.0	1.0	18902	1.0	0.2	55661667	278876	0.0	0.0	0.0
Q8NBJ5	0.0	0.0	1.0	1.0	20339	1.0	0.2	55661667	278876	0.0	0.0	0.0
Q8N983	0.0	0.0	1.0	1.0	18801	1.0	0.2	55661667	278876	0.0	0.0	0.0
Q8N6K7	0.0	0.0	1.0	1.0	17833	1.0	0.2	55661667	278876	0.0	0.0	0.0
Q8N5N7	0.0	0.0	1.0	1.0	21764	1.0	0.2	55661667	278876	0.0	0.0	0.0
Q8N5M1	0.0	0.0	1.0	1.0	20.87	1.0	0.2	55661667	278876	0.0	0.0	0.0
Q8N183	0.0	0.0	1.0	1.0	19061	1.0	0.2	55661667	278876	0.0	0.0	0.0
Q8N0Z8	0.0	0.0	1.0	1.0	19.35	1.0	0.2	55661667	278876	0.0	0.0	0.0
Q8IYQ7	0.0	0.0	1.0	1.0	20528	1.0	0.2	55661667	278876	0.0	0.0	0.0
Q8IYB8	0.0	0.0	1.0	1.0	20215	1.0	0.2	55661667	278876	0.0	0.0	0.0
Q8IXM3	0.0	0.0	1.0	1.0	23162	1.0	0.2	55661667	278876	0.0	0.0	0.0
Q86UY8	0.0	0.0	1.0	1.0	19835	1.0	0.2	55661667	278876	0.0	0.0	0.0
Q86TX2	0.0	0.0	1.0	1.0	22.04	1.0	0.2	55661667	278876	0.0	0.0	0.0
Q86SX6	0.0	0.0	1.0	1.0	18047	1.0	0.2	55661667	278876	0.0	0.0	0.0
Q810S1	0.0	0.0	1.0	1.0	22325	1.0	0.2	55661667	278876	0.0	0.0	0.0
Q7Z7H8	0.0	0.0	1.0	1.0	15964	1.0	0.2	55661667	278876	0.0	0.0	0.0
Q7Z4G4	0.0	0.0	1.0	1.0	17714	1.0	0.2	55661667	278876	0.0	0.0	0.0
Q7Z2W9	0.0	0.0	1.0	1.0	20774	1.0	0.2	55661667	278876	0.0	0.0	0.0
Q7Z2T5	0.0	0.0	1.0	1.0	20019	1.0	0.2	55661667	278876	0.0	0.0	0.0
Q7L592	0.0	0.0	1.0	1.0	14193	1.0	0.2	55661667	278876	0.0	0.0	0.0
Q7L0Y3	0.0	0.0	1.0	1.0	23394	1.0	0.2	55661667	278876	0.0	0.0	0.0
Q7CFN3	0.0	0.0	1.0	1.0	19161	1.0	0.2	55661667	278876	0.0	0.0	0.0
Q6YN16	0.0	0.0	1.0	1.0	21.79	1.0	0.2	55661667	278876	0.0	0.0	0.0
Q6UB35	0.0	0.0	1.0	1.0	19672	1.0	0.2	55661667	278876	0.0	0.0	0.0
Q6P2I3	0.0	0.0	1.0	1.0	18219	1.0	0.2	55661667	278876	0.0	0.0	0.0
Q6P1X6	0.0	0.0	1.0	1.0	21506	1.0	0.2	55661667	278876	0.0	0.0	0.0
Q6P1L8	0.0	0.0	1.0	1.0	17619	1.0	0.2	55661667	278876	0.0	0.0	0.0
Q6NVY1	0.0	0.0	1.0	1.0	18829	1.0	0.2	55661667	278876	0.0	0.0	0.0
Q6L8Q7	0.0	0.0	1.0	1.0	17253	1.0	0.2	55661667	278876	0.0	0.0	0.0
Q5VWZ2	0.0	0.0	1.0	1.0	19368	1.0	0.2	55661667	278876	0.0	0.0	0.0
Q5U5X0	0.0	0.0	1.0	1.0	19.06	1.0	0.2	55661667	278876	0.0	0.0	0.0
Q5TEU4	0.0	0.0	1.0	1.0	19433	1.0	0.2	55661667	278876	0.0	0.0	0.0
Q5TC12	0.0	0.0	1.0	1.0	20836	1.0	0.2	55661667	278876	0.0	0.0	0.0
Q5T9A4	0.0	0.0	1.0	1.0	17.73	1.0	0.2	55661667	278876	0.0	0.0	0.0
Q5T4S7	0.0	0.0	1.0	1.0	21.55	1.0	0.2	55661667	278876	0.0	0.0	0.0
Q5T1C6	0.0	0.0	1.0	1.0	20666	1.0	0.2	55661667	278876	0.0	0.0	0.0
Q5ST30	0.0	0.0	1.0	1.0	21196	1.0	0.2	55661667	278876	0.0	0.0	0.0
Q5JTZ9	0.0	0.0	1.0	1.0	17677	1.0	0.2	55661667	278876	0.0	0.0	0.0
Q4J6C6	0.0	0.0	1.0	1.0	21895	1.0	0.2	55661667	278876	0.0	0.0	0.0
Q3UMR5	0.0	0.0	1.0	1.0	18257	1.0	0.2	55661667	278876	0.0	0.0	0.0
Q32P41	0.0	0.0	1.0	1.0	19646	1.0	0.2	55661667	278876	0.0	0.0	0.0
Q16836	0.0	0.0	1.0	1.0	19105	1.0	0.2	55661667	278876	0.0	0.0	0.0
Q16795	0.0	0.0	1.0	1.0	17313	1.0	0.2	55661667	278876	0.0	0.0	0.0
Q16778	0.0	0.0	1.0	1.0	17198	1.0	0.2	55661667	278876	0.0	0.0	0.0
Q16775	0.0	0.0	1.0	1.0	21263	1.0	0.2	55661667	278876	0.0	0.0	0.0
Q16740	0.0	0.0	1.0	1.0	18.47	1.0	0.2	55661667	278876	0.0	0.0	0.0
Q16718	0.0	0.0	1.0	1.0	18879	1.0	0.2	55661667	278876	0.0	0.0	0.0
Q16611	0.0	0.0	1.0	1.0	21406	1.0	0.2	55661667	278876	0.0	0.0	0.0
Q15796	0.0	0.0	1.0	1.0	19714	1.0	0.2	55661667	278876	0.0	0.0	0.0
Q15181	0.0	0.0	1.0	1.0	19735	1.0	0.2	55661667	278876	0.0	0.0	0.0
Q15031	0.0	0.0	1.0	1.0	16484	1.0	0.2	55661667	278876	0.0	0.0	0.0
Q15021	0.0	0.0	1.0	1.0	19572	1.0	0.2	55661667	278876	0.0	0.0	0.0
Q14108	0.0	0.0	1.0	1.0	20753	1.0	0.2	55661667	278876	0.0	0.0	0.0
Q13423	0.0	0.0	1.0	1.0	20454	1.0	0.2	55661667	278876	0.0	0.0	0.0
Q12849	0.0	0.0	1.0	1.0	20761	1.0	0.2	55661667	278876	0.0	0.0	0.0
Q10713	0.0	0.0	1.0	1.0	23.19	1.0	0.2	55661667	278876	0.0	0.0	0.0
Q04837	0.0	0.0	1.0	1.0	18012	1.0	0.2	55661667	278876	0.0	0.0	0.0
Q02218	0.0	0.0	1.0	1.0	19624	1.0	0.2	55661667	278876	0.0	0.0	0.0
Q00059	0.0	0.0	1.0	1.0	18836	1.0	0.2	55661667	278876	0.0	0.0	0.0
P97287	0.0	0.0	1.0	1.0	18514	1.0	0.2	55661667	278876	0.0	0.0	0.0
P82979	0.0	0.0	1.0	1.0	18606	1.0	0.2	55661667	278876	0.0	0.0	0.0
P82933	0.0	0.0	1.0	1.0	19899	1.0	0.2	55661667	278876	0.0	0.0	0.0
P82932	0.0	0.0	1.0	1.0	18934	1.0	0.2	55661667	278876	0.0	0.0	0.0
P82930	0.0	0.0	1.0	1.0	18.25	1.0	0.2	55661667	278876	0.0	0.0	0.0
P82921	0.0	0.0	1.0	1.0	17.53	1.0	0.2	55661667	278876	0.0	0.0	0.0
P82914	0.0	0.0	1.0	1.0	19129	1.0	0.2	55661667	278876	0.0	0.0	0.0
P82912	0.0	0.0	1.0	1.0	17369	1.0	0.2	55661667	278876	0.0	0.0	0.0
P82909	0.0	0.0	1.0	1.0	18469	1.0	0.2	55661667	278876	0.0	0.0	0.0
P82675	0.0	0.0	1.0	1.0	21507	1.0	0.2	55661667	278876	0.0	0.0	0.0
P82673	0.0	0.0	1.0	1.0	18.14	1.0	0.2	55661667	278876	0.0	0.0	0.0
P82664	0.0	0.0	1.0	1.0	19205	1.0	0.2	55661667	278876	0.0	0.0	0.0
P82663	0.0	0.0	1.0	1.0	17523	1.0	0.2	55661667	278876	0.0	0.0	0.0
P82650	0.0	0.0	1.0	1.0	16666	1.0	0.2	55661667	278876	0.0	0.0	0.0
P61020	0.0	0.0	1.0	1.0	17738	1.0	0.2	55661667	278876	0.0	0.0	0.0
P60369	0.0	0.0	1.0	1.0	19864	1.0	0.2	55661667	278876	0.0	0.0	0.0
P56556	0.0	0.0	1.0	1.0	22823	1.0	0.2	55661667	278876	0.0	0.0	0.0
P55809	0.0	0.0	1.0	1.0	18907	1.0	0.2	55661667	278876	0.0	0.0	0.0
P55084	0.0	0.0	1.0	1.0	14956	1.0	0.2	55661667	278876	0.0	0.0	0.0
P54886	0.0	0.0	1.0	1.0	16793	1.0	0.2	55661667	278876	0.0	0.0	0.0
P54098	0.0	0.0	1.0	1.0	19764	1.0	0.2	55661667	278876	0.0	0.0	0.0
P53597	0.0	0.0	1.0	1.0	20494	1.0	0.2	55661667	278876	0.0	0.0	0.0
P52815	0.0	0.0	1.0	1.0	21012	1.0	0.2	55661667	278876	0.0	0.0	0.0
P51970	0.0	0.0	1.0	1.0	21073	1.0	0.2	55661667	278876	0.0	0.0	0.0
P51398	0.0	0.0	1.0	1.0	17593	1.0	0.2	55661667	278876	0.0	0.0	0.0
P49821	0.0	0.0	1.0	1.0	22648	1.0	0.2	55661667	278876	0.0	0.0	0.0
P49753	0.0	0.0	1.0	1.0	20366	1.0	0.2	55661667	278876	0.0	0.0	0.0
P49748	0.0	0.0	1.0	1.0	20581	1.0	0.2	55661667	278876	0.0	0.0	0.0
P49590	0.0	0.0	1.0	1.0	21263	1.0	0.2	55661667	278876	0.0	0.0	0.0
P49406	0.0	0.0	1.0	1.0	24025	1.0	0.2	55661667	278876	0.0	0.0	0.0
P48047	0.0	0.0	1.0	1.0	19227	1.0	0.2	55661667	278876	0.0	0.0	0.0
P46199	0.0	0.0	1.0	1.0	20851	1.0	0.2	55661667	278876	0.0	0.0	0.0
P45954	0.0	0.0	1.0	1.0	23138	1.0	0.2	55661667	278876	0.0	0.0	0.0
P43897	0.0	0.0	1.0	1.0	16783	1.0	0.2	55661667	278876	0.0	0.0	0.0
P42704	0.0	0.0	1.0	1.0	16772	1.0	0.2	55661667	278876	0.0	0.0	0.0
P42574	0.0	0.0	1.0	1.0	22228	1.0	0.2	55661667	278876	0.0	0.0	0.0
P42126	0.0	0.0	1.0	1.0	18113	1.0	0.2	55661667	278876	0.0	0.0	0.0
P40939	0.0	0.0	1.0	1.0	22491	1.0	0.2	55661667	278876	0.0	0.0	0.0
P40926	0.0	0.0	1.0	1.0	20174	1.0	0.2	55661667	278876	0.0	0.0	0.0
P38606	0.0	0.0	1.0	1.0	19815	1.0	0.2	55661667	278876	0.0	0.0	0.0
P38117	0.0	0.0	1.0	1.0	21029	1.0	0.2	55661667	278876	0.0	0.0	0.0
P36776	0.0	0.0	1.0	1.0	21727	1.0	0.2	55661667	278876	0.0	0.0	0.0
P36542	0.0	0.0	1.0	1.0	23783	1.0	0.2	55661667	278876	0.0	0.0	0.0
P34897	0.0	0.0	1.0	1.0	15918	1.0	0.2	55661667	278876	0.0	0.0	0.0
P32322	0.0	0.0	1.0	1.0	19473	1.0	0.2	55661667	278876	0.0	0.0	0.0
P30837	0.0	0.0	1.0	1.0	20896	1.0	0.2	55661667	278876	0.0	0.0	0.0
P30405	0.0	0.0	1.0	1.0	18171	1.0	0.2	55661667	278876	0.0	0.0	0.0
P30084	0.0	0.0	1.0	1.0	20873	1.0	0.2	55661667	278876	0.0	0.0	0.0
P30048	0.0	0.0	1.0	1.0	21728	1.0	0.2	55661667	278876	0.0	0.0	0.0
P28331	0.0	0.0	1.0	1.0	22545	1.0	0.2	55661667	278876	0.0	0.0	0.0
P27144	0.0	0.0	1.0	1.0	22633	1.0	0.2	55661667	278876	0.0	0.0	0.0
P25325	0.0	0.0	1.0	1.0	21391	1.0	0.2	55661667	278876	0.0	0.0	0.0
P24752	0.0	0.0	1.0	1.0	19769	1.0	0.2	55661667	278876	0.0	0.0	0.0
P24539	0.0	0.0	1.0	1.0	20416	1.0	0.2	55661667	278876	0.0	0.0	0.0
P24534	0.0	0.0	1.0	1.0	19982	1.0	0.2	55661667	278876	0.0	0.0	0.0
P23368	0.0	0.0	1.0	1.0	18177	1.0	0.2	55661667	278876	0.0	0.0	0.0
P22626	0.0	0.0	1.0	1.0	19088	1.0	0.2	55661667	278876	0.0	0.0	0.0
P21953	0.0	0.0	1.0	1.0	17496	1.0	0.2	55661667	278876	0.0	0.0	0.0
P21912	0.0	0.0	1.0	1.0	21843	1.0	0.2	55661667	278876	0.0	0.0	0.0
P19404	0.0	0.0	1.0	1.0	20471	1.0	0.2	55661667	278876	0.0	0.0	0.0
P18859	0.0	0.0	1.0	1.0	17623	1.0	0.2	55661667	278876	0.0	0.0	0.0
P17706	0.0	0.0	1.0	1.0	16728	1.0	0.2	55661667	278876	0.0	0.0	0.0
P13995	0.0	0.0	1.0	1.0	16.68	1.0	0.2	55661667	278876	0.0	0.0	0.0
P13804	0.0	0.0	1.0	1.0	17883	1.0	0.2	55661667	278876	0.0	0.0	0.0
P13196	0.0	0.0	1.0	1.0	19273	1.0	0.2	55661667	278876	0.0	0.0	0.0
P12694	0.0	0.0	1.0	1.0	19103	1.0	0.2	55661667	278876	0.0	0.0	0.0
P11310	0.0	0.0	1.0	1.0	20253	1.0	0.2	55661667	278876	0.0	0.0	0.0
P11021	0.0	0.0	1.0	1.0	22519	1.0	0.2	55661667	278876	0.0	0.0	0.0
P10606	0.0	0.0	1.0	1.0	18996	1.0	0.2	55661667	278876	0.0	0.0	0.0
P0DMV9	0.0	0.0	1.0	1.0	19.0	1.0	0.2	55661667	278876	0.0	0.0	0.0
P0DMV8	0.0	0.0	1.0	1.0	18.46	1.0	0.2	55661667	278876	0.0	0.0	0.0
P09668	0.0	0.0	1.0	1.0	18957	1.0	0.2	55661667	278876	0.0	0.0	0.0
P09001	0.0	0.0	1.0	1.0	19341	1.0	0.2	55661667	278876	0.0	0.0	0.0
P07942	0.0	0.0	1.0	1.0	22309	1.0	0.2	55661667	278876	0.0	0.0	0.0
P06576	0.0	0.0	1.0	1.0	19753	1.0	0.2	55661667	278876	0.0	0.0	0.0
P05556	0.0	0.0	1.0	1.0	18173	1.0	0.2	55661667	278876	0.0	0.0	0.0
P04181	0.0	0.0	1.0	1.0	17611	1.0	0.2	55661667	278876	0.0	0.0	0.0
P02792	0.0	0.0	1.0	1.0	23996	1.0	0.2	55661667	278876	0.0	0.0	0.0
P00395	0.0	0.0	1.0	1.0	19245	1.0	0.2	55661667	278876	0.0	0.0	0.0
P00367	0.0	0.0	1.0	1.0	20003	1.0	0.2	55661667	278876	0.0	0.0	0.0
O95299	0.0	0.0	1.0	1.0	20.39	1.0	0.2	55661667	278876	0.0	0.0	0.0
O95202	0.0	0.0	1.0	1.0	19444	1.0	0.2	55661667	278876	0.0	0.0	0.0
O95182	0.0	0.0	1.0	1.0	18349	1.0	0.2	55661667	278876	0.0	0.0	0.0
O94992	0.0	0.0	1.0	1.0	19654	1.0	0.2	55661667	278876	0.0	0.0	0.0
O94925	0.0	0.0	1.0	1.0	18716	1.0	0.2	55661667	278876	0.0	0.0	0.0
O76031	0.0	0.0	1.0	1.0	21549	1.0	0.2	55661667	278876	0.0	0.0	0.0
O75947	0.0	0.0	1.0	1.0	18368	1.0	0.2	55661667	278876	0.0	0.0	0.0
O75879	0.0	0.0	1.0	1.0	20408	1.0	0.2	55661667	278876	0.0	0.0	0.0
O75648	0.0	0.0	1.0	1.0	19775	1.0	0.2	55661667	278876	0.0	0.0	0.0
O75616	0.0	0.0	1.0	1.0	16704	1.0	0.2	55661667	278876	0.0	0.0	0.0
O75521	0.0	0.0	1.0	1.0	18266	1.0	0.2	55661667	278876	0.0	0.0	0.0
O75489	0.0	0.0	1.0	1.0	20412	1.0	0.2	55661667	278876	0.0	0.0	0.0
O75439	0.0	0.0	1.0	1.0	16841	1.0	0.2	55661667	278876	0.0	0.0	0.0
O75390	0.0	0.0	1.0	1.0	21509	1.0	0.2	55661667	278876	0.0	0.0	0.0
O75380	0.0	0.0	1.0	1.0	21423	1.0	0.2	55661667	278876	0.0	0.0	0.0
O75323	0.0	0.0	1.0	1.0	18319	1.0	0.2	55661667	278876	0.0	0.0	0.0
O75306	0.0	0.0	1.0	1.0	19728	1.0	0.2	55661667	278876	0.0	0.0	0.0
O75127	0.0	0.0	1.0	1.0	21101	1.0	0.2	55661667	278876	0.0	0.0	0.0
O60783	0.0	0.0	1.0	1.0	18862	1.0	0.2	55661667	278876	0.0	0.0	0.0
O60568	0.0	0.0	1.0	1.0	17951	1.0	0.2	55661667	278876	0.0	0.0	0.0
O43920	0.0	0.0	1.0	1.0	19899	1.0	0.2	55661667	278876	0.0	0.0	0.0
O43847	0.0	0.0	1.0	1.0	21053	1.0	0.2	55661667	278876	0.0	0.0	0.0
O43837	0.0	0.0	1.0	1.0	18375	1.0	0.2	55661667	278876	0.0	0.0	0.0
O43716	0.0	0.0	1.0	1.0	20664	1.0	0.2	55661667	278876	0.0	0.0	0.0
O43678	0.0	0.0	1.0	1.0	17944	1.0	0.2	55661667	278876	0.0	0.0	0.0
O43615	0.0	0.0	1.0	1.0	19332	1.0	0.2	55661667	278876	0.0	0.0	0.0
O43181	0.0	0.0	1.0	1.0	19858	1.0	0.2	55661667	278876	0.0	0.0	0.0
O00746	0.0	0.0	1.0	1.0	17086	1.0	0.2	55661667	278876	0.0	0.0	0.0
O00217	0.0	0.0	1.0	1.0	17904	1.0	0.2	55661667	278876	0.0	0.0	0.0
A3KMH1	0.0	0.0	1.0	1.0	16788	1.0	0.2	55661667	278876	0.0	0.0	0.0
Q81QB6	0.0	0.0	1.0	1.0	19814	1.0	0.2	55661667	278876	0.0	0.0	0.0
O75626	0.0	0.0	1.0	1.0	21401	1.0	0.2	55661667	278876	0.0	0.0	0.0
Q81N05	0.0	0.0	1.0	1.0	19559	1.0	0.2	55661667	278876	0.0	0.0	0.0
Q81LD0	0.0	0.0	1.0	1.0	19358	1.0	0.2	55661667	278876	0.0	0.0	0.0
O75251	0.0	0.0	1.0	1.0	18114	1.0	0.2	55661667	278876	0.0	0.0	0.0
O75530	0.0	0.0	1.0	1.0	19.16	1.0	0.2	55661667	278876	0.0	0.0	0.0
Q96CU9	0.0	0.0	1.0	1.0	19548	1.0	0.2	55661667	278876	0.0	0.0	0.0
Q96BQ3	0.0	0.0	1.0	1.0	20316	1.0	0.2	55661667	278876	0.0	0.0	0.0
Q8N3Z3	0.0	0.0	1.0	1.0	17918	1.0	0.2	55661667	278876	0.0	0.0	0.0
O95900	0.0	0.0	1.0	1.0	20093	1.0	0.2	55661667	278876	0.0	0.0	0.0
Q96HP4	0.0	0.0	1.0	1.0	22452	1.0	0.2	55661667	278876	0.0	0.0	0.0
P00918	0.0	0.0	1.0	1.0	22054	1.0	0.2	55661667	278876	0.0	0.0	0.0
Q96DX5	0.0	0.0	1.0	1.0	20913	1.0	0.2	55661667	278876	0.0	0.0	0.0
Q9BYC2	0.0	0.0	1.0	1.0	21901	1.0	0.2	55661667	278876	0.0	0.0	0.0
Q9H4K7	0.0	0.0	1.0	1.0	20.46	1.0	0.2	55661667	278876	0.0	0.0	0.0
Q9BXK5	0.0	0.0	1.0	1.0	22188	1.0	0.2	55661667	278876	0.0	0.0	0.0
Q9BXB1	0.0	0.0	1.0	1.0	18942	1.0	0.2	55661667	278876	0.0	0.0	0.0
Q9CPV1	0.0	0.0	1.0	1.0	21.16	1.0	0.2	55661667	278876	0.0	0.0	0.0
Q9H816	0.0	0.0	1.0	1.0	19891	1.0	0.2	55661667	278876	0.0	0.0	0.0
Q9Y6E7	0.0	0.0	1.0	1.0	18625	1.0	0.2	55661667	278876	0.0	0.0	0.0
Q9Y4C4	0.0	0.0	1.0	1.0	18499	1.0	0.2	55661667	278876	0.0	0.0	0.0
Q8IXQ9	0.0	0.0	1.0	1.0	18287	1.0	0.2	55661667	278876	0.0	0.0	0.0
Q8NHQ1	0.0	0.0	1.0	1.0	16112	1.0	0.2	55661667	278876	0.0	0.0	0.0
O75069	0.0	0.0	1.0	1.0	20919	1.0	0.2	55661667	278876	0.0	0.0	0.0
Q5VTQ0	0.0	0.0	1.0	1.0	18957	1.0	0.2	55661667	278876	0.0	0.0	0.0
P16885	0.0	0.0	1.0	1.0	16.66	1.0	0.2	55661667	278876	0.0	0.0	0.0
P10909	0.0	0.0	1.0	1.0	18737	1.0	0.2	55661667	278876	0.0	0.0	0.0
Q9NR28	0.0	0.0	1.0	1.0	18879	1.0	0.2	55661667	278876	0.0	0.0	0.0
Q96RP9	0.0	0.0	1.0	1.0	20999	1.0	0.2	55661667	278876	0.0	0.0	0.0
Q9BXW7	0.0	0.0	1.0	1.0	19976	1.0	0.2	55661667	278876	0.0	0.0	0.0
Q96CB9	0.0	0.0	1.0	1.0	17476	1.0	0.2	55661667	278876	0.0	0.0	0.0
Q5T440	0.0	0.0	1.0	1.0	21614	1.0	0.2	55661667	278876	0.0	0.0	0.0
Q6PI48	0.0	0.0	1.0	1.0	20286	1.0	0.2	55661667	278876	0.0	0.0	0.0
Q96I59	0.0	0.0	1.0	1.0	23792	1.0	0.2	55661667	278876	0.0	0.0	0.0
P13073	0.0	0.0	1.0	1.0	22562	1.0	0.2	55661667	278876	0.0	0.0	0.0
P22830	0.0	0.0	1.0	1.0	22547	1.0	0.2	55661667	278876	0.0	0.0	0.0
O76011	0.0	0.0	1.0	1.0	20244	1.0	0.2	55661667	278876	0.0	0.0	0.0
P00747	0.0	0.0	1.0	1.0	21015	1.0	0.2	55661667	278876	0.0	0.0	0.0
A8MXV4	0.0	0.0	1.0	1.0	19835	1.0	0.2	55661667	278876	0.0	0.0	0.0
A8MQ03	0.0	0.0	1.0	1.0	18144	1.0	0.2	55661667	278876	0.0	0.0	0.0
Q4G176	0.0	0.0	1.0	1.0	21288	1.0	0.2	55661667	278876	0.0	0.0	0.0
P11308	0.0	0.0	1.0	1.0	19425	1.0	0.2	55661667	278876	0.0	0.0	0.0
Q9Y3I1	0.0	0.0	1.0	1.0	20326	1.0	0.2	55661667	278876	0.0	0.0	0.0
Q96EF6	0.0	0.0	1.0	1.0	22536	1.0	0.2	55661667	278876	0.0	0.0	0.0
Q14197	0.0	0.0	1.0	1.0	18706	1.0	0.2	55661667	278876	0.0	0.0	0.0
Q9BXR0	0.0	0.0	1.0	1.0	21476	1.0	0.2	55661667	278876	0.0	0.0	0.0
Q9BXN2	0.0	0.0	1.0	1.0	18452	1.0	0.2	55661667	278876	0.0	0.0	0.0
Q16635	0.0	0.0	1.0	1.0	19207	1.0	0.2	55661667	278876	0.0	0.0	0.0
P61965	0.0	0.0	1.0	1.0	17803	1.0	0.2	55661667	278876	0.0	0.0	0.0
Q13751	0.0	0.0	1.0	1.0	18827	1.0	0.2	55661667	278876	0.0	0.0	0.0
Q9UBP4	0.0	0.0	1.0	1.0	21592	1.0	0.2	55661667	278876	0.0	0.0	0.0
Q9H7H0	0.0	0.0	1.0	1.0	17521	1.0	0.2	55661667	278876	0.0	0.0	0.0
P17152	0.0	0.0	1.0	1.0	18996	1.0	0.2	55661667	278876	0.0	0.0	0.0
P20962	0.0	0.0	1.0	1.0	20017	1.0	0.2	55661667	278876	0.0	0.0	0.0
P04150	0.0	0.0	1.0	1.0	17051	1.0	0.2	55661667	278876	0.0	0.0	0.0
P05141	0.0	0.0	1.0	1.0	21.61	1.0	0.2	55661667	278876	0.0	0.0	0.0
Q9Y574	0.0	0.0	1.0	1.0	19.09	1.0	0.2	55661667	278876	0.0	0.0	0.0
O14965	0.0	0.0	1.0	1.0	21596	1.0	0.2	55661667	278876	0.0	0.0	0.0
Q9Y3B8	0.0	0.0	1.0	1.0	17842	1.0	0.2	55661667	278876	0.0	0.0	0.0
Q9NX20	0.0	0.0	1.0	1.0	21232	1.0	0.2	55661667	278876	0.0	0.0	0.0
Q9Y2Z4	0.0	0.0	1.0	1.0	20535	1.0	0.2	55661667	278876	0.0	0.0	0.0
Q9Y2T3	0.0	0.0	1.0	1.0	19218	1.0	0.2	55661667	278876	0.0	0.0	0.0
Q9NWA0	0.0	0.0	1.0	1.0	20683	1.0	0.2	55661667	278876	0.0	0.0	0.0
Q9UQ35	0.0	0.0	1.0	1.0	21568	1.0	0.2	55661667	278876	0.0	0.0	0.0
O00193	0.0	0.0	1.0	1.0	21352	1.0	0.2	55661667	278876	0.0	0.0	0.0
A0JLT2	0.0	0.0	1.0	1.0	20253	1.0	0.2	55661667	278876	0.0	0.0	0.0
Q9UNF0	0.0	0.0	1.0	1.0	18732	1.0	0.2	55661667	278876	0.0	0.0	0.0
Q9UNE7	0.0	0.0	1.0	1.0	20756	1.0	0.2	55661667	278876	0.0	0.0	0.0
Q9H9B4	0.0	0.0	1.0	1.0	19.55	1.0	0.2	55661667	278876	0.0	0.0	0.0
Q9JJY3	0.0	0.0	1.0	1.0	18117	1.0	0.2	55661667	278876	0.0	0.0	0.0
Q9H825	0.0	0.0	1.0	1.0	21093	1.0	0.2	55661667	278876	0.0	0.0	0.0
O15382	0.0	0.0	1.0	1.0	14373	1.0	0.2	55661667	278876	0.0	0.0	0.0
P07237	0.0	0.0	1.0	1.0	18345	1.0	0.2	55661667	278876	0.0	0.0	0.0
P04578	0.0	0.0	1.0	1.0	17724	1.0	0.2	55661667	278876	0.0	0.0	0.0
Q7CG32	0.0	0.0	1.0	1.0	19702	1.0	0.2	55661667	278876	0.0	0.0	0.0
Q7Z3S9	0.0	0.0	1.0	1.0	19913	1.0	0.2	55661667	278876	0.0	0.0	0.0
P05091	0.0	0.0	1.0	1.0	21902	1.0	0.2	55661667	278876	0.0	0.0	0.0
O75052	0.0	0.0	1.0	1.0	19098	1.0	0.2	55661667	278876	0.0	0.0	0.0
P0CG48	0.0	0.0	1.0	1.0	18672	1.0	0.2	55661667	278876	0.0	0.0	0.0
Q8N5S1	0.0	0.0	1.0	1.0	20321	1.0	0.2	55661667	278876	0.0	0.0	0.0
Q8N0X7	0.0	0.0	1.0	1.0	20555	1.0	0.2	55661667	278876	0.0	0.0	0.0
A2AGT5	0.0	0.0	1.0	1.0	19162	1.0	0.2	55661667	278876	0.0	0.0	0.0
P00374	0.0	0.0	1.0	1.0	19804	1.0	0.2	55661667	278876	0.0	0.0	0.0
Q9NXV6	0.0	0.0	1.0	1.0	22818	1.0	0.2	55661667	278876	0.0	0.0	0.0
P04273	0.0	0.0	1.0	1.0	22259	1.0	0.2	55661667	278876	0.0	0.0	0.0
Q9NP66	0.0	0.0	1.0	1.0	17497	1.0	0.2	55661667	278876	0.0	0.0	0.0
Q8BI72	0.0	0.0	1.0	1.0	18764	1.0	0.2	55661667	278876	0.0	0.0	0.0
Q86X40	0.0	0.0	1.0	1.0	18779	1.0	0.2	55661667	278876	0.0	0.0	0.0
O35387	0.0	0.0	1.0	1.0	19559	1.0	0.2	55661667	278876	0.0	0.0	0.0
O76081	0.0	0.0	1.0	1.0	19609	1.0	0.2	55661667	278876	0.0	0.0	0.0
P49746	0.0	0.0	1.0	1.0	20126	1.0	0.2	55661667	278876	0.0	0.0	0.0
Q92519	0.0	0.0	1.0	1.0	20272	1.0	0.2	55661667	278876	0.0	0.0	0.0
P63241	0.0	0.0	1.0	1.0	23068	1.0	0.2	55661667	278876	0.0	0.0	0.0
Q9C0C7	0.0	0.0	1.0	1.0	18952	1.0	0.2	55661667	278876	0.0	0.0	0.0
Q9BYJ1	0.0	0.0	1.0	1.0	20.81	1.0	0.2	55661667	278876	0.0	0.0	0.0
Q9BSM1	0.0	0.0	1.0	1.0	19529	1.0	0.2	55661667	278876	0.0	0.0	0.0
Q9BQQ3	0.0	0.0	1.0	1.0	20333	1.0	0.2	55661667	278876	0.0	0.0	0.0
Q8WWR8	0.0	0.0	1.0	1.0	19335	1.0	0.2	55661667	278876	0.0	0.0	0.0
Q8WVM0	0.0	0.0	1.0	1.0	19639	1.0	0.2	55661667	278876	0.0	0.0	0.0
P31943	0.0	0.0	1.0	1.0	18871	1.0	0.2	55661667	278876	0.0	0.0	0.0
Q07021	0.0	0.0	1.0	1.0	18888	1.0	0.2	55661667	278876	0.0	0.0	0.0
Q9BWH6	0.0	0.0	1.0	1.0	17866	1.0	0.2	55661667	278876	0.0	0.0	0.0
Q9H0U4	0.0	0.0	1.0	1.0	19107	1.0	0.2	55661667	278876	0.0	0.0	0.0
Q8TEW0	0.0	0.0	1.0	1.0	18517	1.0	0.2	55661667	278876	0.0	0.0	0.0
P51553	0.0	0.0	1.0	1.0	16358	1.0	0.2	55661667	278876	0.0	0.0	0.0
P60410	0.0	0.0	1.0	1.0	21464	1.0	0.2	55661667	278876	0.0	0.0	0.0
Q15323	0.0	0.0	1.0	1.0	20678	1.0	0.2	55661667	278876	0.0	0.0	0.0
Q16539	0.0	0.0	1.0	1.0	18.59	1.0	0.2	55661667	278876	0.0	0.0	0.0
P57078	0.0	0.0	1.0	1.0	17816	1.0	0.2	55661667	278876	0.0	0.0	0.0
P58557	0.0	0.0	1.0	1.0	19952	1.0	0.2	55661667	278876	0.0	0.0	0.0
Q14CZ7	0.0	0.0	1.0	1.0	17621	1.0	0.2	55661667	278876	0.0	0.0	0.0
P52788	0.0	0.0	1.0	1.0	15848	1.0	0.2	55661667	278876	0.0	0.0	0.0
Q15428	0.0	0.0	1.0	1.0	19074	1.0	0.2	55661667	278876	0.0	0.0	0.0
P50750	0.0	0.0	1.0	1.0	21457	1.0	0.2	55661667	278876	0.0	0.0	0.0
Q13099	0.0	0.0	1.0	1.0	16993	1.0	0.2	55661667	278876	0.0	0.0	0.0
Q5VTA0	0.0	0.0	1.0	1.0	18468	1.0	0.2	55661667	278876	0.0	0.0	0.0
P52888	0.0	0.0	1.0	1.0	21292	1.0	0.2	55661667	278876	0.0	0.0	0.0
Q49AN0	0.0	0.0	1.0	1.0	18174	1.0	0.2	55661667	278876	0.0	0.0	0.0
Q96LA8	0.0	0.0	1.0	1.0	16089	1.0	0.2	475.95	235516	0.0	0.0	0.0
Q96CS2	0.0	0.0	1.0	1.0	18106	1.0	0.2	475.95	235516	0.0	0.0	0.0
Q99816	0.0	0.0	1.0	1.0	18741	1.0	0.2	475.95	235516	0.0	0.0	0.0
Q96J02	0.0	0.0	1.0	1.0	19785	1.0	0.2	475.95	235516	0.0	0.0	0.0
Q99AU3	0.0	0.0	1.0	1.0	19739	1.0	0.2	475.95	235516	0.0	0.0	0.0
P0C090	0.0	0.0	1.0	1.0	15.72	1.0	0.2	475.95	235516	0.0	0.0	0.0
O75815	0.0	0.0	1.0	1.0	16422	1.0	0.2	475.95	235516	0.0	0.0	0.0
P0DN76	0.0	0.0	1.0	1.0	16069	1.0	0.2	475.95	235516	0.0	0.0	0.0
Q99700	0.0	0.0	1.0	1.0	15748	1.0	0.2	475.95	235516	0.0	0.0	0.0
Q92900	0.0	0.0	1.0	1.0	17953	1.0	0.2	475.95	235516	0.0	0.0	0.0
Q58A45	0.0	0.0	1.0	1.0	18859	1.0	0.2	475.95	235516	0.0	0.0	0.0
Q86US8	0.0	0.0	1.0	1.0	18398	1.0	0.2	475.95	235516	0.0	0.0	0.0
Q96JY0	0.0	0.0	1.0	1.0	18182	1.0	0.2	475.95	235516	0.0	0.0	0.0
Q81L10	0.0	0.0	1.0	1.0	18813	1.0	0.2	475.95	235516	0.0	0.0	0.0
O75554	0.0	0.0	1.0	1.0	18948	1.0	0.2	475.95	235516	0.0	0.0	0.0
Q86V81	0.0	0.0	1.0	1.0	20683	1.0	0.2	475.95	235516	0.0	0.0	0.0
P04608	0.0	0.0	1.0	1.0	17559	1.0	0.2	475.95	235516	0.0	0.0	0.0
P08621	0.0	0.0	1.0	1.0	21719	1.0	0.2	475.95	235516	0.0	0.0	0.0
Q96BK5	0.0	0.0	1.0	1.0	16509	1.0	0.2	475.95	235516	0.0	0.0	0.0
Q96B97	0.0	0.0	1.0	1.0	18.46	1.0	0.2	475.95	235516	0.0	0.0	0.0
P13639	1.0	0.0	1.0	2.0	36622	218.0	0.2	61411667	306794	35921711	213844.0	0.0
P14335	0.0	0.0	1.0	1.0	15123	1.0	0.2	475.95	235516	0.0	0.0	0.0
Q9Y4K3	0.0	0.0	1.0	1.0	19.91	1.0	0.2	475.95	235516	0.0	0.0	0.0
Q9Y383	0.0	0.0	1.0	1.0	19286	1.0	0.2	475.95	235516	0.0	0.0	0.0
Q9UN86	0.0	0.0	1.0	1.0	18671	1.0	0.2	475.95	235516	0.0	0.0	0.0
Q9ULM6	0.0	0.0	1.0	1.0	16177	1.0	0.2	475.95	235516	0.0	0.0	0.0
Q9UKM9	0.0	0.0	1.0	1.0	18827	1.0	0.2	475.95	235516	0.0	0.0	0.0
Q9UHX1	1.0	0.0	1.0	2.0	36212	1.0	0.2	61411667	306794	35921711	213844.0	0.0
Q9NYL9	0.0	0.0	1.0	1.0	20473	1.0	0.2	475.95	235516	0.0	0.0	0.0
Q9NUU7	0.0	0.0	1.0	1.0	15462	1.0	0.2	475.95	235516	0.0	0.0	0.0
Q9NRJ5	0.0	0.0	1.0	1.0	16643	1.0	0.2	475.95	235516	0.0	0.0	0.0
Q96DH6	0.0	0.0	1.0	1.0	21715	1.0	0.2	475.95	235516	0.0	0.0	0.0
Q8ZC49	0.0	0.0	1.0	1.0	18.4	1.0	0.2	475.95	235516	0.0	0.0	0.0
Q8D068	0.0	0.0	1.0	1.0	17812	1.0	0.2	475.95	235516	0.0	0.0	0.0
Q81UM5	0.0	0.0	1.0	1.0	17552	1.0	0.2	475.95	235516	0.0	0.0	0.0
Q81S14	0.0	0.0	1.0	1.0	20498	1.0	0.2	475.95	235516	0.0	0.0	0.0
Q7CJH7	0.0	0.0	1.0	1.0	16204	1.0	0.2	475.95	235516	0.0	0.0	0.0
Q7CHE2	0.0	0.0	1.0	1.0	16943	1.0	0.2	475.95	235516	0.0	0.0	0.0
Q5NH38	0.0	0.0	1.0	1.0	18.09	1.0	0.2	475.95	235516	0.0	0.0	0.0
Q5NFB0	0.0	0.0	1.0	1.0	18776	1.0	0.2	475.95	235516	0.0	0.0	0.0
Q15366	0.0	0.0	1.0	1.0	17379	1.0	0.2	475.95	235516	0.0	0.0	0.0
Q14694	0.0	0.0	1.0	1.0	20433	1.0	0.2	475.95	235516	0.0	0.0	0.0
Q14240	0.0	0.0	1.0	1.0	20.0	1.0	0.2	475.95	235516	0.0	0.0	0.0
Q14106	0.0	0.0	1.0	1.0	21597	1.0	0.2	475.95	235516	0.0	0.0	0.0
Q14103	0.0	0.0	1.0	1.0	16077	1.0	0.2	475.95	235516	0.0	0.0	0.0
Q13283	0.0	0.0	1.0	1.0	18148	1.0	0.2	475.95	235516	0.0	0.0	0.0
Q13111	0.0	0.0	1.0	1.0	20847	1.0	0.2	475.95	235516	0.0	0.0	0.0
Q02878	0.0	0.0	1.0	1.0	18403	1.0	0.2	475.95	235516	0.0	0.0	0.0
Q00653	0.0	0.0	1.0	1.0	16433	1.0	0.2	475.95	235516	0.0	0.0	0.0
P63167	0.0	0.0	1.0	1.0	17969	1.0	0.2	475.95	235516	0.0	0.0	0.0
P62913	0.0	0.0	1.0	1.0	17373	1.0	0.2	475.95	235516	0.0	0.0	0.0
P62891	0.0	0.0	1.0	1.0	17876	1.0	0.2	475.95	235516	0.0	0.0	0.0
P62857	0.0	0.0	1.0	1.0	18117	1.0	0.2	475.95	235516	0.0	0.0	0.0
P62495	0.0	0.0	1.0	1.0	16769	1.0	0.2	475.95	235516	0.0	0.0	0.0
P62318	0.0	0.0	1.0	1.0	16311	1.0	0.2	475.95	235516	0.0	0.0	0.0
P62249	0.0	0.0	1.0	1.0	20826	1.0	0.2	475.95	235516	0.0	0.0	0.0
P61978	0.0	0.0	1.0	1.0	15518	1.0	0.2	475.95	235516	0.0	0.0	0.0
P60842	0.0	0.0	1.0	1.0	17024	1.0	0.2	475.95	235516	0.0	0.0	0.0
P55769	0.0	0.0	1.0	1.0	14805	1.0	0.2	475.95	235516	0.0	0.0	0.0
P35570	0.0	0.0	1.0	1.0	18972	1.0	0.2	475.95	235516	0.0	0.0	0.0
P35568	0.0	0.0	1.0	1.0	16624	1.0	0.2	475.95	235516	0.0	0.0	0.0
P30480	0.0	0.0	1.0	1.0	19827	1.0	0.2	475.95	235516	0.0	0.0	0.0
P26641	0.0	0.0	1.0	1.0	17441	1.0	0.2	475.95	235516	0.0	0.0	0.0
P21281	0.0	0.0	1.0	1.0	20087	1.0	0.2	475.95	235516	0.0	0.0	0.0
P19338	0.0	0.0	1.0	1.0	19158	1.0	0.2	475.95	235516	0.0	0.0	0.0
P16871	0.0	0.0	1.0	1.0	16.35	1.0	0.2	475.95	235516	0.0	0.0	0.0
P14324	0.0	0.0	1.0	1.0	17565	1.0	0.2	475.95	235516	0.0	0.0	0.0
P14174	0.0	0.0	1.0	1.0	20998	1.0	0.2	475.95	235516	0.0	0.0	0.0
P09012	0.0	0.0	1.0	1.0	14597	1.0	0.2	475.95	235516	0.0	0.0	0.0
O95453	0.0	0.0	1.0	1.0	16625	1.0	0.2	475.95	235516	0.0	0.0	0.0
O95071	0.0	0.0	1.0	1.0	18361	1.0	0.2	475.95	235516	0.0	0.0	0.0
O60870	0.0	0.0	1.0	1.0	18995	1.0	0.2	475.95	235516	0.0	0.0	0.0
O60716	0.0	0.0	1.0	1.0	18077	1.0	0.2	475.95	235516	0.0	0.0	0.0
O60506	0.0	0.0	1.0	1.0	17549	1.0	0.2	475.95	235516	0.0	0.0	0.0
O43929	0.0	0.0	1.0	1.0	18776	1.0	0.2	475.95	235516	0.0	0.0	0.0
O43660	0.0	0.0	1.0	1.0	21413	1.0	0.2	475.95	235516	0.0	0.0	0.0
O43395	0.0	0.0	1.0	1.0	18665	1.0	0.2	475.95	235516	0.0	0.0	0.0
Q96Q15	0.0	0.0	1.0	1.0	21205	1.0	0.2	475.95	235516	0.0	0.0	0.0
P25705	0.0	0.0	1.0	1.0	17169	1.0	0.2	475.95	235516	0.0	0.0	0.0
Q6QDQ4	0.0	0.0	1.0	1.0	15872	1.0	0.2	475.95	235516	0.0	0.0	0.0
Q07864	0.0	0.0	1.0	1.0	16712	1.0	0.2	475.95	235516	0.0	0.0	0.0
P78406	0.0	0.0	1.0	1.0	19911	1.0	0.2	475.95	235516	0.0	0.0	0.0
Q12906	0.0	0.0	1.0	1.0	19584	1.0	0.2	475.95	235516	0.0	0.0	0.0
Q9D0T1	0.0	0.0	1.0	1.0	17364	1.0	0.2	475.95	235516	0.0	0.0	0.0
Q12986	0.0	0.0	1.0	1.0	18.51	1.0	0.2	475.95	235516	0.0	0.0	0.0
Q9ULR5	0.0	0.0	1.0	1.0	18447	1.0	0.2	475.95	235516	0.0	0.0	0.0
Q9UJX4	0.0	0.0	1.0	1.0	20309	1.0	0.2	475.95	235516	0.0	0.0	0.0
P15170	0.0	0.0	1.0	1.0	18804	1.0	0.2	475.95	235516	0.0	0.0	0.0
Q9UKV8	1.0	0.0	1.0	2.0	39195	1.0	0.2	61411667	306794	35921711	213844.0	0.0
Q8NDV7	0.0	0.0	1.0	1.0	19345	1.0	0.2	475.95	235516	0.0	0.0	0.0
Q9HCJ0	0.0	0.0	1.0	1.0	19134	1.0	0.2	475.95	235516	0.0	0.0	0.0
P50616	0.0	0.0	1.0	1.0	20161	1.0	0.2	475.95	235516	0.0	0.0	0.0
Q9Y5S9	0.0	0.0	1.0	1.0	17129	1.0	0.2	475.95	235516	0.0	0.0	0.0
Q9Z0E3	0.0	0.0	1.0	1.0	17081	1.0	0.2	475.95	235516	0.0	0.0	0.0
P23588	0.0	0.0	1.0	1.0	17464	1.0	0.2	475.95	235516	0.0	0.0	0.0
Q9BPZ3	0.0	0.0	1.0	1.0	21145	1.0	0.2	475.95	235516	0.0	0.0	0.0
D1LN35	0.0	0.0	1.0	1.0	18697	1.0	0.2	475.95	235516	0.0	0.0	0.0
Q9H7E2	0.0	0.0	1.0	1.0	22527	1.0	0.2	475.95	235516	0.0	0.0	0.0
Q9UHC7	0.0	0.0	1.0	1.0	16479	1.0	0.2	475.95	235516	0.0	0.0	0.0
O43290	0.0	0.0	1.0	1.0	18061	1.0	0.2	475.95	235516	0.0	0.0	0.0
P04141	0.0	0.0	1.0	1.0	19379	1.0	0.2	475.95	235516	0.0	0.0	0.0
Q6Y7W6	0.0	0.0	1.0	1.0	18853	1.0	0.2	475.95	235516	0.0	0.0	0.0
O15067	0.0	0.0	1.0	1.0	17906	1.0	0.2	475.95	235516	0.0	0.0	0.0
Q6ZNJ1	0.0	0.0	1.0	1.0	17241	1.0	0.2	475.95	235516	0.0	0.0	0.0
Q6ZN04	0.0	0.0	1.0	1.0	18.91	1.0	0.2	475.95	235516	0.0	0.0	0.0
O43918	0.0	0.0	1.0	1.0	20248	1.0	0.2	475.95	235516	0.0	0.0	0.0
O56264	0.0	0.0	1.0	1.0	18791	1.0	0.2	475.95	235516	0.0	0.0	0.0
P06730	1.0	0.0	1.0	2.0	34642	1.0	0.2	61411667	306794	35921711	213844.0	0.0
O43175	0.0	0.0	1.0	1.0	22.46	1.0	0.2	475.95	235516	0.0	0.0	0.0
Q9Y478	0.0	0.0	1.0	1.0	19454	1.0	0.2	475.95	235516	0.0	0.0	0.0
Q9NZI8	0.0	0.0	1.0	1.0	18832	1.0	0.2	475.95	235516	0.0	0.0	0.0
O35182	0.0	0.0	1.0	1.0	19.1	1.0	0.2	475.95	235516	0.0	0.0	0.0
A1L020	0.0	0.0	1.0	1.0	17131	1.0	0.2	475.95	235516	0.0	0.0	0.0
Q9WPI5	0.0	0.0	1.0	1.0	20129	1.0	0.2	475.95	235516	0.0	0.0	0.0
Q9H074	0.0	0.0	1.0	1.0	19114	1.0	0.2	475.95	235516	0.0	0.0	0.0
O00571	0.0	0.0	1.0	1.0	21589	1.0	0.2	475.95	235516	0.0	0.0	0.0
O00148	0.0	0.0	1.0	1.0	18375	1.0	0.2	475.95	235516	0.0	0.0	0.0
Q9UN81	0.0	0.0	1.0	1.0	21099	1.0	0.2	475.95	235516	0.0	0.0	0.0
Q9NRC8	0.0	0.0	1.0	1.0	17018	1.0	0.2	475.95	235516	0.0	0.0	0.0
Q9UKB1	0.0	0.0	1.0	1.0	18583	1.0	0.2	475.95	235516	0.0	0.0	0.0
P08559	0.0	0.0	1.0	1.0	18.29	1.0	0.2	475.95	235516	0.0	0.0	0.0
Q7Z5L2	0.0	0.0	1.0	1.0	19.8	1.0	0.2	475.95	235516	0.0	0.0	0.0
Q7CHE6	0.0	0.0	1.0	1.0	15404	1.0	0.2	475.95	235516	0.0	0.0	0.0
Q7CGS9	0.0	0.0	1.0	1.0	19616	1.0	0.2	475.95	235516	0.0	0.0	0.0
Q7CGM2	0.0	0.0	1.0	1.0	16263	1.0	0.2	475.95	235516	0.0	0.0	0.0
Q6P5F9	0.0	0.0	1.0	1.0	18005	1.0	0.2	475.95	235516	0.0	0.0	0.0
P07939	0.0	0.0	1.0	1.0	18008	1.0	0.2	475.95	235516	0.0	0.0	0.0
P22893	0.0	0.0	1.0	1.0	16518	1.0	0.2	475.95	235516	0.0	0.0	0.0
P62960	0.0	0.0	1.0	1.0	20308	1.0	0.2	475.95	235516	0.0	0.0	0.0
Q01081	0.0	0.0	1.0	1.0	22603	1.0	0.2	475.95	235516	0.0	0.0	0.0
O14879	0.0	0.0	1.0	1.0	17674	1.0	0.2	475.95	235516	0.0	0.0	0.0
Q9UIV1	0.0	0.0	1.0	1.0	16846	1.0	0.2	475.95	235516	0.0	0.0	0.0
P27635	0.0	0.0	1.0	1.0	18.67	1.0	0.2	475.95	235516	0.0	0.0	0.0
P09914	0.0	0.0	1.0	1.0	15741	1.0	0.2	475.95	235516	0.0	0.0	0.0
P09913	0.0	0.0	1.0	1.0	16.97	1.0	0.2	475.95	235516	0.0	0.0	0.0
P49761	0.0	0.0	1.0	1.0	16277	1.0	0.2	475.95	235516	0.0	0.0	0.0
P49760	0.0	0.0	1.0	1.0	19694	1.0	0.2	475.95	235516	0.0	0.0	0.0
Q9UPQ9	0.0	0.0	1.0	1.0	16024	1.0	0.2	475.95	235516	0.0	0.0	0.0
Q8IYD1	0.0	0.0	1.0	1.0	17112	1.0	0.2	475.95	235516	0.0	0.0	0.0
P62701	0.0	0.0	1.0	1.0	18.93	1.0	0.2	475.95	235516	0.0	0.0	0.0
P68871	0.0	0.0	1.0	1.0	16267	1.0	0.2	475.95	235516	0.0	0.0	0.0
P61981	0.0	0.0	1.0	1.0	17358	1.0	0.2	475.95	235516	0.0	0.0	0.0
Q04637	0.0	0.0	1.0	1.0	19191	1.0	0.2	475.95	235516	0.0	0.0	0.0
P26373	0.0	0.0	1.0	1.0	19454	1.0	0.2	475.95	235516	0.0	0.0	0.0
P26651	0.0	0.0	1.0	1.0	18394	1.0	0.2	475.95	235516	0.0	0.0	0.0
Q8R050	0.0	0.0	1.0	1.0	20.44	1.0	0.2	475.95	235516	0.0	0.0	0.0
P63244	0.0	0.0	1.0	1.0	19359	1.0	0.2	475.95	235516	0.0	0.0	0.0
Q8WXA9	0.0	0.0	1.0	1.0	19048	1.0	0.2	475.95	235516	0.0	0.0	0.0
Q9E7P0	0.0	0.0	1.0	1.0	17676	1.0	0.2	475.95	235516	0.0	0.0	0.0
Q8WWM7	0.0	0.0	1.0	1.0	16078	1.0	0.2	475.95	235516	0.0	0.0	0.0
Q07020	0.0	0.0	1.0	1.0	17354	1.0	0.2	475.95	235516	0.0	0.0	0.0
Q8TDN6	0.0	0.0	1.0	1.0	17635	1.0	0.2	475.95	235516	0.0	0.0	0.0
Q9BV73	0.0	0.0	1.0	1.0	19724	1.0	0.2	475.95	235516	0.0	0.0	0.0
Q8TE30	0.0	0.0	1.0	1.0	16837	1.0	0.2	475.95	235516	0.0	0.0	0.0
P49023	0.0	0.0	1.0	1.0	22598	1.0	0.2	475.95	235516	0.0	0.0	0.0
P41218	0.0	0.0	1.0	1.0	16987	1.0	0.2	475.95	235516	0.0	0.0	0.0
P42285	0.0	0.0	1.0	1.0	17156	1.0	0.2	475.95	235516	0.0	0.0	0.0
P42766	0.0	0.0	1.0	1.0	16754	1.0	0.2	475.95	235516	0.0	0.0	0.0
P52479	0.0	0.0	1.0	1.0	15532	1.0	0.2	475.95	235516	0.0	0.0	0.0
Q16222	0.0	0.0	1.0	1.0	19571	1.0	0.2	475.95	235516	0.0	0.0	0.0
Q13595	0.0	0.0	1.0	1.0	18012	1.0	0.2	475.95	235516	0.0	0.0	0.0
Q16666	0.0	0.0	1.0	1.0	15827	1.0	0.2	475.95	235516	0.0	0.0	0.0
Q13838	1.0	0.0	1.0	2.0	36056	1.0	0.2	61411667	306794	35921711	213844.0	0.0
Q15326	0.0	0.0	1.0	1.0	17652	1.0	0.2	475.95	235516	0.0	0.0	0.0
Q12926	0.0	0.0	1.0	1.0	22058	1.0	0.2	475.95	235516	0.0	0.0	0.0
Q13148	0.0	0.0	1.0	1.0	21818	1.0	0.2	475.95	235516	0.0	0.0	0.0
Q5U5Q3	0.0	0.0	1.0	1.0	17756	1.0	0.2	475.95	235516	0.0	0.0	0.0
Q5NHX9	0.0	0.0	1.0	1.0	17625	1.0	0.2	475.95	235516	0.0	0.0	0.0
Q8WVK2	1.0	0.0	1.0	1.0	18723	1.0	0.2	512.95	257196	0.0	0.0	0.0
P11362	1.0	0.0	1.0	1.0	20211	1.0	0.2	512.95	257196	0.0	0.0	0.0
Q969P0	2.0	0.0	1.0	2.0	37522	1.0	0.2	57061667	285114	231170771	137594.0	0.0
Q96RR4	1.0	0.0	1.0	1.0	18136	1.0	0.2	512.95	257196	0.0	0.0	0.0
Q96GF1	1.0	0.0	1.0	1.0	20447	1.0	0.2	512.95	257196	0.0	0.0	0.0
P14921	1.0	0.0	1.0	1.0	21809	1.0	0.2	512.95	257196	0.0	0.0	0.0
Q96GD4	1.0	0.0	1.0	2.0	38254	260.0	0.2	63378333	316059	409108226	258972.0	0.0
Q8NFH5	1.0	0.0	1.0	1.0	20883	1.0	0.2	512.95	257196	0.0	0.0	0.0
P0C701	1.0	0.0	1.0	1.0	16.25	1.0	0.2	512.95	257196	0.0	0.0	0.0
P09972	1.0	0.0	1.0	1.0	24988	1.0	0.2	512.95	257196	0.0	0.0	0.0
Q81Y62	1.0	0.0	1.0	1.0	18141	1.0	0.2	512.95	257196	0.0	0.0	0.0
Q81RG2	1.0	0.0	1.0	1.0	18313	1.0	0.2	512.95	257196	0.0	0.0	0.0
Q9H6Z9	1.0	0.0	1.0	1.0	18292	1.0	0.2	512.95	257196	0.0	0.0	0.0
Q86V15	1.0	0.0	1.0	1.0	24104	1.0	0.2	512.95	257196	0.0	0.0	0.0
Q8IW41	1.0	0.0	1.0	1.0	17912	1.0	0.2	512.95	257196	0.0	0.0	0.0
O95428	1.0	0.0	1.0	1.0	17209	1.0	0.2	512.95	257196	0.0	0.0	0.0
Q86Z02	1.0	0.0	1.0	1.0	19639	1.0	0.2	512.95	257196	0.0	0.0	0.0
P10721	1.0	0.0	1.0	1.0	18711	1.0	0.2	512.95	257196	0.0	0.0	0.0
Q81MX7	1.0	0.0	1.0	1.0	19619	1.0	0.2	512.95	257196	0.0	0.0	0.0
O75582	1.0	0.0	1.0	1.0	18873	1.0	0.2	512.95	257196	0.0	0.0	0.0
O75531	1.0	0.0	1.0	1.0	17981	1.0	0.2	512.95	257196	0.0	0.0	0.0
O94806	1.0	0.0	1.0	1.0	19545	1.0	0.2	512.95	257196	0.0	0.0	0.0
P08651	1.0	0.0	1.0	1.0	20.3	1.0	0.2	512.95	257196	0.0	0.0	0.0
P08581	1.0	0.0	1.0	1.0	19535	1.0	0.2	512.95	257196	0.0	0.0	0.0
Q8N568	1.0	0.0	1.0	1.0	19.51	1.0	0.2	512.95	257196	0.0	0.0	0.0
P01912	1.0	0.0	1.0	1.0	17964	1.0	0.2	512.95	257196	0.0	0.0	0.0
P01911	1.0	0.0	1.0	1.0	18781	1.0	0.2	512.95	257196	0.0	0.0	0.0
P01903	1.0	0.0	1.0	1.0	18.59	1.0	0.2	512.95	257196	0.0	0.0	0.0
P01584	1.0	0.0	1.0	1.0	19183	1.0	0.2	512.95	257196	0.0	0.0	0.0
P13762	1.0	0.0	1.0	1.0	22056	1.0	0.2	512.95	257196	0.0	0.0	0.0
Q9ZC68	1.0	0.0	1.0	1.0	21059	1.0	0.2	512.95	257196	0.0	0.0	0.0
Q9Y3S1	1.0	0.0	1.0	1.0	19002	1.0	0.2	512.95	257196	0.0	0.0	0.0
Q9Y3Q8	1.0	0.0	1.0	1.0	19601	1.0	0.2	512.95	257196	0.0	0.0	0.0
Q9Y303	1.0	0.0	1.0	1.0	19151	1.0	0.2	512.95	257196	0.0	0.0	0.0
R3HDM2	1.0	0.0	1.0	1.0	19428	1.0	0.2	512.95	257196	0.0	0.0	0.0
Q9UL54	1.0	0.0	1.0	1.0	17974	1.0	0.2	512.95	257196	0.0	0.0	0.0
Q9UBT2	1.0	0.0	1.0	1.0	19.21	1.0	0.2	512.95	257196	0.0	0.0	0.0
Q9UBI6	1.0	0.0	1.0	1.0	20024	1.0	0.2	512.95	257196	0.0	0.0	0.0
Q9P286	1.0	0.0	1.0	1.0	19987	1.0	0.2	512.95	257196	0.0	0.0	0.0
Q9NUQ9	1.0	0.0	1.0	1.0	20478	1.0	0.2	512.95	257196	0.0	0.0	0.0
Q9NR45	1.0	0.0	1.0	1.0	17103	1.0	0.2	512.95	257196	0.0	0.0	0.0
Q9NQU5	1.0	0.0	1.0	1.0	16611	1.0	0.2	512.95	257196	0.0	0.0	0.0
Q9NPJ8	1.0	0.0	1.0	1.0	20999	1.0	0.2	512.95	257196	0.0	0.0	0.0
Q9H4Z3	1.0	0.0	1.0	1.0	19304	1.0	0.2	512.95	257196	0.0	0.0	0.0
Q9BYT3	1.0	0.0	1.0	1.0	20602	1.0	0.2	512.95	257196	0.0	0.0	0.0
Q9BWD1	2.0	0.0	1.0	2.0	38.78	1.0	0.2	57061667	285114	231170771	137594.0	0.0
Q9BTA9	1.0	0.0	1.0	1.0	18956	1.0	0.2	512.95	257196	0.0	0.0	0.0
Q9BRV3	1.0	0.0	1.0	1.0	20148	1.0	0.2	512.95	257196	0.0	0.0	0.0
Q99814	1.0	0.0	1.0	1.0	20666	1.0	0.2	512.95	257196	0.0	0.0	0.0
Q96QB1	1.0	0.0	1.0	1.0	17.56	1.0	0.2	512.95	257196	0.0	0.0	0.0
Q96PF2	1.0	0.0	1.0	1.0	21987	1.0	0.2	512.95	257196	0.0	0.0	0.0
Q96NM4	1.0	0.0	1.0	1.0	22351	1.0	0.2	512.95	257196	0.0	0.0	0.0
Q96EY1	1.0	0.0	1.0	2.0	36439	1.0	0.2	63378333	316059	409108226	258972.0	0.0
Q96EP5	1.0	0.0	1.0	1.0	17608	1.0	0.2	512.95	257196	0.0	0.0	0.0
Q96C92	1.0	0.0	1.0	1.0	19585	1.0	0.2	512.95	257196	0.0	0.0	0.0
Q8WZ42	1.0	0.0	1.0	1.0	19.8	1.0	0.2	512.95	257196	0.0	0.0	0.0
Q8TDR0	1.0	0.0	1.0	1.0	19106	1.0	0.2	512.95	257196	0.0	0.0	0.0
Q8IZ21	1.0	0.0	1.0	1.0	22927	1.0	0.2	512.95	257196	0.0	0.0	0.0
Q86WR7	1.0	0.0	1.0	1.0	18775	1.0	0.2	512.95	257196	0.0	0.0	0.0
Q81Z89	1.0	0.0	1.0	1.0	18724	1.0	0.2	512.95	257196	0.0	0.0	0.0
Q7Z5T1	1.0	0.0	1.0	1.0	22121	1.0	0.2	512.95	257196	0.0	0.0	0.0
Q7CJE7	1.0	0.0	1.0	1.0	18041	1.0	0.2	512.95	257196	0.0	0.0	0.0
Q7CHD2	1.0	0.0	1.0	1.0	20.65	1.0	0.2	512.95	257196	0.0	0.0	0.0
Q7CGR9	1.0	0.0	1.0	1.0	19416	1.0	0.2	512.95	257196	0.0	0.0	0.0
Q7CG92	1.0	0.0	1.0	1.0	18692	1.0	0.2	512.95	257196	0.0	0.0	0.0
Q7CFX4	1.0	0.0	1.0	1.0	18225	1.0	0.2	512.95	257196	0.0	0.0	0.0
Q7CFW7	1.0	0.0	1.0	1.0	18023	1.0	0.2	512.95	257196	0.0	0.0	0.0
Q74YL6	1.0	0.0	1.0	1.0	18543	1.0	0.2	512.95	257196	0.0	0.0	0.0
Q6IBS0	1.0	0.0	1.0	1.0	17987	1.0	0.2	512.95	257196	0.0	0.0	0.0
Q5NFB1	1.0	0.0	1.0	1.0	22681	1.0	0.2	512.95	257196	0.0	0.0	0.0
Q5NF37	1.0	0.0	1.0	1.0	18764	1.0	0.2	512.95	257196	0.0	0.0	0.0
Q2QGD7	1.0	0.0	1.0	1.0	20578	1.0	0.2	512.95	257196	0.0	0.0	0.0
Q15751	1.0	0.0	1.0	1.0	17323	1.0	0.2	512.95	257196	0.0	0.0	0.0
Q15154	1.0	0.0	1.0	1.0	16346	1.0	0.2	512.95	257196	0.0	0.0	0.0
Q14451	1.0	0.0	1.0	1.0	19.12	1.0	0.2	512.95	257196	0.0	0.0	0.0
Q13177	1.0	0.0	1.0	1.0	19732	1.0	0.2	512.95	257196	0.0	0.0	0.0
Q07812	1.0	0.0	1.0	2.0	36624	1.0	0.2	63378333	316059	409108226	258972.0	0.0
Q06418	1.0	0.0	1.0	1.0	17616	1.0	0.2	512.95	257196	0.0	0.0	0.0
Q04912	1.0	0.0	1.0	1.0	20872	1.0	0.2	512.95	257196	0.0	0.0	0.0
Q03403	1.0	0.0	1.0	1.0	21493	1.0	0.2	512.95	257196	0.0	0.0	0.0
Q02763	1.0	0.0	1.0	1.0	19332	1.0	0.2	512.95	257196	0.0	0.0	0.0
P68431	2.0	0.0	1.0	3.0	48575	1.0	0.2	68561667	341322	999496107	610410.0	0.0
P63165	2.0	0.0	1.0	2.0	34223	1.0	0.2	57061667	285114	231170771	137594.0	0.0
P61960	1.0	0.0	1.0	1.0	19345	1.0	0.2	512.95	257196	0.0	0.0	0.0
P61224	1.0	0.0	1.0	1.0	21751	1.0	0.2	512.95	257196	0.0	0.0	0.0
P56282	1.0	0.0	1.0	1.0	20.52	1.0	0.2	512.95	257196	0.0	0.0	0.0
P51649	1.0	0.0	1.0	1.0	20941	1.0	0.2	512.95	257196	0.0	0.0	0.0
P51003	2.0	0.0	1.0	2.0	33649	1.0	0.2	57061667	285114	231170771	137594.0	0.0
P39687	1.0	0.0	1.0	1.0	19173	1.0	0.2	512.95	257196	0.0	0.0	0.0
P37108	1.0	0.0	1.0	1.0	22003	1.0	0.2	512.95	257196	0.0	0.0	0.0
P35968	1.0	0.0	1.0	1.0	17564	1.0	0.2	512.95	257196	0.0	0.0	0.0
P35916	1.0	0.0	1.0	1.0	19062	1.0	0.2	512.95	257196	0.0	0.0	0.0
P35711	1.0	0.0	1.0	1.0	20949	1.0	0.2	512.95	257196	0.0	0.0	0.0
P35573	1.0	0.0	1.0	1.0	17091	1.0	0.2	512.95	257196	0.0	0.0	0.0
P35520	1.0	0.0	1.0	1.0	20405	1.0	0.2	512.95	257196	0.0	0.0	0.0
P35222	1.0	0.0	1.0	1.0	18091	1.0	0.2	512.95	257196	0.0	0.0	0.0
P29692	1.0	0.0	1.0	1.0	16166	1.0	0.2	512.95	257196	0.0	0.0	0.0
P29590	1.0	0.0	1.0	1.0	20.7	1.0	0.2	512.95	257196	0.0	0.0	0.0
P26663	1.0	0.0	1.0	1.0	16435	1.0	0.2	512.95	257196	0.0	0.0	0.0
P19793	1.0	0.0	1.0	1.0	19161	1.0	0.2	512.95	257196	0.0	0.0	0.0
P17948	1.0	0.0	1.0	1.0	15492	1.0	0.2	512.95	257196	0.0	0.0	0.0
P16234	1.0	0.0	1.0	1.0	16927	1.0	0.2	512.95	257196	0.0	0.0	0.0
P12955	1.0	0.0	1.0	1.0	19271	1.0	0.2	512.95	257196	0.0	0.0	0.0
P10827	1.0	0.0	1.0	1.0	19987	1.0	0.2	512.95	257196	0.0	0.0	0.0
P0DN79	1.0	0.0	1.0	1.0	20751	1.0	0.2	512.95	257196	0.0	0.0	0.0
P0C706	1.0	0.0	1.0	1.0	18082	1.0	0.2	512.95	257196	0.0	0.0	0.0
P08922	1.0	0.0	1.0	1.0	18.08	1.0	0.2	512.95	257196	0.0	0.0	0.0
P08195	1.0	0.0	1.0	1.0	17268	1.0	0.2	512.95	257196	0.0	0.0	0.0
P07954	1.0	0.0	1.0	1.0	20336	1.0	0.2	512.95	257196	0.0	0.0	0.0
P07949	1.0	0.0	1.0	1.0	20076	1.0	0.2	512.95	257196	0.0	0.0	0.0
O95897	1.0	0.0	1.0	1.0	19.01	1.0	0.2	512.95	257196	0.0	0.0	0.0
O95372	1.0	0.0	1.0	1.0	18.31	1.0	0.2	512.95	257196	0.0	0.0	0.0
O95278	1.0	0.0	1.0	1.0	22334	1.0	0.2	512.95	257196	0.0	0.0	0.0
O76080	1.0	0.0	1.0	1.0	21071	1.0	0.2	512.95	257196	0.0	0.0	0.0
O60664	1.0	0.0	1.0	1.0	21369	1.0	0.2	512.95	257196	0.0	0.0	0.0
O43379	1.0	0.0	1.0	1.0	23179	1.0	0.2	512.95	257196	0.0	0.0	0.0
O15530	1.0	0.0	1.0	1.0	18754	1.0	0.2	512.95	257196	0.0	0.0	0.0
O14543	1.0	0.0	1.0	1.0	19.85	1.0	0.2	512.95	257196	0.0	0.0	0.0
P14340	1.0	0.0	1.0	1.0	18961	1.0	0.2	512.95	257196	0.0	0.0	0.0
Q96PY6	1.0	0.0	1.0	1.0	18555	1.0	0.2	512.95	257196	0.0	0.0	0.0
Q96AE4	1.0	0.0	1.0	1.0	20949	1.0	0.2	512.95	257196	0.0	0.0	0.0
Q8D1P7	1.0	0.0	1.0	1.0	14688	1.0	0.2	512.95	257196	0.0	0.0	0.0
Q8N350	1.0	0.0	1.0	1.0	21.66	1.0	0.2	512.95	257196	0.0	0.0	0.0
Q96E09	1.0	0.0	1.0	1.0	20281	1.0	0.2	512.95	257196	0.0	0.0	0.0
Q8N187	1.0	0.0	1.0	1.0	16.56	1.0	0.2	512.95	257196	0.0	0.0	0.0
Q8CZR5	1.0	0.0	1.0	1.0	14.04	1.0	0.2	512.95	257196	0.0	0.0	0.0
Q6RFH8	1.0	0.0	1.0	1.0	21184	1.0	0.2	512.95	257196	0.0	0.0	0.0
Q02156	1.0	0.0	1.0	1.0	19537	1.0	0.2	512.95	257196	0.0	0.0	0.0
Q9H4B6	1.0	0.0	1.0	1.0	16.59	1.0	0.2	512.95	257196	0.0	0.0	0.0
Q0WJY2	1.0	0.0	1.0	1.0	19192	1.0	0.2	512.95	257196	0.0	0.0	0.0
Q08495	1.0	0.0	1.0	1.0	16925	1.0	0.2	512.95	257196	0.0	0.0	0.0
P79483	1.0	0.0	1.0	1.0	20034	1.0	0.2	512.95	257196	0.0	0.0	0.0
Q02750	1.0	0.0	1.0	1.0	18442	1.0	0.2	512.95	257196	0.0	0.0	0.0
Q02078	1.0	0.0	1.0	1.0	16786	1.0	0.2	512.95	257196	0.0	0.0	0.0
Q01968	1.0	0.0	1.0	2.0	36.2	1.0	0.2	63378333	316059	409108226	258972.0	0.0
Q9UBE8	1.0	0.0	1.0	1.0	17919	1.0	0.2	512.95	257196	0.0	0.0	0.0
P30304	1.0	0.0	1.0	1.0	21178	1.0	0.2	512.95	257196	0.0	0.0	0.0
Q16665	1.0	0.0	1.0	1.0	18569	1.0	0.2	512.95	257196	0.0	0.0	0.0
Q92597	2.0	0.0	1.0	2.0	35363	1.0	0.2	57061667	285114	231170771	137594.0	0.0
P10916	1.0	0.0	1.0	1.0	16004	1.0	0.2	512.95	257196	0.0	0.0	0.0
Q8WWI1	1.0	0.0	1.0	1.0	15728	1.0	0.2	512.95	257196	0.0	0.0	0.0
Q3UMF0	1.0	0.0	1.0	1.0	19.3	1.0	0.2	512.95	257196	0.0	0.0	0.0
Q06710	1.0	0.0	1.0	1.0	21002	1.0	0.2	512.95	257196	0.0	0.0	0.0
Q9P219	1.0	0.0	1.0	1.0	19036	1.0	0.2	512.95	257196	0.0	0.0	0.0
Q9UI26	1.0	0.0	1.0	1.0	20.24	1.0	0.2	512.95	257196	0.0	0.0	0.0
O43432	2.0	0.0	1.0	2.0	38383	1.0	0.2	57061667	285114	231170771	137594.0	0.0
O43781	1.0	0.0	1.0	1.0	19753	1.0	0.2	512.95	257196	0.0	0.0	0.0
Q6ZTU2	1.0	0.0	1.0	1.0	21543	1.0	0.2	512.95	257196	0.0	0.0	0.0
O15111	1.0	0.0	1.0	1.0	24804	1.0	0.2	512.95	257196	0.0	0.0	0.0
P04049	1.0	0.0	1.0	2.0	36345	1.0	0.2	63378333	316059	409108226	258972.0	0.0
Q6ZMR3	1.0	0.0	1.0	1.0	22242	1.0	0.2	512.95	257196	0.0	0.0	0.0
Q71DI3	1.0	0.0	1.0	1.0	17979	1.0	0.2	512.95	257196	0.0	0.0	0.0
P20393	1.0	0.0	1.0	1.0	18683	1.0	0.2	512.95	257196	0.0	0.0	0.0
Q7ARD1	1.0	0.0	1.0	1.0	18351	1.0	0.2	512.95	257196	0.0	0.0	0.0
Q9Y463	1.0	0.0	1.0	1.0	18932	1.0	0.2	512.95	257196	0.0	0.0	0.0
O14757	1.0	0.0	1.0	1.0	19841	1.0	0.2	512.95	257196	0.0	0.0	0.0
Q9Y243	1.0	0.0	1.0	1.0	21866	1.0	0.2	512.95	257196	0.0	0.0	0.0
Q9HCS2	1.0	0.0	1.0	1.0	20777	1.0	0.2	512.95	257196	0.0	0.0	0.0
Q9Y2U5	1.0	0.0	1.0	1.0	19.33	1.0	0.2	512.95	257196	0.0	0.0	0.0
O14920	1.0	0.0	1.0	1.0	17984	1.0	0.2	512.95	257196	0.0	0.0	0.0
Q9HC98	1.0	0.0	1.0	1.0	20266	1.0	0.2	512.95	257196	0.0	0.0	0.0
Q9UPQ4	1.0	0.0	1.0	1.0	17.94	1.0	0.2	512.95	257196	0.0	0.0	0.0
O00499	1.0	0.0	1.0	1.0	21466	1.0	0.2	512.95	257196	0.0	0.0	0.0
Q9NQ75	1.0	0.0	1.0	1.0	16986	1.0	0.2	512.95	257196	0.0	0.0	0.0
Q9UM73	1.0	0.0	1.0	2.0	34319	1.0	0.2	63378333	316059	409108226	258972.0	0.0
O00308	2.0	0.0	1.0	2.0	36086	1.0	0.2	57061667	285114	231170771	137594.0	0.0
Q9NQT4	1.0	0.0	1.0	1.0	18185	1.0	0.2	512.95	257196	0.0	0.0	0.0
Q9ULI4	1.0	0.0	1.0	1.0	17399	1.0	0.2	512.95	257196	0.0	0.0	0.0
Q9UJ70	1.0	0.0	1.0	2.0	35955	1.0	0.2	63378333	316059	409108226	258972.0	0.0
P23511	1.0	0.0	1.0	1.0	19425	1.0	0.2	512.95	257196	0.0	0.0	0.0
P17812	1.0	0.0	1.0	1.0	18834	1.0	0.2	512.95	257196	0.0	0.0	0.0
P04278	1.0	0.0	1.0	1.0	20569	1.0	0.2	512.95	257196	0.0	0.0	0.0
Q6NT76	1.0	0.0	1.0	1.0	20254	1.0	0.2	512.95	257196	0.0	0.0	0.0
P22234	1.0	0.0	1.0	1.0	17716	1.0	0.2	512.95	257196	0.0	0.0	0.0
P07333	1.0	0.0	1.0	1.0	20167	1.0	0.2	512.95	257196	0.0	0.0	0.0
Q7KZI7	1.0	0.0	1.0	1.0	19647	1.0	0.2	512.95	257196	0.0	0.0	0.0
P22607	1.0	0.0	1.0	1.0	18483	1.0	0.2	512.95	257196	0.0	0.0	0.0
P22455	1.0	0.0	1.0	1.0	19689	1.0	0.2	512.95	257196	0.0	0.0	0.0
P17858	1.0	0.0	1.0	1.0	17.67	1.0	0.2	512.95	257196	0.0	0.0	0.0
O60641	1.0	0.0	1.0	1.0	19618	1.0	0.2	512.95	257196	0.0	0.0	0.0
P21802	1.0	0.0	1.0	1.0	17008	1.0	0.2	512.95	257196	0.0	0.0	0.0
P21709	1.0	0.0	1.0	1.0	18187	1.0	0.2	512.95	257196	0.0	0.0	0.0
Q7CHY3	1.0	0.0	1.0	1.0	19743	1.0	0.2	512.95	257196	0.0	0.0	0.0
P04798	1.0	0.0	1.0	1.0	20204	1.0	0.2	512.95	257196	0.0	0.0	0.0
P52294	1.0	0.0	1.0	1.0	20297	1.0	0.2	512.95	257196	0.0	0.0	0.0
O96017	1.0	0.0	1.0	1.0	21004	1.0	0.2	512.95	257196	0.0	0.0	0.0
Q6ZQH8	1.0	0.0	1.0	1.0	18874	1.0	0.2	512.95	257196	0.0	0.0	0.0
Q8BHD1	1.0	0.0	1.0	1.0	20408	1.0	0.2	512.95	257196	0.0	0.0	0.0
O95059	1.0	0.0	1.0	1.0	16907	1.0	0.2	512.95	257196	0.0	0.0	0.0
P04020	1.0	0.0	1.0	1.0	19989	1.0	0.2	512.95	257196	0.0	0.0	0.0
Q80X56	1.0	0.0	1.0	1.0	19072	1.0	0.2	512.95	257196	0.0	0.0	0.0
P03129	1.0	0.0	1.0	1.0	18436	1.0	0.2	512.95	257196	0.0	0.0	0.0
Q86X59	1.0	0.0	1.0	1.0	21468	1.0	0.2	512.95	257196	0.0	0.0	0.0
Q00536	1.0	0.0	1.0	1.0	22052	1.0	0.2	512.95	257196	0.0	0.0	0.0
P18754	1.0	0.0	1.0	1.0	18998	1.0	0.2	512.95	257196	0.0	0.0	0.0
Q9GZT9	1.0	0.0	1.0	1.0	17793	1.0	0.2	512.95	257196	0.0	0.0	0.0
Q15365	2.0	0.0	1.0	2.0	34445	1.0	0.2	57061667	285114	231170771	137594.0	0.0
P52480	1.0	0.0	1.0	1.0	16.79	1.0	0.2	512.95	257196	0.0	0.0	0.0
Q9BTV5	1.0	0.0	1.0	1.0	20316	1.0	0.2	512.95	257196	0.0	0.0	0.0
Q04759	1.0	0.0	1.0	1.0	19062	1.0	0.2	512.95	257196	0.0	0.0	0.0
P27361	1.0	0.0	1.0	1.0	18981	1.0	0.2	512.95	257196	0.0	0.0	0.0
Q8ZBQ3	1.0	0.0	1.0	1.0	17.55	1.0	0.2	512.95	257196	0.0	0.0	0.0
Q8ZA77	1.0	0.0	1.0	1.0	18377	1.0	0.2	512.95	257196	0.0	0.0	0.0
Q8ZA76	1.0	0.0	1.0	1.0	19513	1.0	0.2	512.95	257196	0.0	0.0	0.0
P16591	1.0	0.0	1.0	1.0	17694	1.0	0.2	512.95	257196	0.0	0.0	0.0
P29376	1.0	0.0	1.0	1.0	18545	1.0	0.2	512.95	257196	0.0	0.0	0.0
Q8TDC3	1.0	0.0	1.0	1.0	20203	1.0	0.2	512.95	257196	0.0	0.0	0.0
Q05639	2.0	0.0	1.0	2.0	30702	1.0	0.2	57061667	285114	231170771	137594.0	0.0
Q01813	1.0	0.0	1.0	1.0	20474	1.0	0.2	512.95	257196	0.0	0.0	0.0
Q8ZH50	1.0	0.0	1.0	1.0	19427	1.0	0.2	512.95	257196	0.0	0.0	0.0
Q9WMX2	1.0	0.0	1.0	2.0	38192	1.0	0.2	63378333	316059	409108226	258972.0	0.0
P49840	1.0	0.0	1.0	1.0	19.02	1.0	0.2	512.95	257196	0.0	0.0	0.0
Q969Q1	1.0	0.0	1.0	2.0	37596	1.0	0.2	63378333	316059	409108226	258972.0	0.0
P49137	2.0	0.0	1.0	2.0	35532	1.0	0.2	57061667	285114	231170771	137594.0	0.0
P42684	1.0	0.0	1.0	1.0	17365	1.0	0.2	512.95	257196	0.0	0.0	0.0
P47755	1.0	0.0	1.0	1.0	18803	1.0	0.2	512.95	257196	0.0	0.0	0.0
P43405	1.0	0.0	1.0	1.0	21255	1.0	0.2	512.95	257196	0.0	0.0	0.0
P36507	1.0	0.0	1.0	1.0	19006	1.0	0.2	512.95	257196	0.0	0.0	0.0
Q16543	1.0	0.0	1.0	1.0	19425	1.0	0.2	512.95	257196	0.0	0.0	0.0
Q16288	1.0	0.0	1.0	1.0	15169	1.0	0.2	512.95	257196	0.0	0.0	0.0
Q16204	1.0	0.0	1.0	1.0	19.76	1.0	0.2	512.95	257196	0.0	0.0	0.0
Q15800	1.0	0.0	1.0	1.0	19.95	1.0	0.2	512.95	257196	0.0	0.0	0.0
Q14814	1.0	0.0	1.0	1.0	19066	1.0	0.2	512.95	257196	0.0	0.0	0.0
P51812	1.0	0.0	1.0	1.0	19.97	1.0	0.2	512.95	257196	0.0	0.0	0.0
Q16644	1.0	0.0	1.0	1.0	22185	1.0	0.2	512.95	257196	0.0	0.0	0.0
Q16620	1.0	0.0	1.0	1.0	17464	1.0	0.2	512.95	257196	0.0	0.0	0.0
Q16584	1.0	0.0	1.0	1.0	21712	1.0	0.2	512.95	257196	0.0	0.0	0.0
P51813	1.0	0.0	1.0	1.0	18012	1.0	0.2	512.95	257196	0.0	0.0	0.0
Q15139	1.0	0.0	1.0	1.0	20887	1.0	0.2	512.95	257196	0.0	0.0	0.0
Q30154	1.0	0.0	1.0	1.0	17416	1.0	0.2	512.95	257196	0.0	0.0	0.0
Q29974	1.0	0.0	1.0	1.0	16291	1.0	0.2	512.95	257196	0.0	0.0	0.0
P35611	1.0	0.0	1.0	1.0	21.46	1.0	0.2	512.95	257196	0.0	0.0	0.0
Q155Q3	1.0	0.0	1.0	1.0	21094	1.0	0.2	512.95	257196	0.0	0.0	0.0
Q15438	1.0	0.0	1.0	1.0	22.63	1.0	0.2	512.95	257196	0.0	0.0	0.0
Q13237	1.0	0.0	1.0	1.0	19627	1.0	0.2	512.95	257196	0.0	0.0	0.0
Q15349	1.0	0.0	1.0	1.0	17053	1.0	0.2	512.95	257196	0.0	0.0	0.0
P53778	1.0	0.0	1.0	1.0	19515	1.0	0.2	512.95	257196	0.0	0.0	0.0
P54646	1.0	0.0	1.0	1.0	19789	1.0	0.2	512.95	257196	0.0	0.0	0.0
Q12866	1.0	0.0	1.0	1.0	21493	1.0	0.2	512.95	257196	0.0	0.0	0.0
Q12851	1.0	0.0	1.0	1.0	19136	1.0	0.2	512.95	257196	0.0	0.0	0.0
Q13554	1.0	0.0	1.0	1.0	24357	1.0	0.2	512.95	257196	0.0	0.0	0.0
P54760	1.0	0.0	1.0	1.0	21.37	1.0	0.2	512.95	257196	0.0	0.0	0.0
P54756	1.0	0.0	1.0	1.0	21314	1.0	0.2	512.95	257196	0.0	0.0	0.0
P54753	1.0	0.0	1.0	1.0	19929	1.0	0.2	512.95	257196	0.0	0.0	0.0
Q4VGL6	2.0	0.0	1.0	2.0	35834	1.0	0.2	57061667	285114	231170771	137594.0	0.0
Q08752	1.0	0.0	1.0	1.0	17508	1.0	0.2	512.95	257196	0.0	0.0	0.0
Q5T7N3	1.0	0.0	1.0	1.0	20067	1.0	0.2	512.95	257196	0.0	0.0	0.0
Q5T6V5	1.0	0.0	1.0	1.0	18.39	1.0	0.2	512.95	257196	0.0	0.0	0.0
P29317	1.0	0.0	1.0	1.0	20617	1.0	0.2	512.95	257196	0.0	0.0	0.0
P35226	1.0	0.0	1.0	1.0	19238	1.0	0.2	512.95	257196	0.0	0.0	0.0
P29322	1.0	0.0	1.0	1.0	17826	1.0	0.2	512.95	257196	0.0	0.0	0.0
Q3B7T3	1.0	0.0	1.0	1.0	15818	1.0	0.2	512.95	257196	0.0	0.0	0.0
Q00613	1.0	0.0	1.0	1.0	19575	1.0	0.2	512.95	257196	0.0	0.0	0.0
Q5NI85	1.0	0.0	1.0	1.0	18995	1.0	0.2	512.95	257196	0.0	0.0	0.0
P84243	1.0	0.0	1.0	1.0	20652	1.0	0.2	512.95	257196	0.0	0.0	0.0
Q8BGT0	1.0	0.0	1.0	1.0	15742	1.0	0.25	46933333	232304	0.0	0.0	0.0
Q969R5	1.0	0.0	1.0	1.0	17271	1.0	0.25	46933333	232304	0.0	0.0	0.0
Q96KQ7	1.0	0.0	1.0	1.0	17392	1.0	0.25	46933333	232304	0.0	0.0	0.0
Q8IYD2	1.0	0.0	1.0	1.0	20175	1.0	0.25	46933333	232304	0.0	0.0	0.0
Q8IXW5	1.0	0.0	1.0	1.0	20.95	1.0	0.25	46933333	232304	0.0	0.0	0.0
Q8NFH3	1.0	0.0	1.0	1.0	17.13	1.0	0.25	46933333	232304	0.0	0.0	0.0
Q8TF42	1.0	0.0	1.0	1.0	17323	1.0	0.25	46933333	232304	0.0	0.0	0.0
P0C5J1	1.0	0.0	1.0	1.0	18411	1.0	0.25	46933333	232304	0.0	0.0	0.0
Q86VZ2	1.0	0.0	1.0	1.0	17754	1.0	0.25	46933333	232304	0.0	0.0	0.0
O94953	1.0	0.0	1.0	1.0	18359	1.0	0.25	46933333	232304	0.0	0.0	0.0
O94905	1.0	0.0	1.0	1.0	18291	1.0	0.25	46933333	232304	0.0	0.0	0.0
Q86TI4	1.0	0.0	1.0	1.0	17873	1.0	0.25	46933333	232304	0.0	0.0	0.0
Q86SE9	1.0	0.0	1.0	1.0	19486	1.0	0.25	46933333	232304	0.0	0.0	0.0
P09992	1.0	0.0	1.0	1.0	15372	1.0	0.25	46933333	232304	0.0	0.0	0.0
Q66LE6	1.0	0.0	1.0	1.0	18877	1.0	0.25	46933333	232304	0.0	0.0	0.0
P52333	2.0	0.0	1.0	2.0	32307	1.0	0.25	56541667	282705	229032803	127308.0	0.0
Q13418	1.0	0.0	1.0	1.0	19479	1.0	0.25	46933333	232304	0.0	0.0	0.0
O43815	1.0	0.0	1.0	1.0	16629	1.0	0.25	46933333	232304	0.0	0.0	0.0
Q8NBT0	1.0	0.0	1.0	1.0	16562	1.0	0.25	46933333	232304	0.0	0.0	0.0
Q13547	1.0	0.0	1.0	2.0	37205	166.0	0.25	60258333	301235	213141217	165960.0	0.0
Q9BUR4	1.0	0.0	1.0	1.0	17329	1.0	0.25	46933333	232304	0.0	0.0	0.0
P23258	1.0	0.0	1.0	2.0	33861	1.0	0.25	60258333	301235	213141217	165960.0	0.0
P50990	1.0	0.0	1.0	1.0	16427	1.0	0.25	46933333	232304	0.0	0.0	0.0
O95568	1.0	0.0	1.0	1.0	17995	1.0	0.25	46933333	232304	0.0	0.0	0.0
P24863	1.0	0.0	1.0	1.0	14663	1.0	0.25	46933333	232304	0.0	0.0	0.0
Q6PJ61	1.0	0.0	1.0	1.0	18929	1.0	0.25	46933333	232304	0.0	0.0	0.0
P10398	2.0	0.0	1.0	2.0	32095	1.0	0.25	56541667	282705	229032803	127308.0	0.0
P23804	1.0	0.0	1.0	1.0	18488	1.0	0.25	46933333	232304	0.0	0.0	0.0
P08865	1.0	0.0	1.0	2.0	32698	1.0	0.25	531.75	26294	214414803	103374.0	0.0
Q8N5D0	1.0	0.0	1.0	1.0	17684	1.0	0.25	46933333	232304	0.0	0.0	0.0
Q96J01	1.0	0.0	1.0	1.0	18066	1.0	0.25	46933333	232304	0.0	0.0	0.0
Q96SW2	1.0	0.0	1.0	1.0	17.27	1.0	0.25	46933333	232304	0.0	0.0	0.0
P12792	1.0	0.0	1.0	1.0	17943	1.0	0.25	46933333	232304	0.0	0.0	0.0
Q96Q83	1.0	0.0	1.0	1.0	18742	1.0	0.25	46933333	232304	0.0	0.0	0.0
Q96BT7	1.0	0.0	1.0	1.0	18683	1.0	0.25	46933333	232304	0.0	0.0	0.0
Q96AZ1	1.0	0.0	1.0	2.0	33168	1.0	0.25	60258333	301235	213141217	165960.0	0.0
Q96MX6	1.0	0.0	1.0	1.0	19773	1.0	0.25	46933333	232304	0.0	0.0	0.0
Q8N1V2	1.0	0.0	1.0	1.0	19589	1.0	0.25	46933333	232304	0.0	0.0	0.0
Q9BYE7	1.0	0.0	1.0	1.0	18621	1.0	0.25	46933333	232304	0.0	0.0	0.0
Q9H5I1	1.0	0.0	1.0	1.0	19697	1.0	0.25	46933333	232304	0.0	0.0	0.0
P61964	1.0	0.0	1.0	1.0	18365	1.0	0.25	46933333	232304	0.0	0.0	0.0
P78371	1.0	0.0	1.0	1.0	19.53	1.0	0.25	46933333	232304	0.0	0.0	0.0
Q08380	1.0	0.0	1.0	2.0	34517	1.0	0.25	60258333	301235	213141217	165960.0	0.0
P78347	1.0	0.0	1.0	1.0	20341	1.0	0.25	46933333	232304	0.0	0.0	0.0
Q13033	1.0	0.0	1.0	1.0	17159	1.0	0.25	46933333	232304	0.0	0.0	0.0
P78380	1.0	0.0	1.0	1.0	18473	1.0	0.25	46933333	232304	0.0	0.0	0.0
Q15120	1.0	0.0	1.0	2.0	38114	1.0	0.25	60258333	301235	213141217	165960.0	0.0
Q3TLR7	1.0	0.0	1.0	1.0	23482	1.0	0.25	46933333	232304	0.0	0.0	0.0
Q6PCD5	1.0	0.0	1.0	2.0	37428	1.0	0.25	60258333	301235	213141217	165960.0	0.0
Q53HC9	1.0	0.0	1.0	1.0	19095	1.0	0.25	46933333	232304	0.0	0.0	0.0
Q6NXE6	1.0	0.0	1.0	1.0	16526	1.0	0.25	46933333	232304	0.0	0.0	0.0
Q9ERG2	1.0	0.0	1.0	1.0	14203	1.0	0.25	46933333	232304	0.0	0.0	0.0
Q9ERF3	1.0	0.0	1.0	1.0	20.76	1.0	0.25	46933333	232304	0.0	0.0	0.0
Q9D6T1	1.0	0.0	1.0	1.0	19313	1.0	0.25	46933333	232304	0.0	0.0	0.0
Q9CQR6	1.0	0.0	1.0	1.0	21851	1.0	0.25	46933333	232304	0.0	0.0	0.0
Q9BPW8	1.0	0.0	1.0	2.0	37623	1.0	0.25	60258333	301235	213141217	165960.0	0.0
P57775	1.0	0.0	1.0	1.0	17908	1.0	0.25	46933333	232304	0.0	0.0	0.0
P61962	1.0	0.0	1.0	1.0	19856	1.0	0.25	46933333	232304	0.0	0.0	0.0
Q13573	2.0	0.0	1.0	3.0	45745	1.0	0.25	657.5	327918	78677313	483178.0	0.0
O15379	1.0	0.0	1.0	1.0	22008	1.0	0.25	46933333	232304	0.0	0.0	0.0
P06493	1.0	0.0	1.0	1.0	18914	1.0	0.25	46933333	232304	0.0	0.0	0.0
Q92636	1.0	0.0	1.0	1.0	14945	1.0	0.25	46933333	232304	0.0	0.0	0.0
Q9Y4R7	1.0	0.0	1.0	1.0	16469	1.0	0.25	46933333	232304	0.0	0.0	0.0
Q9Y6E0	1.0	0.0	1.0	1.0	19876	1.0	0.25	46933333	232304	0.0	0.0	0.0
Q9Y3A3	1.0	0.0	1.0	1.0	17525	1.0	0.25	46933333	232304	0.0	0.0	0.0
P51617	1.0	0.0	1.0	1.0	18649	1.0	0.25	46933333	232304	0.0	0.0	0.0
Q92466	2.0	0.0	1.0	3.0	47027	1.0	0.25	676.75	33706	851282246	552240.0	0.0
P50991	1.0	0.0	1.0	1.0	17817	1.0	0.25	46933333	232304	0.0	0.0	0.0
P60510	1.0	0.0	1.0	1.0	18993	1.0	0.25	46933333	232304	0.0	0.0	0.0
P05214	1.0	0.0	1.0	1.0	18.37	1.0	0.25	46933333	232304	0.0	0.0	0.0
P45983	1.0	0.0	1.0	1.0	17794	1.0	0.25	46933333	232304	0.0	0.0	0.0
Q8WZ74	1.0	0.0	1.0	1.0	18752	1.0	0.25	46933333	232304	0.0	0.0	0.0
Q13882	1.0	0.0	1.0	1.0	16109	1.0	0.25	46933333	232304	0.0	0.0	0.0
Q9HBY8	1.0	0.0	1.0	1.0	18154	1.0	0.25	46933333	232304	0.0	0.0	0.0
Q96JK2	1.0	0.0	1.0	2.0	36159	1.0	0.25	60258333	301235	213141217	165960.0	0.0
Q9BXA6	1.0	0.0	1.0	1.0	22368	1.0	0.25	46933333	232304	0.0	0.0	0.0
P60710	1.0	0.0	1.0	1.0	17402	1.0	0.25	46933333	232304	0.0	0.0	0.0
Q9BRX9	1.0	0.0	1.0	1.0	17824	1.0	0.25	46933333	232304	0.0	0.0	0.0
Q9BQS8	1.0	0.0	1.0	1.0	18607	1.0	0.25	46933333	232304	0.0	0.0	0.0
Q9Y2T4	1.0	0.0	1.0	2.0	35764	1.0	0.25	60258333	301235	213141217	165960.0	0.0
P67775	1.0	0.0	1.0	2.0	35499	1.0	0.25	531.75	26294	214414803	103374.0	0.0
P62714	1.0	0.0	1.0	1.0	19552	1.0	0.25	46933333	232304	0.0	0.0	0.0
Q9P0V3	1.0	0.0	1.0	1.0	17.18	1.0	0.25	46933333	232304	0.0	0.0	0.0
Q9H7D0	1.0	0.0	1.0	1.0	21069	1.0	0.25	46933333	232304	0.0	0.0	0.0
Q9UBN7	2.0	0.0	1.0	2.0	34509	1.0	0.25	56541667	282705	229032803	127308.0	0.0
Q9P1U1	1.0	0.0	1.0	1.0	19994	1.0	0.25	46933333	232304	0.0	0.0	0.0
F8VQE2	1.0	0.0	1.0	1.0	16918	1.0	0.25	46933333	232304	0.0	0.0	0.0
Q9Y678	1.0	0.0	1.0	1.0	15021	1.0	0.25	46933333	232304	0.0	0.0	0.0
Q9Y5Z7	1.0	0.0	1.0	1.0	18717	1.0	0.25	46933333	232304	0.0	0.0	0.0
O43463	1.0	0.0	1.0	1.0	19748	1.0	0.25	46933333	232304	0.0	0.0	0.0
O43439	1.0	0.0	1.0	1.0	20271	1.0	0.25	46933333	232304	0.0	0.0	0.0
O43827	1.0	0.0	1.0	1.0	16964	1.0	0.25	46933333	232304	0.0	0.0	0.0
Q6W2J9	1.0	0.0	1.0	2.0	31967	1.0	0.25	60258333	301235	213141217	165960.0	0.0
O43684	1.0	0.0	1.0	1.0	17027	1.0	0.25	46933333	232304	0.0	0.0	0.0
P20645	1.0	0.0	1.0	1.0	20587	1.0	0.25	46933333	232304	0.0	0.0	0.0
O15354	1.0	0.0	1.0	1.0	18254	1.0	0.25	46933333	232304	0.0	0.0	0.0
O55106	1.0	0.0	1.0	1.0	20678	1.0	0.25	46933333	232304	0.0	0.0	0.0
O14775	1.0	0.0	1.0	1.0	15623	1.0	0.25	46933333	232304	0.0	0.0	0.0
Q9Y3L5	1.0	0.0	1.0	1.0	16212	1.0	0.25	46933333	232304	0.0	0.0	0.0
Q9HCE7	1.0	0.0	1.0	2.0	37662	1.0	0.25	60258333	301235	213141217	165960.0	0.0
Q9HCN4	1.0	0.0	1.0	1.0	19298	1.0	0.25	46933333	232304	0.0	0.0	0.0
Q9Y2I8	1.0	0.0	1.0	1.0	18368	1.0	0.25	46933333	232304	0.0	0.0	0.0
O14530	1.0	0.0	1.0	1.0	20953	1.0	0.25	46933333	232304	0.0	0.0	0.0
Q9NVX7	1.0	0.0	1.0	1.0	18.5	1.0	0.25	46933333	232304	0.0	0.0	0.0
O00743	1.0	0.0	1.0	1.0	22418	1.0	0.25	46933333	232304	0.0	0.0	0.0
A6NHL2	1.0	0.0	1.0	1.0	17218	1.0	0.25	46933333	232304	0.0	0.0	0.0
A6NCF5	1.0	0.0	1.0	2.0	36132	1.0	0.25	60258333	301235	213141217	165960.0	0.0
Q9QXL1	1.0	0.0	1.0	1.0	18274	1.0	0.25	46933333	232304	0.0	0.0	0.0
Q9NRL3	1.0	0.0	1.0	2.0	32026	1.0	0.25	60258333	301235	213141217	165960.0	0.0
Q9NRH3	1.0	0.0	1.0	1.0	13641	1.0	0.25	46933333	232304	0.0	0.0	0.0
Q9NPJ1	1.0	0.0	1.0	1.0	20742	1.0	0.25	46933333	232304	0.0	0.0	0.0
Q9UQL6	1.0	0.0	1.0	2.0	41.53	1.0	0.25	531.75	26294	214414803	103374.0	0.0
Q9UL18	2.0	0.0	1.0	3.0	46027	1.0	0.25	657.5	327918	78677313	483178.0	0.0
Q9UKV5	1.0	0.0	1.0	2.0	34483	1.0	0.25	60258333	301235	213141217	165960.0	0.0
Q6UXN9	1.0	0.0	1.0	1.0	18327	1.0	0.25	46933333	232304	0.0	0.0	0.0
O60884	1.0	0.0	1.0	1.0	17.21	1.0	0.25	46933333	232304	0.0	0.0	0.0
P07814	1.0	0.0	1.0	1.0	18013	1.0	0.25	46933333	232304	0.0	0.0	0.0
Q6P3X3	1.0	0.0	1.0	1.0	18311	1.0	0.25	46933333	232304	0.0	0.0	0.0
Q7CL18	1.0	0.0	1.0	1.0	16239	1.0	0.25	46933333	232304	0.0	0.0	0.0
O15360	1.0	0.0	1.0	1.0	20289	1.0	0.25	46933333	232304	0.0	0.0	0.0
Q92526	1.0	0.0	1.0	1.0	18.23	1.0	0.25	46933333	232304	0.0	0.0	0.0
Q96M98	1.0	0.0	1.0	1.0	17488	1.0	0.25	46933333	232304	0.0	0.0	0.0
Q15257	1.0	0.0	1.0	1.0	17402	1.0	0.25	46933333	232304	0.0	0.0	0.0
Q13233	1.0	0.0	1.0	1.0	19118	1.0	0.25	46933333	232304	0.0	0.0	0.0
Q86Y07	1.0	0.0	1.0	1.0	18671	1.0	0.25	46933333	232304	0.0	0.0	0.0
P22695	1.0	0.0	1.0	1.0	18629	1.0	0.25	46933333	232304	0.0	0.0	0.0
P04062	1.0	0.0	1.0	2.0	37521	1.0	0.25	60258333	301235	213141217	165960.0	0.0
O00506	2.0	0.0	1.0	2.0	30916	1.0	0.25	56541667	282705	229032803	127308.0	0.0
O75381	1.0	0.0	1.0	1.0	16046	1.0	0.25	46933333	232304	0.0	0.0	0.0
P62874	1.0	0.0	1.0	2.0	36283	1.0	0.25	60258333	301235	213141217	165960.0	0.0
O00628	1.0	0.0	1.0	1.0	16.91	1.0	0.25	46933333	232304	0.0	0.0	0.0
Q8NHY2	1.0	0.0	1.0	1.0	18902	1.0	0.25	46933333	232304	0.0	0.0	0.0
P49368	1.0	0.0	1.0	1.0	18672	1.0	0.25	46933333	232304	0.0	0.0	0.0
P63330	1.0	0.0	1.0	1.0	17292	1.0	0.25	46933333	232304	0.0	0.0	0.0
P29597	1.0	0.0	1.0	1.0	20837	1.0	0.25	46933333	232304	0.0	0.0	0.0
P80313	1.0	0.0	1.0	1.0	17543	1.0	0.25	46933333	232304	0.0	0.0	0.0
P80314	1.0	0.0	1.0	1.0	16727	1.0	0.25	46933333	232304	0.0	0.0	0.0
P80315	1.0	0.0	1.0	1.0	18767	1.0	0.25	46933333	232304	0.0	0.0	0.0
Q7Z4S6	1.0	0.0	1.0	1.0	19944	1.0	0.25	46933333	232304	0.0	0.0	0.0
Q9NXB0	1.0	0.0	1.0	1.0	16975	1.0	0.25	46933333	232304	0.0	0.0	0.0
O96019	1.0	0.0	1.0	1.0	18951	1.0	0.25	46933333	232304	0.0	0.0	0.0
Q9NQW1	1.0	0.0	1.0	1.0	20947	1.0	0.25	46933333	232304	0.0	0.0	0.0
P33215	1.0	0.0	1.0	1.0	21481	1.0	0.25	46933333	232304	0.0	0.0	0.0
Q8BH57	1.0	0.0	1.0	1.0	16169	1.0	0.25	46933333	232304	0.0	0.0	0.0
Q8BGH2	1.0	0.0	1.0	1.0	21959	1.0	0.25	46933333	232304	0.0	0.0	0.0
P80318	1.0	0.0	1.0	1.0	19.41	1.0	0.25	46933333	232304	0.0	0.0	0.0
P83887	1.0	0.0	1.0	1.0	18613	1.0	0.25	46933333	232304	0.0	0.0	0.0
Q9UPM9	1.0	0.0	1.0	1.0	18132	1.0	0.25	46933333	232304	0.0	0.0	0.0
P97470	1.0	0.0	1.0	1.0	16646	1.0	0.25	46933333	232304	0.0	0.0	0.0
P61160	1.0	0.0	1.0	1.0	20933	1.0	0.25	46933333	232304	0.0	0.0	0.0
P84022	1.0	0.0	1.0	2.0	32373	1.0	0.25	531.75	26294	214414803	103374.0	0.0
P41208	1.0	0.0	1.0	1.0	17936	1.0	0.25	46933333	232304	0.0	0.0	0.0
O43172	1.0	0.0	1.0	1.0	16816	1.0	0.25	46933333	232304	0.0	0.0	0.0
O43542	1.0	0.0	1.0	2.0	36999	1.0	0.25	60258333	301235	213141217	165960.0	0.0
Q8R5C5	1.0	0.0	1.0	1.0	14216	1.0	0.25	46933333	232304	0.0	0.0	0.0
Q8TEB1	1.0	0.0	1.0	1.0	19426	1.0	0.25	46933333	232304	0.0	0.0	0.0
Q9C0B0	1.0	0.0	1.0	2.0	32749	1.0	0.25	60258333	301235	213141217	165960.0	0.0
Q9BQA1	1.0	0.0	1.0	1.0	17958	1.0	0.25	46933333	232304	0.0	0.0	0.0
Q92731	1.0	0.0	1.0	1.0	20146	1.0	0.25	46933333	232304	0.0	0.0	0.0
P03950	1.0	0.0	1.0	2.0	35.07	1.0	0.25	60258333	301235	213141217	165960.0	0.0
Q93008	1.0	0.0	1.0	1.0	17649	1.0	0.25	46933333	232304	0.0	0.0	0.0
Q9BUN8	1.0	0.0	1.0	1.0	16947	1.0	0.25	46933333	232304	0.0	0.0	0.0
Q9GZX7	1.0	0.0	1.0	1.0	15668	1.0	0.25	46933333	232304	0.0	0.0	0.0
Q8TCT1	1.0	0.0	1.0	2.0	40184	1.0	0.25	60258333	301235	213141217	165960.0	0.0
Q9GZS0	1.0	0.0	1.0	1.0	21299	1.0	0.25	46933333	232304	0.0	0.0	0.0
Q8TCJ0	1.0	0.0	1.0	1.0	19776	1.0	0.25	46933333	232304	0.0	0.0	0.0
P68363	1.0	0.0	1.0	1.0	14355	1.0	0.25	46933333	232304	0.0	0.0	0.0
Q9BQ87	1.0	0.0	1.0	1.0	16622	1.0	0.25	46933333	232304	0.0	0.0	0.0
Q9Y228	1.0	0.0	1.0	1.0	14715	1.0	0.25	46933333	232304	0.0	0.0	0.0
P42932	1.0	0.0	1.0	1.0	20.61	1.0	0.25	46933333	232304	0.0	0.0	0.0
P48643	1.0	0.0	1.0	1.0	17335	1.0	0.25	46933333	232304	0.0	0.0	0.0
P43307	1.0	0.0	1.0	1.0	18638	1.0	0.25	46933333	232304	0.0	0.0	0.0
P40227	1.0	0.0	1.0	1.0	18123	1.0	0.25	46933333	232304	0.0	0.0	0.0
Q14164	3.0	0.0	1.0	3.0	49.91	1.0	0.25	61958333	308956	674618376	368276.0	0.0
P55072	2.0	0.0	1.0	3.0	54621	1.0	0.25	676.75	33706	851282246	552240.0	0.0
P60866	1.0	0.0	1.0	1.0	17293	1.0	0.25	46933333	232304	0.0	0.0	0.0
Q16659	1.0	0.0	1.0	2.0	37801	1.0	0.25	60258333	301235	213141217	165960.0	0.0
Q14990	1.0	0.0	1.0	1.0	14432	1.0	0.25	46933333	232304	0.0	0.0	0.0
Q15075	1.0	0.0	1.0	1.0	19335	1.0	0.25	46933333	232304	0.0	0.0	0.0
P35558	1.0	0.0	1.0	2.0	35046	1.0	0.25	60258333	301235	213141217	165960.0	0.0
Q13469	1.0	0.0	1.0	1.0	17548	1.0	0.25	46933333	232304	0.0	0.0	0.0
P53621	1.0	0.0	1.0	1.0	19005	1.0	0.25	46933333	232304	0.0	0.0	0.0
Q61097	1.0	0.0	1.0	1.0	16669	1.0	0.25	46933333	232304	0.0	0.0	0.0
P34932	1.0	0.0	1.0	2.0	33378	1.0	0.25	60258333	301235	213141217	165960.0	0.0
Q3SXZ7	1.0	0.0	1.0	1.0	18.33	1.0	0.25	46933333	232304	0.0	0.0	0.0
P17987	253.0	0.0	1.0	253.0	174176	175.0	0.33333	710.0	332242	51956141973	26225680000000	0.0
Q5QP82	1.0	0.0	1.0	1.0	14658	1.0	0.25	46933333	232304	0.0	0.0	0.0
O95718	0.0	0.30779	2.0	2.0	35.96	1.0	0.2	624.7	318221	0.0	0.0	1.0
O95793	2.0	0.30898	3.0	5.0	71477	1.0	0.25	76216667	379494	1882490821	1143230.0	0.2
Q96RI1	0.0	0.0	1.0	1.0	20201	1.0	0.2	54436667	288573	0.0	0.0	0.0
Q13164	0.0	0.30779	2.0	2.0	36548	1.0	0.2	59503333	307227	0.0	0.0	1.0
P04637	2.0	0.30779	2.0	4.0	66526	1.0	0.25	71866667	363496	1013179021	619356.0	0.16667
P11142	1.0	0.30779	2.0	3.0	48948	1.0	0.2	67761667	343607	480640811	287928.0	0.33333
P23791	0.0	0.30779	2.0	2.0	36257	1.0	0.2	624.7	318221	0.0	0.0	1.0
Q96NS5	0.0	0.0	1.0	1.0	20244	1.0	0.2	54436667	288573	0.0	0.0	0.0
P04626	0.0	0.30779	2.0	2.0	36203	1.0	0.2	59503333	307227	0.0	0.0	1.0
P09086	0.0	0.0	1.0	1.0	18149	1.0	0.2	54436667	288573	0.0	0.0	0.0
P04618	1.0	0.0	1.0	2.0	37607	1.0	0.2	600.45	315133	121423701	74084.0	0.0
Q8N6T7	2.0	0.0	1.0	2.0	34703	1.0	0.25	59333333	31155	10498219	62094.0	0.0
Q8N726	0.0	0.0	1.0	1.0	16917	1.0	0.2	54436667	288573	0.0	0.0	0.0
Q96CW1	0.0	0.0	1.0	1.0	20146	1.0	0.2	54436667	288573	0.0	0.0	0.0
P01023	0.0	0.30779	2.0	2.0	35691	1.0	0.2	624.7	318221	0.0	0.0	1.0
Q96AP0	0.0	0.0	1.0	1.0	20311	1.0	0.2	54436667	288573	0.0	0.0	0.0
P25788	0.0	0.30898	3.0	3.0	53.36	1.0	0.2	672.2	335701	409108226	258972.0	0.66667
Q07820	0.0	0.30779	2.0	2.0	37687	1.0	0.2	624.7	318221	0.0	0.0	1.0
Q08257	0.0	0.0	1.0	1.0	22526	1.0	0.2	54436667	288573	0.0	0.0	0.0
Q99459	1.0	0.30779	2.0	3.0	53615	1.0	0.25	66766667	338975	318123408	228054.0	0.33333
Q06187	0.0	0.0	1.0	1.0	14786	1.0	0.2	54436667	288573	0.0	0.0	0.0
Q16637	0.0	0.30779	2.0	2.0	35662	1.0	0.2	59503333	307227	0.0	0.0	1.0
P28482	0.0	0.30779	2.0	2.0	37304	1.0	0.2	59503333	307227	0.0	0.0	1.0
Q12931	0.0	0.0	1.0	1.0	20331	1.0	0.2	54436667	288573	0.0	0.0	0.0
Q60823	0.0	0.0	1.0	1.0	21.1	1.0	0.2	54436667	288573	0.0	0.0	0.0
P08238	1.0	0.30898	3.0	4.0	63871	1.0	0.25	71383333	35596	956264436	614334.0	0.33333
P38936	0.0	0.30779	2.0	2.0	36221	1.0	0.2	59503333	307227	0.0	0.0	1.0
Q9Y6H6	0.0	0.0	1.0	1.0	18799	1.0	0.2	54436667	288573	0.0	0.0	0.0
P07900	1.0	0.30898	3.0	4.0	67917	1.0	0.25	71383333	35596	956264436	614334.0	0.33333
Q99972	0.0	0.30779	2.0	2.0	38.57	1.0	0.2	59503333	307227	0.0	0.0	1.0
P24522	0.0	0.0	1.0	1.0	23.55	1.0	0.2	54436667	288573	0.0	0.0	0.0
Q9UBX2	2.0	0.30898	3.0	5.0	73.65	1.0	0.25	76216667	379494	1882490821	1143230.0	0.2
P05362	1.0	0.0	1.0	2.0	35.77	1.0	0.2	600.45	315133	121423701	74084.0	0.0
O43242	0.0	0.0	1.0	1.0	21124	1.0	0.2	54436667	288573	0.0	0.0	0.0
Q9Z1B7	1.0	0.30779	2.0	3.0	51316	1.0	0.2	64761667	332489	352594472	211678.0	0.33333
P04075	0.0	0.30898	3.0	3.0	48508	1.0	0.2	672.2	335701	409108226	258972.0	0.66667
O43504	0.0	0.0	1.0	1.0	19773	1.0	0.2	54436667	288573	0.0	0.0	0.0
P20073	0.0	0.30779	2.0	2.0	36366	1.0	0.2	59503333	307227	0.0	0.0	1.0
Q6IQ23	1.0	0.30779	2.0	3.0	55892	1.0	0.2	67761667	343607	480640811	287928.0	0.33333
P19971	0.0	0.0	1.0	1.0	19.05	1.0	0.2	54436667	288573	0.0	0.0	0.0
O15264	1.0	0.30779	2.0	3.0	53416	1.0	0.2	64761667	332489	352594472	211678.0	0.33333
S100A9	0.0	0.0	1.0	1.0	20.49	1.0	0.2	54436667	288573	0.0	0.0	0.0
Q9NXU5	0.0	0.0	1.0	1.0	19385	1.0	0.2	54436667	288573	0.0	0.0	0.0
Q9Y266	0.0	0.0	1.0	1.0	18428	1.0	0.2	54436667	288573	0.0	0.0	0.0
Q9Y570	0.0	0.30779	2.0	2.0	39433	1.0	0.2	59503333	307227	0.0	0.0	1.0
Q9NX02	0.0	0.0	1.0	1.0	20888	1.0	0.2	54436667	288573	0.0	0.0	0.0
Q9NUX5	0.0	0.0	1.0	1.0	19769	1.0	0.2	54436667	288573	0.0	0.0	0.0
O00154	0.0	0.0	1.0	1.0	18545	1.0	0.2	54436667	288573	0.0	0.0	0.0
O00141	1.0	0.0	1.0	2.0	32043	1.0	0.2	600.45	315133	121423701	74084.0	0.0
Q9UN74	0.0	0.0	1.0	1.0	19376	1.0	0.2	54436667	288573	0.0	0.0	0.0
Q9UMX0	0.0	0.0	1.0	1.0	21057	1.0	0.2	54436667	288573	0.0	0.0	0.0
Q9NRD1	2.0	0.30898	3.0	5.0	77846	1.0	0.25	76216667	379494	1882490821	1143230.0	0.2
O00273	0.0	0.0	1.0	1.0	16.79	1.0	0.2	54436667	288573	0.0	0.0	0.0
O00231	0.0	0.0	1.0	1.0	19571	1.0	0.2	54436667	288573	0.0	0.0	0.0
P50453	0.0	0.0	1.0	1.0	17427	1.0	0.2	54436667	288573	0.0	0.0	0.0
P49768	0.0	0.0	1.0	1.0	16985	1.0	0.2	54436667	288573	0.0	0.0	0.0
P51991	0.0	0.0	1.0	1.0	19.59	1.0	0.2	54436667	288573	0.0	0.0	0.0
P41743	0.0	0.0	1.0	1.0	18.61	1.0	0.2	54436667	288573	0.0	0.0	0.0
P34931	0.0	0.0	1.0	1.0	18713	1.0	0.2	54436667	288573	0.0	0.0	0.0
P42858	0.0	0.30898	3.0	3.0	50928	1.0	0.2	672.2	335701	409108226	258972.0	0.66667
P52756	0.0	0.0	1.0	1.0	21173	1.0	0.2	54436667	288573	0.0	0.0	0.0
P20333	2.0	0.0	1.0	2.0	34874	1.0	0.25	59333333	31155	10498219	62094.0	0.0
P31948	0.0	0.0	1.0	1.0	19592	1.0	0.2	54436667	288573	0.0	0.0	0.0
P18084	0.0	0.0	1.0	1.0	17385	1.0	0.2	54436667	288573	0.0	0.0	0.0
P18669	0.0	0.0	1.0	1.0	18744	1.0	0.2	54436667	288573	0.0	0.0	0.0
P33316	0.0	0.30779	2.0	2.0	39669	1.0	0.2	624.7	318221	0.0	0.0	1.0
P55957	0.0	0.0	1.0	1.0	19424	1.0	0.2	54436667	288573	0.0	0.0	0.0
Q13087	0.0	0.0	1.0	1.0	20142	1.0	0.2	54436667	288573	0.0	0.0	0.0
P06748	1.0	0.30779	2.0	3.0	48798	1.0	0.25	642.0	329463	334014993	189402.0	0.33333
P09104	0.0	0.0	1.0	1.0	19269	1.0	0.2	54436667	288573	0.0	0.0	0.0
P07437	0.0	0.0	1.0	1.0	18794	1.0	0.2	54436667	288573	0.0	0.0	0.0
P13929	0.0	0.30779	2.0	2.0	38197	1.0	0.2	59503333	307227	0.0	0.0	1.0
O43353	0.0	0.0	1.0	1.0	19896	1.0	0.2	54436667	288573	0.0	0.0	0.0
O60941	0.0	0.0	1.0	1.0	22899	1.0	0.2	54436667	288573	0.0	0.0	0.0
P14550	0.0	0.30779	2.0	2.0	35.32	1.0	0.2	59503333	307227	0.0	0.0	1.0
P00505	0.0	0.0	1.0	1.0	20538	1.0	0.2	54436667	288573	0.0	0.0	0.0
P14859	0.0	0.0	1.0	1.0	23722	1.0	0.2	54436667	288573	0.0	0.0	0.0
P15259	0.0	0.0	1.0	1.0	20778	1.0	0.2	54436667	288573	0.0	0.0	0.0
P22681	0.0	0.0	1.0	1.0	18517	1.0	0.2	54436667	288573	0.0	0.0	0.0
Q9HC38	0.0	0.30779	2.0	2.0	34681	1.0	0.2	624.7	318221	0.0	0.0	1.0
Q9NTK5	0.0	0.0	1.0	1.0	17128	1.0	0.2	54436667	288573	0.0	0.0	0.0
Q99759	1.0	0.30779	2.0	3.0	50.93	1.0	0.25	642.0	329463	334014993	189402.0	0.33333
Q99683	0.0	0.0	1.0	1.0	20773	1.0	0.2	54436667	288573	0.0	0.0	0.0
Q9BX70	0.0	0.0	1.0	1.0	16224	1.0	0.2	54436667	288573	0.0	0.0	0.0
Q99558	1.0	0.0	1.0	2.0	36.72	1.0	0.2	600.45	315133	121423701	74084.0	0.0
Q99650	0.0	0.0	1.0	1.0	19694	1.0	0.2	54436667	288573	0.0	0.0	0.0
Q9H0J4	0.0	0.0	1.0	1.0	22162	1.0	0.2	54436667	288573	0.0	0.0	0.0
Q8IUQ4	0.0	0.0	1.0	1.0	17855	1.0	0.2	54436667	288573	0.0	0.0	0.0
Q8IXL7	0.0	0.0	1.0	1.0	18451	1.0	0.2	54436667	288573	0.0	0.0	0.0
Q6IN85	0.0	0.0	1.0	1.0	22274	1.0	0.2	54436667	288573	0.0	0.0	0.0
Q6ICL3	0.0	0.30779	2.0	2.0	40594	1.0	0.2	624.7	318221	0.0	0.0	1.0
Q6ZNW5	0.0	0.0	1.0	1.0	23665	1.0	0.2	54436667	288573	0.0	0.0	0.0
Q8N2N9	0.0	0.0	1.0	1.0	18.95	1.0	0.2	54436667	288573	0.0	0.0	0.0
Q15102	0.0	0.0	1.0	1.0	20808	1.0	0.2	54436667	288573	0.0	0.0	0.0
Q16363	0.0	0.0	1.0	1.0	22068	1.0	0.2	54436667	288573	0.0	0.0	0.0
Q14207	0.0	0.0	1.0	1.0	19941	1.0	0.2	54436667	288573	0.0	0.0	0.0
Q13363	0.0	0.0	1.0	1.0	21574	1.0	0.2	54436667	288573	0.0	0.0	0.0
Q14469	0.0	0.0	1.0	1.0	23413	1.0	0.2	54436667	288573	0.0	0.0	0.0
Q3KSU8	0.0	0.0	1.0	1.0	20826	1.0	0.2	54436667	288573	0.0	0.0	0.0
Q8N335	0.0	0.0	1.0	1.0	21585	1.0	0.2	54436667	288573	0.0	0.0	0.0
Q04864	0.0	0.0	1.0	1.0	20369	1.0	0.2	54436667	288573	0.0	0.0	0.0
Q09472	0.0	0.30779	2.0	2.0	38085	1.0	0.2	59503333	307227	0.0	0.0	1.0
Q00325	0.0	0.0	1.0	1.0	22832	1.0	0.2	54436667	288573	0.0	0.0	0.0
Q01105	0.0	0.0	1.0	1.0	19129	1.0	0.2	54436667	288573	0.0	0.0	0.0
Q12882	0.0	0.0	1.0	1.0	19397	1.0	0.2	54436667	288573	0.0	0.0	0.0
P62805	0.0	0.0	1.0	1.0	19505	1.0	0.2	54436667	288573	0.0	0.0	0.0
P68032	0.0	0.0	1.0	1.0	20567	1.0	0.2	54436667	288573	0.0	0.0	0.0
P62258	0.0	0.0	1.0	1.0	18303	1.0	0.2	54436667	288573	0.0	0.0	0.0
P68104	1.0	0.30779	2.0	3.0	50598	1.0	0.2	64761667	332489	352594472	211678.0	0.33333
Q13077	0.0	0.0	1.0	1.0	23025	1.0	0.2	54436667	288573	0.0	0.0	0.0
O60739	0.0	0.0	1.0	1.0	20155	1.0	0.2	54436667	288573	0.0	0.0	0.0
P23284	0.0	0.0	1.0	1.0	20373	1.0	0.2	54436667	288573	0.0	0.0	0.0
O60861	0.0	0.0	1.0	1.0	20643	1.0	0.2	54436667	288573	0.0	0.0	0.0
P49841	0.0	0.0	1.0	1.0	18769	1.0	0.2	54436667	288573	0.0	0.0	0.0
P35228	1.0	0.30779	2.0	3.0	51118	1.0	0.25	66766667	338975	318123408	228054.0	0.33333
P00558	0.0	0.30779	2.0	2.0	36159	1.0	0.2	59503333	307227	0.0	0.0	1.0
Q9UHD2	1.0	0.30779	2.0	3.0	47889	1.0	0.25	642.0	329463	334014993	189402.0	0.33333
Q9BZE9	0.0	0.0	1.0	1.0	18065	1.0	0.2	54436667	288573	0.0	0.0	0.0
Q96G25	0.0	0.0	1.0	1.0	20015	1.0	0.2	54436667	288573	0.0	0.0	0.0
Q92882	0.0	0.0	1.0	1.0	20981	1.0	0.2	54436667	288573	0.0	0.0	0.0
Q8NG31	0.0	0.0	1.0	1.0	20033	1.0	0.2	54436667	288573	0.0	0.0	0.0
Q15046	0.0	0.0	1.0	1.0	22076	1.0	0.2	54436667	288573	0.0	0.0	0.0
Q13952	0.0	0.0	1.0	1.0	16404	1.0	0.2	54436667	288573	0.0	0.0	0.0
P60174	0.0	0.0	1.0	1.0	19.51	1.0	0.2	54436667	288573	0.0	0.0	0.0
P54253	0.0	0.0	1.0	1.0	18398	1.0	0.2	54436667	288573	0.0	0.0	0.0
P48147	0.0	0.30779	2.0	2.0	38785	1.0	0.2	624.7	318221	0.0	0.0	1.0
O14556	0.0	0.0	1.0	1.0	19681	1.0	0.2	54436667	288573	0.0	0.0	0.0
O14939	0.0	0.0	1.0	1.0	20367	1.0	0.2	54436667	288573	0.0	0.0	0.0
P04183	0.0	0.30779	2.0	2.0	36.59	1.0	0.2	59503333	307227	0.0	0.0	1.0
Q00537	0.0	0.0	1.0	1.0	19738	1.0	0.2	54436667	288573	0.0	0.0	0.0
P42262	0.0	0.0	1.0	1.0	17673	1.0	0.2	54436667	288573	0.0	0.0	0.0
P48039	0.0	0.0	1.0	1.0	18236	1.0	0.2	54436667	288573	0.0	0.0	0.0
O35071	0.0	0.0	1.0	1.0	21339	1.0	0.2	54436667	288573	0.0	0.0	0.0
P42771	0.0	0.0	1.0	1.0	17291	1.0	0.2	54436667	288573	0.0	0.0	0.0
Q96EB6	0.0	0.30779	2.0	2.0	34058	1.0	0.2	624.7	318221	0.0	0.0	1.0
P51451	0.0	0.30779	2.0	2.0	35325	1.0	0.2	59503333	307227	0.0	0.0	1.0
Q00987	0.0	0.30779	2.0	2.0	33628	1.0	0.2	59503333	307227	0.0	0.0	1.0
Q8WXK1	0.0	0.0	1.0	1.0	21975	1.0	0.2	54436667	288573	0.0	0.0	0.0
Q9BSI4	0.0	0.30779	2.0	2.0	37587	1.0	0.2	59503333	307227	0.0	0.0	1.0
Q9BSH4	0.0	0.30779	2.0	2.0	35202	1.0	0.2	624.7	318221	0.0	0.0	1.0
Q92696	0.0	0.0	1.0	1.0	21829	1.0	0.2	54436667	288573	0.0	0.0	0.0
P63151	2.0	0.0	1.0	2.0	34652	1.0	0.25	59333333	31155	10498219	62094.0	0.0
Q9BQE3	1.0	0.30779	2.0	3.0	47257	1.0	0.25	66766667	338975	318123408	228054.0	0.33333
Q92993	0.0	0.0	1.0	1.0	22384	1.0	0.2	54436667	288573	0.0	0.0	0.0
Q05397	0.0	0.30779	2.0	2.0	40182	1.0	0.2	59503333	307227	0.0	0.0	1.0
P32455	0.0	0.0	1.0	1.0	16586	1.0	0.2	54436667	288573	0.0	0.0	0.0
Q9H0W5	1.0	0.30898	3.0	4.0	66462	1.0	0.2	72211667	359975	1120919809	684494.0	0.33333
P49411	0.0	0.0	1.0	1.0	19489	1.0	0.2	54436667	288573	0.0	0.0	0.0
P48637	0.0	0.0	1.0	1.0	19125	1.0	0.2	54436667	288573	0.0	0.0	0.0
Q16082	0.0	0.0	1.0	1.0	17694	1.0	0.2	54436667	288573	0.0	0.0	0.0
Q15915	0.0	0.0	1.0	1.0	21121	1.0	0.2	54436667	288573	0.0	0.0	0.0
Q14541	0.0	0.0	1.0	1.0	12454	1.0	0.2	54436667	288573	0.0	0.0	0.0
Q14999	0.0	0.30779	2.0	2.0	34383	1.0	0.2	624.7	318221	0.0	0.0	1.0
Q27957	0.0	0.0	1.0	1.0	22035	1.0	0.2	54436667	288573	0.0	0.0	0.0
P52306	0.0	0.0	1.0	1.0	20326	1.0	0.2	54436667	288573	0.0	0.0	0.0
P60033	1.0	0.30779	2.0	3.0	57479	1.0	0.2	64761667	332489	352594472	211678.0	0.33333
P54259	0.0	0.0	1.0	1.0	15983	1.0	0.2	54436667	288573	0.0	0.0	0.0
Q15303	0.0	0.0	1.0	1.0	23656	1.0	0.2	54436667	288573	0.0	0.0	0.0
P38646	0.0	0.0	1.0	1.0	18.76	1.0	0.2	54436667	288573	0.0	0.0	0.0
Q13268	0.0	0.0	1.0	1.0	16373	1.0	0.2	54436667	288573	0.0	0.0	0.0
Q13098	0.0	0.0	1.0	1.0	20752	1.0	0.2	54436667	288573	0.0	0.0	0.0
Q12996	1.0	0.0	1.0	2.0	37638	1.0	0.2	600.45	315133	121423701	74084.0	0.0
P50579	0.0	0.0	1.0	1.0	21327	1.0	0.2	54436667	288573	0.0	0.0	0.0
Q96GG9	1.0	0.0	1.0	2.0	33592	1.0	0.2	516.7	258863	80106769	44356.0	0.0
P29353	0.0	0.0	1.0	1.0	20.15	1.0	0.2	456.45	22971	0.0	0.0	0.0
P0DP25	0.0	0.0	1.0	1.0	18056	1.0	0.2	456.45	22971	0.0	0.0	0.0
P0DP24	0.0	0.0	1.0	1.0	16.48	1.0	0.2	456.45	22971	0.0	0.0	0.0
P0DP23	0.0	0.0	1.0	1.0	19474	1.0	0.2	456.45	22971	0.0	0.0	0.0
P10275	0.0	0.30779	2.0	2.0	35129	1.0	0.2	559.7	294132	0.0	0.0	1.0
Q8JPQ9	2.0	0.0	1.0	3.0	49.41	59.0	0.25	62291667	310747	39911279	272748.0	0.0
P10599	0.0	0.30779	2.0	2.0	32.33	1.0	0.2	559.7	294132	0.0	0.0	1.0
P01106	3.0	0.0	1.0	4.0	64186	1.0	0.25	694.25	345275	1110861259	701946.0	0.0
P12755	3.0	0.0	1.0	4.0	63245	1.0	0.25	676.5	336813	1052851472	634322.0	0.0
O95163	2.0	0.0	1.0	2.0	36633	1.0	0.2	53553333	267758	7360744	42918.0	0.0
Q9H2C0	3.0	0.0	1.0	4.0	60059	1.0	0.25	676.5	336813	1052851472	634322.0	0.0
P61018	0.0	0.0	1.0	1.0	16741	1.0	0.2	456.45	22971	0.0	0.0	0.0
P60953	0.0	0.0	1.0	1.0	18737	1.0	0.2	456.45	22971	0.0	0.0	0.0
P60006	0.0	0.0	1.0	1.0	18731	1.0	0.2	456.45	22971	0.0	0.0	0.0
P01108	0.0	0.0	1.0	1.0	16871	1.0	0.2	456.45	22971	0.0	0.0	0.0
Q9Z0Y1	0.0	0.0	1.0	1.0	17322	1.0	0.2	456.45	22971	0.0	0.0	0.0
Q9Y297	0.0	0.0	1.0	1.0	17931	1.0	0.2	456.45	22971	0.0	0.0	0.0
P13541	0.0	0.0	1.0	1.0	16484	1.0	0.2	456.45	22971	0.0	0.0	0.0
Q921T2	0.0	0.0	1.0	1.0	19.24	1.0	0.2	456.45	22971	0.0	0.0	0.0
P05161	0.0	0.2842	4.0	4.0	67.44	1.0	0.2	68336667	339716	598048609	369708.0	0.5
Q15051	0.0	0.30898	3.0	3.0	48361	1.0	0.2	60803333	311921	7360744	42918.0	0.66667
Q99JP4	0.0	0.0	1.0	1.0	20685	1.0	0.2	456.45	22971	0.0	0.0	0.0
Q99836	0.0	0.0	1.0	1.0	19246	1.0	0.2	456.45	22971	0.0	0.0	0.0
Q96GM5	0.0	0.0	1.0	1.0	18464	1.0	0.2	456.45	22971	0.0	0.0	0.0
O14796	0.0	0.0	1.0	1.0	21896	1.0	0.2	456.45	22971	0.0	0.0	0.0
Q13162	0.0	0.0	1.0	1.0	16286	1.0	0.2	456.45	22971	0.0	0.0	0.0
Q99598	0.0	0.0	1.0	1.0	17626	1.0	0.2	456.45	22971	0.0	0.0	0.0
Q9UBS0	2.0	0.0	1.0	3.0	51093	1.0	0.25	62291667	310747	39911279	272748.0	0.0
Q9Y6P5	0.0	0.0	1.0	1.0	17958	1.0	0.2	456.45	22971	0.0	0.0	0.0
Q71U36	1.0	0.30898	3.0	4.0	63705	1.0	0.25	679.5	343237	50409498	334842.0	0.33333
Q77M19	2.0	0.0	1.0	3.0	50689	1.0	0.25	567.25	283385	365160202	186700.0	0.0
Q9Y2T1	0.0	0.0	1.0	1.0	18537	1.0	0.2	456.45	22971	0.0	0.0	0.0
Q9HB75	0.0	0.0	1.0	1.0	13374	1.0	0.2	456.45	22971	0.0	0.0	0.0
Q9NQ29	0.0	0.0	1.0	1.0	17234	1.0	0.2	456.45	22971	0.0	0.0	0.0
Q6UXB4	0.0	0.0	1.0	1.0	22786	1.0	0.2	456.45	22971	0.0	0.0	0.0
P04413	2.0	0.0	1.0	2.0	32991	1.0	0.25	51016667	255713	7063863	38970.0	0.0
O60260	1.0	0.30898	3.0	4.0	61667	1.0	0.25	679.5	343237	50409498	334842.0	0.33333
P00519	2.0	0.0	1.0	3.0	50329	1.0	0.2	65228333	324768	598048609	369708.0	0.0
Q00013	0.0	0.0	1.0	1.0	17937	1.0	0.2	456.45	22971	0.0	0.0	0.0
Q00005	3.0	0.0	1.0	4.0	61176	1.0	0.25	676.5	336813	1052851472	634322.0	0.0
Q86UX7	0.0	0.0	1.0	1.0	17939	1.0	0.2	456.45	22971	0.0	0.0	0.0
P14635	0.0	0.30779	2.0	2.0	36126	1.0	0.2	559.7	294132	0.0	0.0	1.0
P30154	1.0	0.0	1.0	2.0	34947	1.0	0.2	578.7	289191	115332942	67818.0	0.0
P30153	1.0	0.0	1.0	2.0	36037	1.0	0.2	578.7	289191	115332942	67818.0	0.0
P11766	0.0	0.0	1.0	1.0	19015	1.0	0.2	456.45	22971	0.0	0.0	0.0
Q9C037	0.0	0.0	1.0	1.0	17509	1.0	0.2	456.45	22971	0.0	0.0	0.0
Q9BQ15	0.0	0.0	1.0	1.0	16564	1.0	0.2	456.45	22971	0.0	0.0	0.0
P61326	0.0	0.0	1.0	1.0	14957	1.0	0.2	456.45	22971	0.0	0.0	0.0
P0CJ68	0.0	0.0	1.0	1.0	20.78	1.0	0.2	456.45	22971	0.0	0.0	0.0
P29372	2.0	0.0	1.0	2.0	36979	1.0	0.2	53553333	267758	7360744	42918.0	0.0
Q9BVW5	0.0	0.0	1.0	1.0	21163	1.0	0.2	456.45	22971	0.0	0.0	0.0
Q9Y572	0.0	0.0	1.0	1.0	16388	1.0	0.2	456.45	22971	0.0	0.0	0.0
Q9UJC5	0.0	0.0	1.0	1.0	17439	1.0	0.2	456.45	22971	0.0	0.0	0.0
Q9HCK5	1.0	0.0	1.0	2.0	33207	1.0	0.2	516.7	258863	80106769	44356.0	0.0
Q9BTM9	0.0	0.0	1.0	1.0	16571	1.0	0.2	456.45	22971	0.0	0.0	0.0
Q96KR1	0.0	0.0	1.0	1.0	17375	1.0	0.2	456.45	22971	0.0	0.0	0.0
Q96GL3	0.0	0.0	1.0	1.0	21476	1.0	0.2	456.45	22971	0.0	0.0	0.0
P68587	0.0	0.0	1.0	1.0	16185	1.0	0.2	456.45	22971	0.0	0.0	0.0
P62256	0.0	0.0	1.0	1.0	17545	1.0	0.2	456.45	22971	0.0	0.0	0.0
P60484	2.0	0.0	1.0	3.0	50321	1.0	0.2	65228333	324768	598048609	369708.0	0.0
P54725	0.0	0.0	1.0	1.0	18411	1.0	0.2	456.45	22971	0.0	0.0	0.0
P52701	0.0	0.0	1.0	1.0	20221	1.0	0.2	456.45	22971	0.0	0.0	0.0
P46937	0.0	0.0	1.0	1.0	16575	1.0	0.2	456.45	22971	0.0	0.0	0.0
P45974	0.0	0.0	1.0	1.0	17624	1.0	0.2	456.45	22971	0.0	0.0	0.0
P42765	1.0	0.0	1.0	2.0	31.47	1.0	0.2	578.7	289191	115332942	67818.0	0.0
P32119	2.0	0.0	1.0	2.0	30331	1.0	0.2	53553333	267758	7360744	42918.0	0.0
P30044	0.0	0.0	1.0	1.0	20605	1.0	0.2	456.45	22971	0.0	0.0	0.0
P30041	2.0	0.0	1.0	2.0	36876	1.0	0.2	53553333	267758	7360744	42918.0	0.0
P29401	0.0	0.30898	3.0	3.0	51819	1.0	0.2	60803333	311921	7360744	42918.0	0.66667
P13489	0.0	0.0	1.0	1.0	19194	1.0	0.2	456.45	22971	0.0	0.0	0.0
P06753	0.0	0.0	1.0	1.0	13908	1.0	0.2	456.45	22971	0.0	0.0	0.0
P00966	0.0	0.30898	3.0	3.0	53139	1.0	0.2	60803333	311921	7360744	42918.0	0.66667
O75663	0.0	0.0	1.0	1.0	16504	1.0	0.2	456.45	22971	0.0	0.0	0.0
O43598	0.0	0.0	1.0	1.0	20557	1.0	0.2	456.45	22971	0.0	0.0	0.0
P69284	0.0	0.0	1.0	1.0	16239	1.0	0.2	456.45	22971	0.0	0.0	0.0
P42566	0.0	0.0	1.0	1.0	18614	1.0	0.2	456.45	22971	0.0	0.0	0.0
P40337	2.0	0.0	1.0	2.0	35265	1.0	0.25	51016667	255713	7063863	38970.0	0.0
Q13617	1.0	0.2842	4.0	5.0	77518	1.0	0.2	73278333	363805	1389966961	839586.0	0.3
Q13619	2.0	0.0	1.0	3.0	53791	1.0	0.2	63403333	316121	554656822	326018.0	0.0
Q16526	4.0	0.0	1.0	4.0	62444	1.0	0.25	63741667	317356	898971216	494520.0	0.0
P38919	3.0	0.0	1.0	3.0	48122	1.0	0.2	59003333	294256	384884981	224868.0	0.0
Q16186	0.0	0.0	1.0	1.0	17.79	1.0	0.2	456.45	22971	0.0	0.0	0.0
P58004	0.0	0.0	1.0	1.0	17406	1.0	0.2	456.45	22971	0.0	0.0	0.0
Q14653	0.0	0.30779	2.0	2.0	36033	1.0	0.2	559.7	294132	0.0	0.0	1.0
P50897	0.0	0.0	1.0	1.0	17693	1.0	0.2	456.45	22971	0.0	0.0	0.0
Q13509	2.0	0.0	1.0	2.0	37406	1.0	0.25	51016667	255713	7063863	38970.0	0.0
Q13188	0.0	0.0	1.0	1.0	16902	1.0	0.2	456.45	22971	0.0	0.0	0.0
Q3KTM2	0.0	0.0	1.0	1.0	17.16	1.0	0.2	456.45	22971	0.0	0.0	0.0
P33992	0.0	0.30898	3.0	3.0	50558	1.0	0.2	60803333	311921	7360744	42918.0	0.66667
P35244	0.0	0.30779	2.0	2.0	32081	1.0	0.2	559.7	294132	0.0	0.0	1.0
P37840	0.0	0.30779	2.0	2.0	36312	1.0	0.2	559.7	294132	0.0	0.0	1.0
P35240	0.0	0.0	1.0	1.0	15778	1.0	0.2	456.45	22971	0.0	0.0	0.0
P12497	1.0	0.0	1.0	1.0	17148	1.0	0.2	449.45	224583	0.0	0.0	0.0
P03372	2.0	0.30779	2.0	4.0	63185	68.0	0.2	69628333	352316	794931931	445122.0	0.16667
Q99956	1.0	0.0	1.0	1.0	17625	1.0	0.2	449.45	224583	0.0	0.0	0.0
P30086	1.0	0.0	1.0	2.0	30131	1.0	0.2	49061667	247807	37072641	16964.0	0.0
P04629	2.0	0.2842	4.0	6.0	81718	1.0	0.25	743.0	368684	1716352484	993516.0	0.2
P25490	1.0	0.0	1.0	1.0	12252	1.0	0.2	449.45	224583	0.0	0.0	0.0
Q99497	1.0	0.0	1.0	2.0	30021	1.0	0.2	51011667	254169	82692655	44564.0	0.0
Q99714	2.0	0.0	1.0	3.0	49137	1.0	0.2	642.45	321927	627339871	345038.0	0.0
P00338	2.0	0.0	1.0	2.0	37714	1.0	0.2	54386667	273626	98044242	51576.0	0.0
O95831	1.0	0.0	1.0	1.0	17508	1.0	0.2	449.45	224583	0.0	0.0	0.0
Q86XA9	1.0	0.0	1.0	1.0	16441	1.0	0.2	449.45	224583	0.0	0.0	0.0
O95166	3.0	0.30898	3.0	6.0	84221	1.0	0.25	74816667	376096	1764414812	992964.0	0.13333
O95084	1.0	0.0	1.0	1.0	14596	1.0	0.2	449.45	224583	0.0	0.0	0.0
P78318	2.0	0.0	1.0	3.0	48475	1.0	0.25	563.5	280235	430901145	196244.0	0.0
P27958	2.0	0.0	1.0	3.0	48.26	1.0	0.2	609.45	305559	33783569	171412.0	0.0
Q9H492	3.0	0.30898	3.0	6.0	84413	1.0	0.25	72033333	365781	1523148692	818108.0	0.13333
Q9DCX1	1.0	0.0	1.0	1.0	17051	1.0	0.2	449.45	224583	0.0	0.0	0.0
P51148	1.0	0.0	1.0	1.0	12.98	1.0	0.2	449.45	224583	0.0	0.0	0.0
P06400	1.0	0.0	1.0	1.0	16769	1.0	0.2	449.45	224583	0.0	0.0	0.0
P14209	1.0	0.0	1.0	1.0	14922	1.0	0.2	449.45	224583	0.0	0.0	0.0
P11440	3.0	0.0	1.0	3.0	41912	1.0	0.2	56478333	283447	208724323	111458.0	0.0
P43351	1.0	0.30898	3.0	4.0	61306	1.0	0.2	658.45	332674	384004048	197412.0	0.33333
Q9WTQ5	2.0	0.0	1.0	2.0	34.69	1.0	0.2	54386667	273626	98044242	51576.0	0.0
Q96SB4	1.0	0.0	1.0	2.0	34206	1.0	0.2	51011667	254169	82692655	44564.0	0.0
F6ZDS4	2.0	0.0	1.0	2.0	33613	1.0	0.2	54386667	273626	98044242	51576.0	0.0
Q72497	1.0	0.0	1.0	1.0	16028	1.0	0.2	449.45	224583	0.0	0.0	0.0
Q6ZW49	1.0	0.0	1.0	1.0	15012	1.0	0.2	449.45	224583	0.0	0.0	0.0
Q79791	1.0	0.0	1.0	1.0	17717	1.0	0.2	449.45	224583	0.0	0.0	0.0
O55201	1.0	0.0	1.0	1.0	15612	1.0	0.2	449.45	224583	0.0	0.0	0.0
P20963	1.0	0.0	1.0	1.0	16613	1.0	0.2	449.45	224583	0.0	0.0	0.0
O14810	1.0	0.0	1.0	1.0	14056	1.0	0.2	449.45	224583	0.0	0.0	0.0
S100A8	1.0	0.0	1.0	2.0	36131	1.0	0.2	56728333	299135	46168359	26000.0	0.0
Q9NZ81	1.0	0.0	1.0	1.0	20517	1.0	0.2	449.45	224583	0.0	0.0	0.0
O14746	1.0	0.0	1.0	2.0	33196	1.0	0.2	51011667	254169	82692655	44564.0	0.0
Q9UM47	1.0	0.0	1.0	1.0	17.12	1.0	0.2	449.45	224583	0.0	0.0	0.0
O00429	2.0	0.0	1.0	3.0	48874	1.0	0.2	642.45	321927	627339871	345038.0	0.0
Q9UJM3	1.0	0.0	1.0	1.0	18964	1.0	0.2	449.45	224583	0.0	0.0	0.0
P23528	1.0	0.30779	2.0	3.0	52.52	1.0	0.2	615.45	316862	1442126	77576.0	0.33333
P07195	2.0	0.0	1.0	2.0	34141	1.0	0.2	54386667	273626	98044242	51576.0	0.0
Q7L014	1.0	0.0	1.0	1.0	18092	1.0	0.2	449.45	224583	0.0	0.0	0.0
Q7KZN9	1.0	0.0	1.0	2.0	32089	1.0	0.2	51011667	254169	82692655	44564.0	0.0
Q7M739	2.0	0.0	1.0	2.0	33345	1.0	0.2	54386667	273626	98044242	51576.0	0.0
P21796	1.0	0.0	1.0	2.0	32849	1.0	0.2	51011667	254169	82692655	44564.0	0.0
Q9H329	1.0	0.0	1.0	1.0	17254	1.0	0.2	449.45	224583	0.0	0.0	0.0
Q9BWF3	1.0	0.0	1.0	2.0	37333	1.0	0.2	51011667	254169	82692655	44564.0	0.0
Q9H9Q2	1.0	0.0	1.0	1.0	16486	1.0	0.2	449.45	224583	0.0	0.0	0.0
Q9BQE9	1.0	0.0	1.0	1.0	19372	1.0	0.2	449.45	224583	0.0	0.0	0.0
Q99766	1.0	0.0	1.0	1.0	15301	1.0	0.2	449.45	224583	0.0	0.0	0.0
Q9BUB5	1.0	0.0	1.0	1.0	16974	1.0	0.2	449.45	224583	0.0	0.0	0.0
P61088	1.0	0.0	1.0	1.0	17.9	1.0	0.2	449.45	224583	0.0	0.0	0.0
P22102	1.0	0.0	1.0	1.0	14.08	1.0	0.2	449.45	224583	0.0	0.0	0.0
Q13277	1.0	0.0	1.0	1.0	19862	1.0	0.2	449.45	224583	0.0	0.0	0.0
O00267	1.0	0.0	1.0	1.0	18157	1.0	0.2	449.45	224583	0.0	0.0	0.0
Q6P5Z2	1.0	0.0	1.0	1.0	18647	1.0	0.2	449.45	224583	0.0	0.0	0.0
Q7Z7L7	1.0	0.0	1.0	1.0	13295	1.0	0.2	449.45	224583	0.0	0.0	0.0
Q96D03	1.0	0.0	1.0	1.0	19456	1.0	0.2	449.45	224583	0.0	0.0	0.0
P32121	2.0	0.30779	2.0	4.0	60.92	1.0	0.2	66528333	340828	579499727	333818.0	0.16667
O75534	1.0	0.0	1.0	1.0	17.87	1.0	0.2	449.45	224583	0.0	0.0	0.0
P35579	1.0	0.0	1.0	1.0	19876	1.0	0.2	449.45	224583	0.0	0.0	0.0
Q9JMK2	2.0	0.0	1.0	2.0	33058	1.0	0.2	54386667	273626	98044242	51576.0	0.0
Q8C9M2	1.0	0.0	1.0	1.0	19.02	1.0	0.2	449.45	224583	0.0	0.0	0.0
P49917	1.0	0.0	1.0	2.0	35746	1.0	0.2	56728333	299135	46168359	26000.0	0.0
P16471	1.0	0.0	1.0	1.0	16362	1.0	0.2	449.45	224583	0.0	0.0	0.0
P16104	3.0	0.0	1.0	3.0	46226	1.0	0.2	597.2	299444	411907667	233734.0	0.0
P12004	1.0	0.0	1.0	2.0	33919	1.0	0.2	56728333	299135	46168359	26000.0	0.0
P31749	1.0	0.30779	2.0	3.0	49517	1.0	0.2	615.45	316862	1442126	77576.0	0.33333
Q92905	3.0	0.2842	4.0	7.0	95817	1.0	0.25	789.0	391106	2805378293	1611332.0	0.14286
P31040	1.0	0.0	1.0	2.0	31656	1.0	0.2	58886667	295985	185430106	86630.0	0.0
Q9Z0X1	1.0	0.0	1.0	1.0	18118	1.0	0.2	449.45	224583	0.0	0.0	0.0
Q99698	1.0	0.0	1.0	1.0	14028	1.0	0.2	449.45	224583	0.0	0.0	0.0
Q8TBB1	2.0	0.0	1.0	2.0	31386	1.0	0.2	54386667	273626	98044242	51576.0	0.0
Q66K64	1.0	0.0	1.0	1.0	17295	1.0	0.2	449.45	224583	0.0	0.0	0.0
Q16849	1.0	0.0	1.0	1.0	14858	1.0	0.2	449.45	224583	0.0	0.0	0.0
Q13404	1.0	0.0	1.0	1.0	17631	1.0	0.2	449.45	224583	0.0	0.0	0.0
Q08881	1.0	0.0	1.0	1.0	19943	1.0	0.2	449.45	224583	0.0	0.0	0.0
Q08209	1.0	0.0	1.0	1.0	17111	1.0	0.2	449.45	224583	0.0	0.0	0.0
P63098	1.0	0.0	1.0	1.0	15767	1.0	0.2	449.45	224583	0.0	0.0	0.0
P54727	1.0	0.0	1.0	1.0	16673	1.0	0.2	449.45	224583	0.0	0.0	0.0
P46939	1.0	0.0	1.0	1.0	15291	1.0	0.2	449.45	224583	0.0	0.0	0.0
P37802	1.0	0.0	1.0	1.0	17551	1.0	0.2	449.45	224583	0.0	0.0	0.0
P15927	1.0	0.30779	2.0	3.0	40472	1.0	0.2	581.95	304447	832.41	42964.0	0.33333
P15884	1.0	0.0	1.0	1.0	13187	1.0	0.2	449.45	224583	0.0	0.0	0.0
O60674	2.0	0.0	1.0	2.0	35803	1.0	0.2	54386667	273626	98044242	51576.0	0.0
O60493	1.0	0.0	1.0	1.0	16292	1.0	0.2	449.45	224583	0.0	0.0	0.0
K7ELE9	1.0	0.0	1.0	1.0	17.01	1.0	0.2	449.45	224583	0.0	0.0	0.0
B4DT77	1.0	0.0	1.0	1.0	17.47	1.0	0.2	449.45	224583	0.0	0.0	0.0
A5PLL7	1.0	0.0	1.0	1.0	17446	1.0	0.2	449.45	224583	0.0	0.0	0.0
Q92802	1.0	0.0	1.0	1.0	17159	1.0	0.2	449.45	224583	0.0	0.0	0.0
P03496	2.0	0.30779	2.0	4.0	58377	1.0	0.2	69628333	352316	794931931	445122.0	0.16667
P61604	1.0	0.0	1.0	2.0	40.61	1.0	0.2	58886667	295985	185430106	86630.0	0.0
Q01844	1.0	0.30779	2.0	3.0	50.76	1.0	0.2	615.45	316862	1442126	77576.0	0.33333
Q9GZQ8	2.0	0.2842	4.0	6.0	82562	1.0	0.25	743.0	368684	1716352484	993516.0	0.2
P62993	3.0	0.2842	4.0	7.0	93599	1.0	0.25	789.0	391106	2805378293	1611332.0	0.14286
Q8VD62	3.0	0.0	1.0	3.0	54084	1.0	0.2	597.2	299444	411907667	233734.0	0.0
P49407	2.0	0.0	1.0	2.0	35116	1.0	0.2	54386667	273626	98044242	51576.0	0.0
Q15843	2.0	0.30898	3.0	5.0	74088	1.0	0.2	70761667	356393	1027444284	574260.0	0.2
Q13618	3.0	0.2842	4.0	7.0	100634	1.0	0.25	789.0	391106	2805378293	1611332.0	0.14286
P55036	1.0	0.0	1.0	1.0	16755	1.0	0.2	449.45	224583	0.0	0.0	0.0
Q13620	1.0	0.30779	2.0	4.0	61761	1.0	0.2	63278333	328783	367464125	205968.0	0.16667
Q16822	1.0	0.0	1.0	2.0	34.74	1.0	0.2	58886667	295985	185430106	86630.0	0.0
Q16719	1.0	0.0	1.0	1.0	18375	1.0	0.2	449.45	224583	0.0	0.0	0.0
P61026	2.0	0.0	1.0	2.0	32137	1.0	0.2	54386667	273626	98044242	51576.0	0.0
Q13951	1.0	0.0	1.0	1.0	17512	1.0	0.2	449.45	224583	0.0	0.0	0.0
P35610	1.0	0.0	1.0	1.0	18351	1.0	0.2	449.45	224583	0.0	0.0	0.0
Q13115	1.0	0.0	1.0	1.0	15075	1.0	0.2	449.45	224583	0.0	0.0	0.0
Q13107	1.0	0.0	1.0	1.0	12523	1.0	0.2	449.45	224583	0.0	0.0	0.0
Q15717	1.0	0.0	1.0	2.0	32562	1.0	0.2	51011667	254169	82692655	44564.0	0.0
Q4G0W2	1.0	0.0	1.0	1.0	18.69	1.0	0.2	449.45	224583	0.0	0.0	0.0
P35637	2.0	0.2842	4.0	6.0	84728	1.0	0.25	743.0	368684	1716352484	993516.0	0.2
Q13526	3.0	0.0	1.0	3.0	45657	1.0	0.2	597.2	299444	411907667	233734.0	0.0
P50238	1.0	0.0	1.0	1.0	14326	1.0	0.2	449.45	224583	0.0	0.0	0.0
P36957	2.0	0.0	1.0	3.0	49711	1.0	0.2	642.45	321927	627339871	345038.0	0.0
Q5TC82	1.0	0.0	1.0	2.0	35122	1.0	0.2	58886667	295985	185430106	86630.0	0.0
O95817	1.0	0.0	1.0	2.0	35337	1.0	0.2	52428333	264484	163454715	43202.0	0.0
P00441	2.0	0.2842	4.0	4.0	57115	1.0	0.2	59678333	309821	121252239	56760.0	0.5
P0C1C6	0.0	0.30779	2.0	2.0	31574	1.0	0.2	566.45	298826	0.0	0.0	1.0
P00533	1.0	0.25931	5.0	6.0	79728	70.0	0.25	74266667	368561	1771035969	941724.0	0.26667
P26368	5.0	0.30779	2.0	6.0	85787	1.0	0.2	73911667	36677	2238752211	1145326.0	0.06667
P09651	3.0	0.23775	6.0	7.0	93342	1.0	0.2	76128333	376035	2406344271	1245410.0	0.2381
Q81MC5	1.0	0.0	1.0	1.0	13071	1.0	0.2	46178333	234775	0.0	0.0	0.0
Q96IY1	1.0	0.0	1.0	1.0	13916	1.0	0.2	46178333	234775	0.0	0.0	0.0
P01730	0.0	0.30898	3.0	3.0	51.55	1.0	0.2	64511667	327857	222528599	76894.0	0.66667
Q8N878	1.0	0.0	1.0	1.0	16061	1.0	0.2	46178333	234775	0.0	0.0	0.0
Q66K74	1.0	0.0	1.0	1.0	16228	1.0	0.2	46178333	234775	0.0	0.0	0.0
Q9BQ83	1.0	0.0	1.0	1.0	17526	1.0	0.2	46178333	234775	0.0	0.0	0.0
Q13043	2.0	0.2842	4.0	6.0	84668	1.0	0.25	72133333	366152	1621495743	774690.0	0.2
Q5W0Q7	1.0	0.0	1.0	1.0	15624	1.0	0.2	46178333	234775	0.0	0.0	0.0
Q13625	1.0	0.0	1.0	1.0	13432	1.0	0.2	46178333	234775	0.0	0.0	0.0
P04792	2.0	0.0	1.0	2.0	34331	1.0	0.2	54336667	27344	142974754	46198.0	0.0
P43631	1.0	0.0	1.0	1.0	17487	1.0	0.2	46178333	234775	0.0	0.0	0.0
Q96ST8	1.0	0.0	1.0	1.0	14332	1.0	0.2	46178333	234775	0.0	0.0	0.0
Q9C0E8	1.0	0.0	1.0	1.0	14.04	1.0	0.2	46178333	234775	0.0	0.0	0.0
Q9P2P5	1.0	0.0	1.0	1.0	15306	1.0	0.2	46178333	234775	0.0	0.0	0.0
E9PUA5	1.0	0.0	1.0	1.0	15523	1.0	0.2	46178333	234775	0.0	0.0	0.0
Q9Y6K9	1.0	0.0	1.0	2.0	30517	1.0	0.2	587.2	295368	222528599	76894.0	0.0
Q9Y600	1.0	0.0	1.0	1.0	15871	1.0	0.2	46178333	234775	0.0	0.0	0.0
Q9UJV9	1.0	0.0	1.0	1.0	15784	1.0	0.2	46178333	234775	0.0	0.0	0.0
Q99832	2.0	0.0	1.0	2.0	27085	1.0	0.25	51908333	262322	151677928	40796.0	0.0
Q9H6R7	1.0	0.0	1.0	1.0	13122	1.0	0.2	46178333	234775	0.0	0.0	0.0
Q92796	1.0	0.0	1.0	1.0	15609	1.0	0.2	46178333	234775	0.0	0.0	0.0
Q8N163	1.0	0.0	1.0	2.0	33411	1.0	0.2	587.2	295368	222528599	76894.0	0.0
Q92841	1.0	0.0	1.0	2.0	31245	1.0	0.2	587.2	295368	222528599	76894.0	0.0
Q7L5N1	0.0	0.30898	3.0	4.0	63186	1.0	0.2	633.45	32903	402996425	175438.0	0.33333
Q86U42	0.0	0.30779	2.0	2.0	31.53	1.0	0.2	566.45	298826	0.0	0.0	1.0
Q93009	2.0	0.0	1.0	2.0	32469	1.0	0.2	54336667	27344	142974754	46198.0	0.0
Q96PK6	1.0	0.0	1.0	1.0	15606	1.0	0.2	46178333	234775	0.0	0.0	0.0
Q6ZU80	1.0	0.0	1.0	1.0	13646	1.0	0.2	46178333	234775	0.0	0.0	0.0
Q04726	1.0	0.0	1.0	1.0	17.61	1.0	0.2	46178333	234775	0.0	0.0	0.0
Q04206	3.0	0.0	1.0	3.0	47451	1.0	0.25	59491667	298518	523685484	214302.0	0.0
Q06124	1.0	0.0	1.0	1.0	19103	1.0	0.2	46178333	234775	0.0	0.0	0.0
P68133	1.0	0.0	1.0	1.0	14974	1.0	0.2	46178333	234775	0.0	0.0	0.0
P63261	1.0	0.0	1.0	1.0	16328	1.0	0.2	46178333	234775	0.0	0.0	0.0
P98082	1.0	0.0	1.0	2.0	32141	1.0	0.2	48811667	246881	38011239	13796.0	0.0
Q14254	1.0	0.0	1.0	1.0	15088	1.0	0.2	46178333	234775	0.0	0.0	0.0
P29350	1.0	0.0	1.0	1.0	13288	1.0	0.2	46178333	234775	0.0	0.0	0.0
P27694	0.0	0.30898	3.0	3.0	46344	1.0	0.2	58078333	304015	38011239	13796.0	0.66667
P30613	1.0	0.0	1.0	1.0	13685	1.0	0.2	46178333	234775	0.0	0.0	0.0
P12956	1.0	0.0	1.0	1.0	14347	1.0	0.2	46178333	234775	0.0	0.0	0.0
P10515	1.0	0.0	1.0	2.0	33285	1.0	0.2	587.2	295368	222528599	76894.0	0.0
P25963	1.0	0.0	1.0	1.0	15493	1.0	0.2	46178333	234775	0.0	0.0	0.0
P08107	1.0	0.0	1.0	2.0	34166	1.0	0.2	587.2	295368	222528599	76894.0	0.0
P05787	1.0	0.0	1.0	1.0	15.77	1.0	0.2	46178333	234775	0.0	0.0	0.0
P08758	1.0	0.0	1.0	1.0	18149	1.0	0.2	46178333	234775	0.0	0.0	0.0
P05388	1.0	0.0	1.0	2.0	31991	1.0	0.2	52428333	264484	163454715	43202.0	0.0
P09525	1.0	0.0	1.0	1.0	15771	1.0	0.2	46178333	234775	0.0	0.0	0.0
P38159	1.0	0.0	1.0	1.0	16162	1.0	0.2	46178333	234775	0.0	0.0	0.0
O14770	1.0	0.0	1.0	1.0	14947	1.0	0.2	46178333	234775	0.0	0.0	0.0
O43143	1.0	0.0	1.0	2.0	32329	1.0	0.2	52428333	264484	163454715	43202.0	0.0
O75688	1.0	0.0	1.0	1.0	14038	1.0	0.2	46178333	234775	0.0	0.0	0.0
P02452	1.0	0.0	1.0	1.0	17401	1.0	0.2	46178333	234775	0.0	0.0	0.0
P62263	1.0	0.0	1.0	1.0	13452	1.0	0.2	46178333	234775	0.0	0.0	0.0
P17096	1.0	0.0	1.0	1.0	14242	1.0	0.2	46178333	234775	0.0	0.0	0.0
P19838	1.0	0.25931	5.0	6.0	84626	1.0	0.25	74266667	368561	1771035969	941724.0	0.26667
P20648	1.0	0.0	1.0	1.0	16489	1.0	0.2	46178333	234775	0.0	0.0	0.0
P06733	2.0	0.30898	3.0	3.0	44615	1.0	0.2	582.95	304818	46168359	26000.0	0.66667
Q9Y5K5	3.0	0.0	1.0	3.0	48186	1.0	0.2	564.45	283323	254593434	102912.0	0.0
Q9Y4P1	1.0	0.0	1.0	1.0	18624	1.0	0.2	46178333	234775	0.0	0.0	0.0
Q9NZC7	1.0	0.0	1.0	2.0	32686	1.0	0.2	52428333	264484	163454715	43202.0	0.0
Q9Y3E0	1.0	0.0	1.0	1.0	13568	1.0	0.2	46178333	234775	0.0	0.0	0.0
Q9NWV4	1.0	0.0	1.0	1.0	13754	1.0	0.2	46178333	234775	0.0	0.0	0.0
Q9HAW8	1.0	0.0	1.0	1.0	15622	1.0	0.2	46178333	234775	0.0	0.0	0.0
O00213	1.0	0.0	1.0	1.0	16856	1.0	0.2	46178333	234775	0.0	0.0	0.0
Q9QWT9	1.0	0.0	1.0	1.0	11532	1.0	0.2	46178333	234775	0.0	0.0	0.0
Q9UNN5	1.0	0.0	1.0	1.0	14793	1.0	0.2	46178333	234775	0.0	0.0	0.0
Q9UMN6	1.0	0.0	1.0	1.0	15154	1.0	0.2	46178333	234775	0.0	0.0	0.0
H9XIJ5	2.0	0.30779	2.0	2.0	28.28	1.0	0.2	482.95	242495	0.0	0.0	1.0
Q9UKR5	1.0	0.0	1.0	1.0	16582	1.0	0.2	46178333	234775	0.0	0.0	0.0
O75147	3.0	0.23775	6.0	7.0	91559	1.0	0.2	76128333	376035	2406344271	1245410.0	0.2381
Q6P1J9	1.0	0.25931	5.0	6.0	80617	1.0	0.25	74266667	368561	1771035969	941724.0	0.26667
Q6P087	1.0	0.0	1.0	2.0	33216	1.0	0.2	587.2	295368	222528599	76894.0	0.0
A6NK89	1.0	0.0	1.0	1.0	18279	1.0	0.2	46178333	234775	0.0	0.0	0.0
O94986	1.0	0.0	1.0	1.0	14971	1.0	0.2	46178333	234775	0.0	0.0	0.0
Q96FW1	0.0	0.25931	5.0	5.0	70269	1.0	0.2	70211667	348734	1001563202	506596.0	0.4
Q8NBE8	1.0	0.0	1.0	1.0	15759	1.0	0.2	46178333	234775	0.0	0.0	0.0
Q5T3J3	1.0	0.0	1.0	1.0	14736	1.0	0.2	46178333	234775	0.0	0.0	0.0
Q13432	1.0	0.0	1.0	1.0	16143	1.0	0.2	46178333	234775	0.0	0.0	0.0
Q05086	1.0	0.0	1.0	2.0	32503	1.0	0.2	48811667	246881	38011239	13796.0	0.0
P51668	1.0	0.0	1.0	1.0	17451	1.0	0.2	46178333	234775	0.0	0.0	0.0
Q9UMR2	2.0	0.0	1.0	2.0	32738	1.0	0.2	54336667	27344	142974754	46198.0	0.0
Q9UHP3	0.0	0.30779	2.0	2.0	27289	1.0	0.2	566.45	298826	0.0	0.0	1.0
P15336	3.0	0.25931	5.0	6.0	80006	1.0	0.25	74516667	369487	1936882111	990734.0	0.26667
P17040	1.0	0.0	1.0	1.0	15832	1.0	0.2	46178333	234775	0.0	0.0	0.0
P27348	1.0	0.2842	4.0	5.0	71.69	1.0	0.25	67316667	342928	810924984	372080.0	0.3
P63104	3.0	0.23775	6.0	7.0	87449	1.0	0.25	75516667	37307	2271545004	1171200.0	0.2381
Q92734	1.0	0.0	1.0	1.0	15677	1.0	0.2	46178333	234775	0.0	0.0	0.0
P16455	2.0	0.0	1.0	2.0	34004	1.0	0.2	54336667	27344	142974754	46198.0	0.0
P63279	1.0	0.0	1.0	1.0	12973	1.0	0.2	46178333	234775	0.0	0.0	0.0
Q9H0R8	4.0	0.23775	6.0	8.0	102286	1.0	0.25	800.5	395244	3524025529	1832218.0	0.17857
P31949	1.0	0.0	1.0	1.0	16531	1.0	0.2	46178333	234775	0.0	0.0	0.0
Q93034	4.0	0.0	1.0	4.0	57856	1.0	0.2	616.95	308586	729325689	328064.0	0.0
P61956	1.0	0.0	1.0	1.0	14769	1.0	0.2	46178333	234775	0.0	0.0	0.0
P36895	2.0	0.30898	3.0	3.0	48668	1.0	0.2	582.95	304818	46168359	26000.0	0.66667
P48431	1.0	0.0	1.0	1.0	17.94	1.0	0.2	46178333	234775	0.0	0.0	0.0
P47712	1.0	0.0	1.0	1.0	17237	1.0	0.2	46178333	234775	0.0	0.0	0.0
P55851	1.0	0.0	1.0	1.0	15131	1.0	0.2	46178333	234775	0.0	0.0	0.0
P52732	1.0	0.0	1.0	1.0	13449	1.0	0.2	46178333	234775	0.0	0.0	0.0
P60709	1.0	0.30898	3.0	4.0	55544	1.0	0.25	687.5	348363	692329934	345744.0	0.33333
Q14203	1.0	0.0	1.0	1.0	13974	1.0	0.2	46178333	234775	0.0	0.0	0.0
Q13501	1.0	0.0	1.0	1.0	15259	1.0	0.2	46178333	234775	0.0	0.0	0.0
Q13546	1.0	0.0	1.0	1.0	16734	1.0	0.2	46178333	234775	0.0	0.0	0.0
Q3V6T2	2.0	0.0	1.0	2.0	37252	1.0	0.2	54336667	27344	142974754	46198.0	0.0
Q5NI96	1.0	0.0	1.0	1.0	15.54	1.0	0.2	46178333	234775	0.0	0.0	0.0
P11940	91.0	0.01925	281.0	282.0	176068	233.0	0.25	727.75	335454	5884562003	277131240000000	0.00707
Q8NHV4	2.0	0.0	1.0	2.0	25071	1.0	0.25	497.75	250031	144156794	19336.0	0.0
P02751	4.0	0.21953	7.0	9.0	106973	41.0	0.25	80716667	397591	4926002434	1972936.0	0.16667
Q8WTR2	1.0	0.0	1.0	1.0	12409	1.0	0.2	43936667	222112	0.0	0.0	0.0
P07384	1.0	0.0	1.0	1.0	8843	1.0	0.2	43936667	222112	0.0	0.0	0.0
Q96C86	0.0	0.30779	2.0	2.0	27939	1.0	0.2	55286667	2916	0.0	0.0	1.0
Q9C099	1.0	0.0	1.0	1.0	10155	1.0	0.2	43936667	222112	0.0	0.0	0.0
P62879	3.0	0.0	1.0	3.0	38954	1.0	0.25	531.0	267881	415392113	68542.0	0.0
P62820	1.0	0.0	1.0	1.0	7.15	1.0	0.2	43936667	222112	0.0	0.0	0.0
Q6UVK1	1.0	0.0	1.0	1.0	11805	1.0	0.2	43936667	222112	0.0	0.0	0.0
P62136	2.0	0.0	1.0	2.0	27238	1.0	0.2	52578333	263249	260669994	27762.0	0.0
P27695	3.0	0.0	1.0	3.0	44046	1.0	0.25	55783333	278999	664376188	146700.0	0.0
P20936	1.0	0.0	1.0	1.0	7835	1.0	0.2	43936667	222112	0.0	0.0	0.0
P36575	1.0	0.0	1.0	1.0	9949	1.0	0.2	43936667	222112	0.0	0.0	0.0
P40763	1.0	0.0	1.0	1.0	11354	1.0	0.2	43936667	222112	0.0	0.0	0.0
P49419	2.0	0.0	1.0	2.0	22827	1.0	0.2	47753333	241878	88299447	9312.0	0.0
P54274	0.0	0.2842	4.0	4.0	53515	1.0	0.2	616.2	314824	437488367	79168.0	0.5
P56134	1.0	0.0	1.0	1.0	9708	1.0	0.2	43936667	222112	0.0	0.0	0.0
Q81MX3	1.0	0.0	1.0	1.0	8656	1.0	0.2	43936667	222112	0.0	0.0	0.0
Q96NL8	1.0	0.0	1.0	1.0	9.45	1.0	0.2	43936667	222112	0.0	0.0	0.0
Q6RW13	1.0	0.0	1.0	1.0	7954	1.0	0.2	43936667	222112	0.0	0.0	0.0
P08754	1.0	0.0	1.0	1.0	8556	1.0	0.2	43936667	222112	0.0	0.0	0.0
P13612	4.0	0.21953	7.0	9.0	106.63	1.0	0.25	80716667	397591	4926002434	1972936.0	0.16667
Q8N543	1.0	0.0	1.0	1.0	7732	1.0	0.2	43936667	222112	0.0	0.0	0.0
Q96CW5	1.0	0.0	1.0	2.0	29772	1.0	0.2	569.2	284805	380277755	43420.0	0.0
P13569	2.0	0.0	1.0	3.0	42376	1.0	0.25	614.25	306733	737575766	228716.0	0.0
P01042	1.0	0.0	1.0	1.0	10.95	1.0	0.2	43936667	222112	0.0	0.0	0.0
Q96AC1	0.0	0.30779	2.0	2.0	29429	1.0	0.2	55286667	2916	0.0	0.0	1.0
Q8D1M8	1.0	0.0	1.0	1.0	10175	1.0	0.2	43936667	222112	0.0	0.0	0.0
Q99426	1.0	0.0	1.0	1.0	8.35	1.0	0.2	43936667	222112	0.0	0.0	0.0
Q8CWG5	1.0	0.0	1.0	1.0	7659	1.0	0.2	43936667	222112	0.0	0.0	0.0
Q96L46	1.0	0.0	1.0	1.0	8941	1.0	0.2	43936667	222112	0.0	0.0	0.0
P17655	1.0	0.0	1.0	1.0	10527	1.0	0.2	43936667	222112	0.0	0.0	0.0
Q9P289	1.0	0.0	1.0	1.0	7818	1.0	0.2	43936667	222112	0.0	0.0	0.0
P06454	2.0	0.0	1.0	2.0	24919	1.0	0.2	47753333	241878	88299447	9312.0	0.0
P06423	1.0	0.0	1.0	1.0	9976	1.0	0.2	43936667	222112	0.0	0.0	0.0
Q9Y295	1.0	0.0	1.0	1.0	6564	1.0	0.2	43936667	222112	0.0	0.0	0.0
Q9Y265	2.0	0.0	1.0	2.0	29794	1.0	0.2	505.45	253737	305804591	23990.0	0.0
Q7Z6Z7	2.0	0.2842	4.0	6.0	73011	1.0	0.25	739.5	367387	229310482	926676.0	0.2
Q7L2J0	1.0	0.0	1.0	1.0	12945	1.0	0.2	43936667	222112	0.0	0.0	0.0
Q7L5D6	1.0	0.0	1.0	1.0	8914	1.0	0.2	43936667	222112	0.0	0.0	0.0
P07550	0.0	0.30898	3.0	3.0	42257	1.0	0.2	632.7	321062	380277755	43420.0	0.66667
P06790	1.0	0.0	1.0	1.0	9682	1.0	0.2	43936667	222112	0.0	0.0	0.0
P08243	1.0	0.0	1.0	1.0	10087	1.0	0.2	43936667	222112	0.0	0.0	0.0
P01375	1.0	0.0	1.0	1.0	9.13	1.0	0.2	43936667	222112	0.0	0.0	0.0
Q9UBK2	1.0	0.0	1.0	1.0	10046	1.0	0.2	43936667	222112	0.0	0.0	0.0
O00463	1.0	0.0	1.0	1.0	9651	1.0	0.2	43936667	222112	0.0	0.0	0.0
P19320	4.0	0.21953	7.0	9.0	107084	1.0	0.25	80716667	397591	4926002434	1972936.0	0.16667
Q9BSJ2	1.0	0.0	1.0	1.0	8944	1.0	0.2	43936667	222112	0.0	0.0	0.0
P31785	1.0	0.0	1.0	1.0	7775	1.0	0.2	43936667	222112	0.0	0.0	0.0
Q01860	2.0	0.30779	2.0	4.0	55015	1.0	0.25	62333333	324583	517400478	165048.0	0.16667
P49356	1.0	0.0	1.0	1.0	7833	1.0	0.2	43936667	222112	0.0	0.0	0.0
P55010	1.0	0.0	1.0	1.0	8519	1.0	0.2	43936667	222112	0.0	0.0	0.0
Q12834	2.0	0.0	1.0	3.0	44919	1.0	0.25	614.25	306733	737575766	228716.0	0.0
Q12965	1.0	0.0	1.0	1.0	10.16	1.0	0.2	43936667	222112	0.0	0.0	0.0
Q5NIM0	1.0	0.0	1.0	1.0	9728	1.0	0.2	43936667	222112	0.0	0.0	0.0
Q5NGR3	1.0	0.0	1.0	1.0	8971	1.0	0.2	43936667	222112	0.0	0.0	0.0
Q8AZK7	1.0	0.0	1.0	2.0	29159	28.0	0.2	56953333	285053	168506626	50578.0	0.0
P11441	3.0	0.0	1.0	4.0	57384	1.0	0.2	642.95	320321	826202484	408316.0	0.0
Q99848	1.0	0.0	1.0	1.0	11131	1.0	0.2	422.7	209203	0.0	0.0	0.0
P03211	1.0	0.0	1.0	1.0	12781	1.0	0.2	422.7	209203	0.0	0.0	0.0
P0C732	1.0	0.0	1.0	2.0	30998	1.0	0.2	56953333	285053	168506626	50578.0	0.0
P24941	5.0	0.23775	6.0	9.0	105911	28.0	0.33333	80766667	398579	4327168509	2018760.0	0.13889
Q86VP6	2.0	0.30898	3.0	5.0	70945	1.0	0.2	69786667	35176	1043517521	502040.0	0.2
Q86VM9	2.0	0.0	1.0	2.0	26811	1.0	0.2	48661667	240581	49567327	19222.0	0.0
Q99496	1.0	0.0	1.0	1.0	12176	1.0	0.2	422.7	209203	0.0	0.0	0.0
P12830	4.0	0.0	1.0	5.0	69652	1.0	0.2	69003333	344348	1457415666	616046.0	0.0
P78362	3.0	0.0	1.0	3.0	44232	1.0	0.2	519.95	25874	194512246	75862.0	0.0
Q9UBU9	2.0	0.0	1.0	3.0	39371	1.0	0.2	599.7	301297	464162655	138430.0	0.0
P05412	4.0	0.2842	4.0	8.0	101501	1.0	0.33333	79633333	394503	3535393845	1786916.0	0.10714
Q9Y217	1.0	0.0	1.0	1.0	10572	1.0	0.2	422.7	209203	0.0	0.0	0.0
Q9Y2K1	2.0	0.0	1.0	2.0	25931	1.0	0.2	47678333	241816	73127429	10958.0	0.0
Q9HCE1	2.0	0.0	1.0	3.0	42879	1.0	0.2	599.7	301297	464162655	138430.0	0.0
Q9NQC7	3.0	0.2842	4.0	7.0	90888	1.0	0.33333	75533333	379432	243507386	1084238.0	0.14286
P04591	2.0	0.0	1.0	2.0	27314	1.0	0.2	46436667	231624	62252264	12076.0	0.0
Q6NUN9	3.0	0.0	1.0	3.0	39386	1.0	0.25	57908333	289191	529359092	188878.0	0.0
P04487	3.0	0.30779	2.0	5.0	64177	1.0	0.2	70461667	356146	1171149484	546638.0	0.1
Q9NY93	1.0	0.0	1.0	1.0	10758	1.0	0.2	422.7	209203	0.0	0.0	0.0
P61244	1.0	0.0	1.0	1.0	12113	1.0	0.2	422.7	209203	0.0	0.0	0.0
O43293	1.0	0.0	1.0	1.0	11132	1.0	0.2	422.7	209203	0.0	0.0	0.0
P56537	1.0	0.0	1.0	1.0	11367	1.0	0.2	422.7	209203	0.0	0.0	0.0
P51858	1.0	0.0	1.0	1.0	13454	1.0	0.2	422.7	209203	0.0	0.0	0.0
P31947	2.0	0.0	1.0	2.0	30502	1.0	0.2	48661667	240581	49567327	19222.0	0.0
Q8WVZ9	2.0	0.0	1.0	2.0	28.72	1.0	0.2	52728333	26399	1607467	35416.0	0.0
P49736	2.0	0.2842	4.0	6.0	81811	1.0	0.2	715.95	360222	1540639504	646890.0	0.2
P83731	1.0	0.0	1.0	1.0	11558	1.0	0.2	422.7	209203	0.0	0.0	0.0
P63220	2.0	0.0	1.0	2.0	28472	1.0	0.2	48661667	240581	49567327	19222.0	0.0
P62906	2.0	0.0	1.0	2.0	29629	1.0	0.2	48661667	240581	49567327	19222.0	0.0
P62854	1.0	0.0	1.0	1.0	11192	1.0	0.2	422.7	209203	0.0	0.0	0.0
P62851	1.0	0.0	1.0	1.0	13578	1.0	0.2	422.7	209203	0.0	0.0	0.0
P62753	2.0	0.0	1.0	2.0	30323	1.0	0.2	48661667	240581	49567327	19222.0	0.0
P62750	1.0	0.0	1.0	1.0	11865	1.0	0.2	422.7	209203	0.0	0.0	0.0
P62633	1.0	0.0	1.0	1.0	12139	1.0	0.2	422.7	209203	0.0	0.0	0.0
P62424	2.0	0.0	1.0	2.0	26107	1.0	0.2	48661667	240581	49567327	19222.0	0.0
P62269	1.0	0.0	1.0	1.0	10786	1.0	0.2	422.7	209203	0.0	0.0	0.0
P62266	1.0	0.0	1.0	1.0	12326	1.0	0.2	422.7	209203	0.0	0.0	0.0
P61513	1.0	0.0	1.0	1.0	12079	1.0	0.2	422.7	209203	0.0	0.0	0.0
P61353	2.0	0.0	1.0	2.0	26605	1.0	0.2	48661667	240581	49567327	19222.0	0.0
P61313	2.0	0.0	1.0	2.0	28236	1.0	0.2	48661667	240581	49567327	19222.0	0.0
P61247	2.0	0.0	1.0	2.0	28615	1.0	0.2	48661667	240581	49567327	19222.0	0.0
P50914	2.0	0.0	1.0	2.0	25.46	1.0	0.2	48661667	240581	49567327	19222.0	0.0
P46777	2.0	0.0	1.0	2.0	25778	1.0	0.2	48661667	240581	49567327	19222.0	0.0
P46776	2.0	0.0	1.0	2.0	25833	1.0	0.2	48661667	240581	49567327	19222.0	0.0
P42677	1.0	0.0	1.0	1.0	12932	1.0	0.2	422.7	209203	0.0	0.0	0.0
P40429	2.0	0.0	1.0	2.0	31581	1.0	0.2	48661667	240581	49567327	19222.0	0.0
P36578	2.0	0.0	1.0	2.0	26273	1.0	0.2	48661667	240581	49567327	19222.0	0.0
P32969	1.0	0.0	1.0	1.0	11995	1.0	0.2	422.7	209203	0.0	0.0	0.0
P30050	1.0	0.0	1.0	1.0	13396	1.0	0.2	422.7	209203	0.0	0.0	0.0
P23396	2.0	0.0	1.0	2.0	30682	1.0	0.25	484.75	239716	139579589	26154.0	0.0
P18124	2.0	0.0	1.0	2.0	24248	1.0	0.2	48661667	240581	49567327	19222.0	0.0
P15880	1.0	0.0	1.0	1.0	11.7	1.0	0.2	422.7	209203	0.0	0.0	0.0
P11802	3.0	0.0	1.0	3.0	37746	1.0	0.2	54011667	270043	66170452	69234.0	0.0
P05386	1.0	0.0	1.0	1.0	11.05	1.0	0.2	422.7	209203	0.0	0.0	0.0
P05067	2.0	0.30898	3.0	5.0	71074	1.0	0.2	70286667	35034	1226147859	540888.0	0.2
O43586	1.0	0.0	1.0	1.0	10317	1.0	0.2	422.7	209203	0.0	0.0	0.0
O15479	1.0	0.0	1.0	1.0	11.73	1.0	0.2	422.7	209203	0.0	0.0	0.0
Q13616	3.0	0.2842	4.0	7.0	90457	1.0	0.2	75728333	375417	2429810926	1214750.0	0.14286
P60520	4.0	0.2842	4.0	8.0	100232	1.0	0.33333	79633333	394503	3535393845	1786916.0	0.10714
Q15050	1.0	0.0	1.0	1.0	12.0	1.0	0.2	422.7	209203	0.0	0.0	0.0
Q0HD54	1.0	0.0	1.0	1.0	12187	1.0	0.2	422.7	209203	0.0	0.0	0.0
P38398	2.0	0.0	1.0	3.0	45689	1.0	0.2	62303333	310994	577291064	283644.0	0.0
Q504Q3	4.0	0.0	1.0	5.0	77.8	1.0	0.25	734.5	36504	2174485173	1138422.0	0.0
Q00535	2.0	0.0	1.0	2.0	26368	1.0	0.25	484.75	239716	139579589	26154.0	0.0
P49207	67.0	0.0	1.0	67.0	110893	27.0	0.25	585.75	309141	9927555489	2446314.0	0.0
Q5S007	2.0	0.0	1.0	3.0	43204	1.0	0.2	645.95	321865	738361553	344966.0	0.0
A2NJV5	1.0	0.0	1.0	1.0	3438	1.0	0.2	358.95	132489	0.0	0.0	0.0
O75807	2.0	0.0	1.0	2.0	17231	2.0	0.25	470.0	232427	3236.0	144840.0	0.0
P10809	0.0	0.01356	547.0	548.0	186416	1619.0	0.25	93341667	378814	123475904896	460614380000000	0.00408
P14618	301.0	0.04941	72.0	373.0	183501	309.0	0.25	817.25	357134	79831955285	318977780000000	0.00102
Q06830	31.0	0.04218	141.0	142.0	174656	62.0	0.25	66541667	329648	21207917726	9072004.0	0.01898
P04083	119.0	0.11953	31.0	122.0	147929	71.0	0.25	67308333	334713	23777222902	5299986.0	0.00555
P62937	152.0	0.14021	15.0	139.0	159875	68.0	0.25	651.25	324521	23722783399	9347180.0	0.00146
P04632	48.0	0.17957	10.0	58.0	86053	40.0	0.25	61758333	322051	12467692882	1082704.0	0.00544
P04406	8.0	0.04092	243.0	244.0	185298	205.0	0.25	858.25	388511	51688053051	8058696.0	0.01569
